# Supplementary material for: Targeting the ISG15+STAT1+ monocyte-driven inflammatory storm with Fedratinib in traumatic lung injury via the JAK2/STAT3/PIM1 axis
Source: Front Immunol. 2026 Jun 19;17:1843701. doi: 10.3389/fimmu.2026.1843701 (PMC13327986; doi:10.3389/fimmu.2026.1843701)
Supplement: Supplementary file 1 [file DataSheet1.xlsx]

## Sheet: Supplementary Table 1
Supplementary Table 1. Sequences of primers used for RT-qPCR.
Gene Symbol	Direction	Primer Sequence (5'–3')
Il1b	Forward	GAAATGCCACCTTTTGACAGTG
	Reverse	TGGATGCTCTCATCAGGACAG
Il6	Forward	GACTGGGGATGTCTGTAGCTC
	Reverse	CAACTGGATGGAAGTCTCTTGC
Actb	Forward	GTGACGTTGACATCCGTAAAGA
	Reverse	GCCGGACTCATCGTACTCC
Pim1	Forward	GCGAAATCAAACTCATCGACTT
	Reverse	GATCTCTTCATCGTGCTCAAAC
Tnf	Forward	CCCTCACACTCAGATCATCTTCT
	Reverse	GCTACGACGTGGGCTACAG

## Sheet: Supplementary Table 2
Supplementary Table 2. Differential expression analysis of Classic Monocyte subpopulations in peripheral blood 4 h after trauma
Gene	p_val	avg_log2FC	pct.1	pct.2	p_val_adj
ENSG00000249988	1.38e-298	-4.98456	0.009	0.166	4.07e-294
ENSG00000276345	1.05e-254	-4.18677	0.011	0.151	3.09e-250
NEBL	3.46e-155	-3.98966	0.011	0.104	1.02e-150
TPPP3	3.43e-220	-3.3428	0.016	0.148	1.01e-215
STON2	1.09e-143	-3.13118	0.013	0.105	3.22e-139
ZDHHC1	2.32e-172	-2.90928	0.017	0.128	6.85e-168
SERPINI2	1.65e-216	-2.79327	0.025	0.167	4.86e-212
RTN1	0	-2.65952	0.261	0.836	0
CIITA	0	-2.42363	0.168	0.591	0
CX3CR1	0	-2.40353	0.091	0.386	0
LGALS2	0	-2.39296	0.319	0.794	0
CDC42EP1	2.53e-120	-2.37297	0.024	0.116	7.47e-116
PTGER4	0	-2.35495	0.091	0.373	0
CPED1	2.91e-276	-2.32578	0.088	0.303	8.59e-272
NCF1B	5.96e-287	-2.32442	0.064	0.273	1.76e-282
RASA4B	8.85e-102	-2.30915	0.022	0.101	2.61e-97
ADGRE3	5.18e-192	-2.29816	0.058	0.214	1.53e-187
SNED1	8.5e-157	-2.26603	0.042	0.168	2.51e-152
AGPAT5	1.16e-189	-2.26057	0.045	0.191	3.42e-185
ZNF618	1.84e-128	-2.23544	0.036	0.141	5.44e-124
WDR49	0	-2.23096	0.099	0.345	0
GBP4	1.52e-233	-2.19196	0.075	0.262	4.49e-229
KHDRBS2	1.18e-127	-2.18879	0.035	0.14	3.49e-123
AATBC	8.98e-213	-2.18204	0.055	0.22	2.65e-208
PPARGC1B	1.17e-251	-2.15439	0.062	0.255	3.47e-247
EEF2K	4e-127	-2.13687	0.035	0.139	1.18e-122
ENSG00000291144	0	-2.12594	0.184	0.528	0
PRR11	1.71e-124	-2.1172	0.031	0.132	5.05e-120
BCL11A	0	-2.1034	0.127	0.409	0
GCNT2	0	-2.08483	0.2	0.588	0
DDX10	0	-2.08138	0.103	0.365	0
CD9	1.1e-98	-2.05669	0.032	0.119	3.26e-94
HDAC9	0	-2.02343	0.366	0.711	0
CHST7	3.22e-104	-2.01603	0.028	0.114	9.51e-100
SPOPL-DT	4.51e-160	-2.00276	0.059	0.2	1.33e-155
MYCL	2.52e-283	-2.00169	0.086	0.309	7.43e-279
TMEM229B	4.32e-113	-1.99774	0.029	0.122	1.27e-108
CYSLTR2	4.43e-217	-1.99524	0.083	0.267	1.31e-212
ARRB1	0	-1.99372	0.403	0.861	0
OSBPL1A	0	-1.98961	0.142	0.441	0
TTC27	1.32e-184	-1.98943	0.059	0.212	3.89e-180
IFIT2	1.56e-135	-1.98364	0.037	0.148	4.6e-131
ST6GAL1	0	-1.96076	0.201	0.557	0
ARHGAP22	7.89e-149	-1.95839	0.053	0.184	2.33e-144
CHN2	0	-1.9572	0.588	0.949	0
NLN	0	-1.95186	0.117	0.396	0
TBC1D4	1.39e-266	-1.94809	0.09	0.307	4.11e-262
TCTN1	8.22e-97	-1.94319	0.033	0.119	2.43e-92
WARS2-AS1	1.81e-130	-1.92771	0.053	0.173	5.35e-126
NCF1	0	-1.926	0.149	0.432	0
RPS6KA5	0	-1.92575	0.283	0.7	0
TMOD2	0	-1.92555	0.108	0.361	0
UTP20	7.46e-93	-1.923	0.031	0.113	2.2e-88
ZBTB46	9.98e-76	-1.92156	0.031	0.103	2.95e-71
CACNB4	4.14e-83	-1.92136	0.053	0.141	1.22e-78
NEURL1	1.8e-96	-1.9043	0.03	0.113	5.32e-92
ULK2	0	-1.90425	0.136	0.405	0
MS4A14	2.68e-160	-1.90096	0.056	0.196	7.91e-156
FCGR2C	2.74e-236	-1.88345	0.099	0.303	8.09e-232
APOL3	0	-1.87928	0.143	0.43	0
TBC1D9	0	-1.8763	0.321	0.753	0
TTYH2	6.14e-265	-1.86149	0.095	0.313	1.81e-260
KLF12	1.52e-176	-1.85942	0.086	0.25	4.48e-172
NFE2L3	1.08e-112	-1.85692	0.046	0.15	3.19e-108
XRRA1	4.62e-192	-1.85583	0.071	0.237	1.37e-187
ABCC3	1.55e-158	-1.85387	0.081	0.231	4.57e-154
CD244	1.73e-292	-1.85341	0.11	0.35	5.11e-288
CAMK1D	0	-1.85109	0.364	0.774	0
ZNF703	6.23e-113	-1.848	0.042	0.143	1.84e-108
ALKBH8	1.8e-115	-1.84375	0.046	0.153	5.31e-111
GGTA1	4.11e-182	-1.83178	0.076	0.24	1.21e-177
FBXW8	6.1e-121	-1.82889	0.059	0.176	1.8e-116
ST3GAL5	0	-1.8246	0.152	0.427	0
ENSG00000289977	4.95e-304	-1.82404	0.13	0.381	1.46e-299
RNF125	0	-1.82335	0.126	0.467	0
TRANK1	1.78e-254	-1.81663	0.113	0.334	5.25e-250
PRMT7	5.89e-135	-1.80654	0.053	0.176	1.74e-130
ITGA4	0	-1.80464	0.485	0.823	0
LFNG	0	-1.7948	0.196	0.54	0
OAS3	4e-168	-1.79331	0.072	0.225	1.18e-163
CENPP	9.27e-81	-1.785	0.045	0.128	2.74e-76
DPEP2	0	-1.78183	0.257	0.648	0
SYCP2	2.92e-108	-1.77394	0.064	0.175	8.64e-104
LYSMD2	0	-1.76876	0.141	0.41	0
TTLL11	4.35e-136	-1.76771	0.053	0.178	1.28e-131
PDE7B	1.9e-173	-1.76653	0.138	0.315	5.62e-169
TMEM154	0	-1.76653	0.37	0.781	0
RHOXF1	1.2e-102	-1.76531	0.042	0.137	3.54e-98
NHS	1.3e-191	-1.7636	0.082	0.255	3.84e-187
SETBP1	8.41e-61	-1.76266	0.038	0.104	2.48e-56
LYRM7	2.49e-102	-1.75761	0.045	0.142	7.34e-98
PLEKHG3	7.42e-112	-1.75363	0.046	0.151	2.19e-107
NARS2	6.49e-175	-1.75188	0.081	0.243	1.92e-170
TRIT1	4.71e-236	-1.74713	0.099	0.304	1.39e-231
SCARB1	4.19e-122	-1.74154	0.06	0.179	1.24e-117
CALHM6	0	-1.73697	0.233	0.575	0
C16orf74	1.08e-145	-1.73648	0.084	0.227	3.19e-141
TXNDC16	8.16e-232	-1.7341	0.095	0.297	2.41e-227
DGLUCY	0	-1.73147	0.278	0.644	0
ENSG00000291054	1.22e-80	-1.72419	0.039	0.119	3.59e-76
DBP	3.24e-104	-1.72207	0.045	0.145	9.55e-100
KDM2B	0	-1.72186	0.21	0.517	0
RIGI	5.67e-274	-1.71971	0.139	0.382	1.67e-269
NRROS	5.76e-166	-1.71758	0.064	0.213	1.7e-161
IFIT3	5.73e-119	-1.71157	0.054	0.167	1.69e-114
CNNM2	1.12e-148	-1.70959	0.086	0.233	3.3e-144
DST	7.22e-224	-1.70618	0.107	0.31	2.13e-219
CLEC10A	6.94e-96	-1.70419	0.043	0.136	2.05e-91
PIGX	0	-1.70405	0.244	0.574	0
FTCDNL1	3.08e-93	-1.69845	0.049	0.144	9.1e-89
ENSG00000227757	3.17e-89	-1.69815	0.056	0.15	9.36e-85
PAQR7	9.29e-117	-1.69591	0.048	0.156	2.74e-112
AFF3	3.59e-80	-1.69498	0.085	0.184	1.06e-75
SEPTIN11	5.18e-112	-1.68912	0.073	0.19	1.53e-107
C2CD2	2.73e-155	-1.68678	0.075	0.223	8.07e-151
ENSG00000260517	7.31e-76	-1.67648	0.039	0.116	2.16e-71
EPB41L2	2.83e-129	-1.67533	0.08	0.213	8.36e-125
NCK1-DT	4.84e-72	-1.67478	0.031	0.101	1.43e-67
ZC2HC1A	4.78e-190	-1.67269	0.095	0.272	1.41e-185
CFAP44	4.28e-80	-1.67146	0.042	0.123	1.26e-75
HIBADH	1.2e-181	-1.66871	0.114	0.294	3.53e-177
SIGLEC1	8.38e-96	-1.66681	0.059	0.16	2.47e-91
CACNA2D3	7.36e-295	-1.66463	0.183	0.448	2.17e-290
EIF2B3	2.73e-225	-1.66341	0.134	0.347	8.07e-221
NDC1	3.87e-88	-1.66088	0.044	0.132	1.14e-83
ABCE1	4.4e-196	-1.65972	0.092	0.272	1.3e-191
SPATA5	5.86e-183	-1.65097	0.103	0.281	1.73e-178
HSH2D	5.15e-237	-1.65018	0.13	0.35	1.52e-232
HORMAD1	1.57e-104	-1.64872	0.054	0.158	4.63e-100
ENSG00000226281	1.87e-130	-1.64425	0.094	0.233	5.53e-126
ABTB3	7.65e-273	-1.64417	0.137	0.377	2.26e-268
HVCN1	0	-1.6426	0.224	0.549	0
ZDHHC14	2.58e-173	-1.62948	0.115	0.291	7.61e-169
MEF2C-AS1	1.91e-83	-1.62785	0.046	0.132	5.65e-79
FAM117B	0	-1.61822	0.245	0.589	0
TMA16	2.36e-145	-1.61597	0.088	0.234	6.97e-141
GAS2L1	1.43e-100	-1.61581	0.049	0.149	4.21e-96
ABCC4	3.77e-100	-1.6149	0.059	0.163	1.11e-95
ACSM3	5.91e-98	-1.60706	0.065	0.17	1.75e-93
FGD6	0	-1.60262	0.236	0.551	0
CBFA2T3	2.05e-257	-1.60256	0.127	0.358	6.06e-253
TUBGCP5	2.52e-80	-1.6014	0.038	0.118	7.44e-76
OAS2	3.13e-208	-1.60056	0.126	0.328	9.25e-204
PIP5K1B	5.01e-232	-1.59099	0.148	0.37	1.48e-227
KNOP1	1.92e-64	-1.58906	0.034	0.101	5.66e-60
NID1	1.51e-102	-1.58506	0.07	0.181	4.46e-98
XAF1	0	-1.58503	0.242	0.552	0
TFB1M	1.68e-114	-1.58325	0.062	0.178	4.95e-110
ENSG00000240963	2.8e-128	-1.5722	0.076	0.209	8.26e-124
EEPD1	0	-1.56269	0.27	0.583	0
LINC00886	6.59e-68	-1.56158	0.044	0.119	1.95e-63
CLYBL	1.97e-84	-1.55957	0.06	0.155	5.82e-80
NFIX	4.62e-78	-1.55922	0.041	0.12	1.37e-73
RPAP3	1.74e-182	-1.55808	0.103	0.281	5.13e-178
ZNF33B	1.38e-159	-1.55652	0.094	0.254	4.09e-155
ENSG00000277855	1.1e-87	-1.55593	0.053	0.146	3.26e-83
SCFD2	0	-1.5558	0.196	0.486	0
FRMD4B	0	-1.55563	0.369	0.755	0
ENSG00000223725	3.44e-180	-1.55392	0.15	0.341	1.02e-175
BTN3A1	1.2e-204	-1.55212	0.116	0.313	3.55e-200
CD4	0	-1.54862	0.426	0.807	0
HERC6	1.57e-88	-1.54656	0.063	0.162	4.64e-84
BAIAP2	3.95e-98	-1.54612	0.061	0.166	1.17e-93
C2orf74	6.55e-80	-1.53926	0.044	0.126	1.94e-75
CYSLTR1	4.02e-159	-1.53833	0.112	0.276	1.19e-154
CYP27A1	0	-1.53489	0.228	0.529	0
AGAP9	7.18e-67	-1.53411	0.039	0.11	2.12e-62
SRGAP3	3.19e-62	-1.52938	0.038	0.105	9.4e-58
NAPEPLD	5.37e-57	-1.52501	0.038	0.102	1.59e-52
GPBAR1	7.94e-247	-1.52492	0.151	0.383	2.34e-242
NOD1	8.17e-128	-1.52476	0.074	0.205	2.41e-123
ENSG00000251034	1.47e-49	-1.52394	0.044	0.105	4.35e-45
EXOSC5	7.34e-71	-1.52227	0.038	0.112	2.17e-66
PTGIR	9.89e-127	-1.5207	0.061	0.185	2.92e-122
RFC3	1.33e-82	-1.51494	0.064	0.159	3.93e-78
TMEM268	2.46e-203	-1.51458	0.129	0.328	7.27e-199
RASSF1	0	-1.51355	0.23	0.535	0
SCLT1	0	-1.50865	0.64	0.913	0
CMPK2	4.78e-73	-1.50768	0.06	0.146	1.41e-68
OAS1	0	-1.50143	0.205	0.491	0
ENSG00000291220	8.82e-66	-1.50084	0.034	0.101	2.6e-61
ADCK1	6.22e-83	-1.50083	0.051	0.14	1.84e-78
HLA-DRB1	0	-1.4995	0.806	0.947	0
CCSAP	1.33e-151	-1.4986	0.087	0.24	3.94e-147
CCDC30	1.23e-67	-1.49766	0.051	0.129	3.65e-63
CPVL	0	-1.49711	0.727	0.957	0
P2RY8	0	-1.49629	0.322	0.682	0
DTWD2	1.3e-79	-1.49579	0.056	0.145	3.84e-75
GRAMD1B	3.87e-245	-1.49215	0.182	0.42	1.14e-240
LINC02328	8.31e-182	-1.49175	0.133	0.32	2.45e-177
BCKDHB	1.06e-58	-1.48472	0.055	0.127	3.14e-54
PAK1	0	-1.4812	0.454	0.804	0
ENSG00000260378	2.33e-78	-1.48036	0.046	0.129	6.89e-74
CLHC1	1.26e-60	-1.48004	0.038	0.105	3.72e-56
MTHFD1	7.09e-65	-1.47829	0.043	0.114	2.09e-60
FANCA	5.62e-87	-1.47692	0.046	0.135	1.66e-82
ZNF594-DT	6.71e-123	-1.47591	0.069	0.196	1.98e-118
ENSG00000287839	9.18e-109	-1.47454	0.066	0.18	2.71e-104
C2CD2L	3.37e-144	-1.47286	0.098	0.249	9.95e-140
UBAP1L	6.78e-55	-1.46974	0.039	0.102	2e-50
TRAP1	1.6e-107	-1.4692	0.074	0.19	4.72e-103
ARHGEF10L	0	-1.46793	0.28	0.613	0
GSE1	0	-1.46727	0.268	0.585	0
SSBP2	0	-1.46364	0.416	0.776	0
NEXN	1.01e-69	-1.46096	0.043	0.119	2.99e-65
TARBP1	8.42e-102	-1.46041	0.079	0.193	2.49e-97
CARD9	3.72e-156	-1.45954	0.11	0.275	1.1e-151
NUP43	8.24e-113	-1.45589	0.064	0.18	2.43e-108
ITIH4	2.35e-80	-1.45528	0.058	0.148	6.93e-76
PAQR8	2.64e-73	-1.45507	0.04	0.116	7.79e-69
GBP1	3.54e-116	-1.4549	0.136	0.28	1.04e-111
COPRS	1.78e-106	-1.45401	0.065	0.177	5.25e-102
FLJ40194	1.85e-111	-1.4536	0.061	0.176	5.47e-107
FAM118A	1.92e-205	-1.45205	0.173	0.383	5.65e-201
SPICE1	5.6e-58	-1.44783	0.046	0.114	1.65e-53
NAT10	1.54e-92	-1.44631	0.067	0.171	4.56e-88
PRKACB	3.58e-142	-1.44489	0.116	0.272	1.06e-137
TRERF1	0	-1.4442	0.329	0.674	0
RFTN1	3.02e-248	-1.44166	0.179	0.42	8.92e-244
LINC02908	3.16e-118	-1.43911	0.076	0.203	9.32e-114
IFI44L	2.33e-108	-1.43785	0.112	0.242	6.89e-104
TMEM223	3.32e-76	-1.43527	0.048	0.132	9.81e-72
IRF1-AS1	2.04e-290	-1.43503	0.22	0.492	6.02e-286
HHAT	2.86e-53	-1.4341	0.05	0.117	8.46e-49
MCCC2	1.08e-117	-1.4337	0.098	0.231	3.19e-113
ITPKB	1.04e-214	-1.42851	0.148	0.363	3.08e-210
DNAJA3	4.4e-76	-1.4264	0.054	0.14	1.3e-71
SH3RF1	1.73e-134	-1.4239	0.115	0.267	5.12e-130
NOPCHAP1	5.21e-93	-1.42348	0.071	0.177	1.54e-88
CSF1R	0	-1.42291	0.288	0.602	0
NOC3L	1.14e-63	-1.42279	0.039	0.108	3.37e-59
ATG4C	2.01e-231	-1.41978	0.17	0.399	5.92e-227
CEP85	1.36e-89	-1.4186	0.06	0.159	4.02e-85
SPECC1	0	-1.41581	0.408	0.755	0
WDR89	4.51e-57	-1.41353	0.038	0.101	1.33e-52
SAMD4A	2.05e-68	-1.41215	0.089	0.183	6.06e-64
NUDCD1	2.96e-81	-1.41201	0.054	0.144	8.75e-77
SURF6	7.98e-83	-1.41059	0.06	0.153	2.36e-78
NT5DC1	2.85e-188	-1.41023	0.171	0.374	8.41e-184
SLC29A3	3.3e-96	-1.41016	0.064	0.169	9.75e-92
RAB11FIP4	1.14e-159	-1.40971	0.117	0.288	3.37e-155
PCYOX1	2.77e-82	-1.40798	0.057	0.148	8.18e-78
ENSG00000286895	6.52e-51	-1.40693	0.045	0.108	1.93e-46
B3GALNT2	3.07e-112	-1.40626	0.096	0.224	9.06e-108
ZFAND4	7.31e-75	-1.40362	0.062	0.15	2.16e-70
ZFP64	8.55e-84	-1.40308	0.067	0.165	2.52e-79
DIS3L	3.41e-124	-1.40017	0.11	0.252	1.01e-119
PPM1H	7.77e-113	-1.39667	0.08	0.205	2.29e-108
ITFG2	3.18e-191	-1.39512	0.15	0.353	9.38e-187
ANKRD44-IT1	8.02e-67	-1.39309	0.048	0.125	2.37e-62
TMEM51	1.45e-77	-1.39272	0.044	0.125	4.29e-73
PARP12	3.34e-211	-1.39008	0.157	0.372	9.87e-207
ENSG00000290548	5.73e-169	-1.38996	0.136	0.32	1.69e-164
RRP15	4.86e-85	-1.38972	0.058	0.153	1.44e-80
ATP1B1	5.93e-51	-1.38514	0.04	0.1	1.75e-46
ANKRD46	2.3e-56	-1.38337	0.048	0.116	6.8e-52
TAPT1-AS1	7.07e-94	-1.38318	0.091	0.205	2.09e-89
SLC12A2-DT	1.64e-90	-1.38284	0.078	0.185	4.84e-86
MRPL1	3.01e-108	-1.38058	0.087	0.211	8.89e-104
AKAP7	2.38e-153	-1.3791	0.135	0.306	7.03e-149
NSUN5P1	7.03e-53	-1.37841	0.043	0.107	2.08e-48
POU2F2	0	-1.37606	0.636	0.908	0
OPHN1	1.52e-102	-1.37545	0.089	0.21	4.5e-98
UACA	7.52e-66	-1.37322	0.051	0.127	2.22e-61
ALG8	1.03e-101	-1.37107	0.086	0.204	3.05e-97
CAMK1	7.44e-171	-1.37043	0.15	0.336	2.2e-166
PIK3R6	1.72e-118	-1.37017	0.096	0.23	5.06e-114
ABI3	3.28e-157	-1.36924	0.116	0.284	9.68e-153
CACNA1D	1.73e-32	-1.36901	0.065	0.118	5.1e-28
ATF7IP	0	-1.36794	0.471	0.773	0
RCSD1	0	-1.36695	0.639	0.925	0
ADCY9	6.1e-202	-1.36527	0.2	0.416	1.8e-197
FASTKD1	1.76e-117	-1.36277	0.109	0.247	5.2e-113
SAMD9L	2.32e-174	-1.35969	0.142	0.33	6.86e-170
ZNF532	2.37e-113	-1.35955	0.1	0.232	7.01e-109
XYLT1	0	-1.3583	0.434	0.775	0
DPYSL2	0	-1.35776	0.399	0.733	0
SETDB2	2.23e-120	-1.3568	0.111	0.252	6.59e-116
CREBL2	3.42e-144	-1.35677	0.137	0.301	1.01e-139
PEMT	3.17e-61	-1.35626	0.045	0.115	9.37e-57
SESN3	5.65e-256	-1.34985	0.223	0.475	1.67e-251
SLC24A4	0	-1.34948	0.44	0.754	0
CHEK2	9.27e-47	-1.34923	0.042	0.1	2.74e-42
TSPAN16	3.3e-48	-1.34791	0.044	0.104	9.76e-44
TP53	2.68e-174	-1.34778	0.148	0.336	7.91e-170
SLC16A1-AS1	4.65e-70	-1.34762	0.065	0.152	1.37e-65
SLC4A8	1.66e-101	-1.3472	0.096	0.219	4.89e-97
CCDC88C	0	-1.34514	0.333	0.658	0
DNASE1	1.91e-111	-1.34481	0.091	0.219	5.65e-107
FXN	1.25e-87	-1.34271	0.071	0.174	3.68e-83
TRAM2	1.6e-88	-1.34246	0.064	0.164	4.72e-84
NHEJ1	4.93e-103	-1.34141	0.086	0.206	1.45e-98
COQ8A	1.33e-166	-1.33948	0.127	0.307	3.92e-162
ZNF780B	6.24e-92	-1.33715	0.087	0.198	1.84e-87
MCM3	8.99e-66	-1.33685	0.042	0.114	2.66e-61
DHX57	1.31e-253	-1.33595	0.261	0.512	3.87e-249
TCEANC2	1.16e-89	-1.33496	0.077	0.183	3.43e-85
INTS7	1.94e-110	-1.33403	0.092	0.22	5.71e-106
FAM117A	1.06e-137	-1.33342	0.132	0.292	3.13e-133
TPCN1	0	-1.33282	0.342	0.639	0
SLC12A7	1.72e-209	-1.32977	0.152	0.365	5.08e-205
ANKAR	4.54e-87	-1.32938	0.08	0.186	1.34e-82
BBS2	8.2e-75	-1.32922	0.061	0.15	2.42e-70
FARS2	0	-1.32675	0.271	0.56	0
MRTO4	8.1e-68	-1.32654	0.052	0.132	2.39e-63
DET1	1.38e-48	-1.32482	0.042	0.102	4.07e-44
EHMT2	4.8e-92	-1.32279	0.076	0.184	1.42e-87
ACSS1	1.92e-129	-1.32274	0.103	0.248	5.67e-125
ACVR2A	5.03e-168	-1.31997	0.164	0.353	1.49e-163
TIAM1	0	-1.31823	0.392	0.673	0
MBOAT1	1.27e-286	-1.31685	0.267	0.542	3.75e-282
ENSG00000291188	8.94e-277	-1.31474	0.297	0.561	2.64e-272
MOV10	2.9e-71	-1.31416	0.054	0.137	8.56e-67
MXI1	8.79e-231	-1.31374	0.218	0.455	2.6e-226
ALMS1	8.14e-136	-1.31325	0.12	0.276	2.4e-131
RSAD2	9.4e-71	-1.31281	0.051	0.131	2.78e-66
PMS1	8.3e-108	-1.31197	0.101	0.229	2.45e-103
FAM78A	1.91e-215	-1.3113	0.172	0.395	5.63e-211
PDCD11	4.98e-89	-1.31002	0.071	0.174	1.47e-84
LINC02245	1.21e-66	-1.30874	0.072	0.158	3.56e-62
MTFMT	7.58e-70	-1.3087	0.056	0.138	2.24e-65
ENSG00000285693	1.94e-150	-1.30629	0.153	0.327	5.73e-146
SLC39A13-AS1	0	-1.30536	0.362	0.669	0
PIEZO1	1.11e-195	-1.30525	0.177	0.384	3.29e-191
POC5	3.73e-99	-1.30412	0.081	0.196	1.1e-94
ERI3	6.37e-142	-1.30352	0.128	0.29	1.88e-137
TRMT13	2.12e-74	-1.30124	0.057	0.143	6.27e-70
FADS2	1.03e-48	-1.29979	0.043	0.102	3.04e-44
DDX51	2.5e-62	-1.29938	0.047	0.119	7.37e-58
ENSG00000249771	3.01e-64	-1.29617	0.058	0.136	8.89e-60
CYBRD1	8.85e-187	-1.29607	0.185	0.392	2.61e-182
ENSG00000273691	2.89e-56	-1.29413	0.05	0.12	8.53e-52
IFT74	6.74e-88	-1.29408	0.093	0.203	1.99e-83
TRIM65	1.99e-66	-1.29349	0.052	0.131	5.88e-62
GUSBP1	2.22e-116	-1.2926	0.109	0.247	6.55e-112
MYO18A	1.55e-122	-1.29208	0.114	0.257	4.58e-118
AOAH	0	-1.29094	0.949	0.997	0
POLR1B	2.8e-58	-1.29033	0.05	0.121	8.26e-54
ITGAL	0	-1.29025	0.443	0.738	0
POLA1	8.24e-92	-1.29017	0.088	0.202	2.43e-87
MRAS	6.3e-54	-1.29005	0.047	0.114	1.86e-49
TCOF1	1.81e-217	-1.28948	0.239	0.469	5.35e-213
MANEA	9.09e-61	-1.28822	0.048	0.119	2.68e-56
SH2B3	0	-1.28818	0.511	0.811	0
ENC1	1.87e-87	-1.28799	0.072	0.175	5.53e-83
GCFC2	6.26e-74	-1.28765	0.073	0.166	1.85e-69
IARS1	1.63e-85	-1.28708	0.079	0.183	4.8e-81
MTAP	1.02e-171	-1.28488	0.154	0.345	3e-167
TMEM131L	0	-1.28482	0.569	0.863	0
SCIMP	0	-1.28457	0.297	0.594	0
ENSG00000289691	5.08e-226	-1.28322	0.22	0.455	1.5e-221
LRPPRC	1.3e-270	-1.28165	0.248	0.511	3.84e-266
CDK4	2.72e-55	-1.27827	0.046	0.112	8.04e-51
GEMIN5	8.94e-51	-1.27787	0.043	0.106	2.64e-46
AGAP3	6.94e-193	-1.27616	0.186	0.397	2.05e-188
ESF1	1.75e-140	-1.27588	0.127	0.288	5.17e-136
DCAF17	8.14e-75	-1.27335	0.061	0.149	2.4e-70
CPAMD8	6.7e-50	-1.27191	0.062	0.131	1.98e-45
S100Z	0	-1.27166	0.503	0.775	0
DDX60	2.31e-112	-1.2706	0.121	0.259	6.83e-108
CASS4	5.23e-96	-1.26822	0.078	0.19	1.54e-91
ZNF559	4.02e-54	-1.26665	0.041	0.104	1.19e-49
LINC02975	5.23e-98	-1.26568	0.1	0.222	1.54e-93
RSAD1	3.05e-87	-1.26562	0.074	0.178	8.99e-83
BTN3A2	2.33e-208	-1.2653	0.185	0.405	6.89e-204
CARMIL1	6.14e-118	-1.2647	0.084	0.215	1.81e-113
ANKMY1	8.88e-149	-1.26391	0.143	0.315	2.62e-144
ZNG1B	2.07e-152	-1.26348	0.151	0.327	6.11e-148
TNFAIP2	0	-1.26334	0.649	0.897	0
HLA-DPB1	0	-1.26315	0.664	0.865	0
SRD5A3	1.18e-52	-1.26209	0.055	0.123	3.49e-48
BTN3A3	1.13e-101	-1.26095	0.09	0.211	3.35e-97
HLA-DMB	0	-1.26061	0.483	0.792	0
STIMATE	6.01e-141	-1.25983	0.128	0.291	1.78e-136
ITPR1	0	-1.25975	0.38	0.703	0
CAMK2G	6.23e-231	-1.25714	0.237	0.48	1.84e-226
CRIP1	5.67e-276	-1.2541	0.474	0.701	1.67e-271
NAGK	0	-1.25239	0.478	0.79	0
CPPED1	0	-1.25082	0.801	0.962	0
ARAP3	4.29e-83	-1.25053	0.08	0.183	1.27e-78
PNPT1	1.78e-106	-1.2494	0.121	0.256	5.26e-102
DYRK1B	4.84e-54	-1.24887	0.049	0.117	1.43e-49
P2RX7	8.93e-245	-1.24883	0.239	0.492	2.64e-240
CHAF1A	2e-76	-1.24851	0.075	0.171	5.89e-72
ARPIN	2.83e-121	-1.24812	0.123	0.271	8.37e-117
CAMK2D	1.5e-301	-1.2481	0.46	0.706	4.42e-297
NUBPL	8.05e-98	-1.24721	0.109	0.233	2.38e-93
GBP3	9.52e-99	-1.24662	0.09	0.209	2.81e-94
RAD51D	2.24e-49	-1.2465	0.054	0.119	6.62e-45
ZNF83	1.89e-131	-1.24635	0.138	0.297	5.59e-127
SCRN1	2.24e-94	-1.24604	0.097	0.215	6.61e-90
BACE1	5.02e-45	-1.24334	0.048	0.107	1.48e-40
WDR27	6.73e-44	-1.24309	0.047	0.105	1.99e-39
CDR2	3.06e-212	-1.24289	0.227	0.458	9.04e-208
FBXO31	1.1e-67	-1.24275	0.063	0.148	3.26e-63
RPS6KA2	1.39e-128	-1.24167	0.153	0.313	4.11e-124
INPP5D	0	-1.24145	0.679	0.941	0
ATIC	9.52e-57	-1.24134	0.059	0.133	2.81e-52
RGS14	1.04e-176	-1.23716	0.148	0.342	3.08e-172
PUM3	5.95e-130	-1.23632	0.135	0.292	1.76e-125
APLF	5.52e-63	-1.23516	0.066	0.148	1.63e-58
SLC5A3	1.48e-81	-1.23444	0.075	0.175	4.37e-77
NAT9	6.24e-90	-1.23307	0.092	0.203	1.84e-85
SRFBP1	6.39e-132	-1.23192	0.119	0.273	1.89e-127
DGKG	1.15e-248	-1.23144	0.265	0.524	3.39e-244
CYP4V2	5.29e-53	-1.22997	0.057	0.127	1.56e-48
PPIEL	3.23e-53	-1.22937	0.05	0.118	9.53e-49
EFCAB13	3.09e-70	-1.22751	0.083	0.176	9.13e-66
CLN6	2.99e-94	-1.22712	0.083	0.197	8.82e-90
BTN2A2	1.06e-76	-1.22709	0.082	0.181	3.12e-72
CMSS1	1.21e-51	-1.22668	0.074	0.149	3.56e-47
ARHGEF18	0	-1.22645	0.466	0.754	0
RSPH3	4.28e-77	-1.22612	0.087	0.187	1.26e-72
ELMO1-AS1	3.93e-63	-1.22611	0.069	0.152	1.16e-58
KIZ	6.64e-98	-1.22506	0.107	0.232	1.96e-93
OSBPL3	2.52e-147	-1.22378	0.153	0.328	7.44e-143
BRI3BP	2.68e-158	-1.22344	0.16	0.343	7.9e-154
IRAG2	0	-1.2228	0.382	0.704	0
IFIH1	1.13e-176	-1.21781	0.195	0.397	3.34e-172
CBR1	6.12e-124	-1.21742	0.114	0.261	1.81e-119
IRF1	0	-1.21733	0.69	0.882	0
CCDC125	3.02e-76	-1.21626	0.079	0.177	8.91e-72
NCAPD3	3.08e-70	-1.21563	0.07	0.16	9.09e-66
HCG27	1.12e-59	-1.21563	0.062	0.139	3.3e-55
ARHGEF9	5.15e-57	-1.21414	0.062	0.137	1.52e-52
TMCO4	2.12e-103	-1.21328	0.115	0.246	6.27e-99
MEF2C	0	-1.2123	0.699	0.924	0
LINC02988	5.49e-61	-1.21119	0.073	0.156	1.62e-56
NDE1	8.28e-308	-1.21087	0.324	0.608	2.44e-303
L3MBTL4	3.12e-114	-1.21043	0.118	0.259	9.21e-110
DNPEP	7.82e-153	-1.21023	0.157	0.336	2.31e-148
LINC00662	6.37e-62	-1.20971	0.081	0.167	1.88e-57
KIAA0513	0	-1.20955	0.353	0.642	0
LRRC69	1.95e-55	-1.20898	0.048	0.117	5.76e-51
SH2D3C	3.95e-260	-1.2087	0.292	0.552	1.16e-255
TARS3	3.75e-80	-1.20762	0.082	0.184	1.11e-75
TAB1	9.07e-73	-1.20616	0.085	0.181	2.68e-68
ENSG00000291143	1.19e-91	-1.20521	0.112	0.233	3.51e-87
ARL14EP	3.75e-120	-1.20427	0.128	0.275	1.11e-115
HERC5	1.25e-54	-1.20403	0.084	0.164	3.68e-50
FAM13A	4.99e-275	-1.20354	0.346	0.612	1.47e-270
MGA	1.38e-182	-1.20251	0.232	0.444	4.08e-178
PABIR3	2e-57	-1.20234	0.066	0.143	5.89e-53
PHLPP2	2.48e-46	-1.20204	0.053	0.115	7.33e-42
LINC00324	1.56e-52	-1.20166	0.056	0.125	4.6e-48
LYRM4	1.9e-111	-1.20101	0.146	0.29	5.62e-107
XXYLT1	1.23e-129	-1.19952	0.146	0.306	3.62e-125
PSMG4	2.6e-94	-1.19853	0.093	0.21	7.68e-90
NOM1	4.49e-93	-1.19843	0.088	0.202	1.33e-88
SULF2	0	-1.19791	0.694	0.924	0
TUBGCP4	5.88e-45	-1.1966	0.046	0.105	1.74e-40
NCEH1	1e-159	-1.19655	0.237	0.428	2.96e-155
NUP50-DT	4.24e-200	-1.19643	0.249	0.474	1.25e-195
DIMT1	7.7e-58	-1.19625	0.063	0.139	2.27e-53
TPRN	2.62e-41	-1.19563	0.045	0.1	7.74e-37
LTB	1.36e-89	-1.19504	0.119	0.241	4e-85
SOGA1	2.35e-136	-1.19467	0.144	0.308	6.93e-132
CALHM2	7.74e-106	-1.19458	0.096	0.224	2.28e-101
ERAP2	6e-238	-1.19449	0.224	0.474	1.77e-233
SAC3D1	3.15e-57	-1.19441	0.042	0.108	9.3e-53
ZNF718	1.89e-90	-1.19409	0.086	0.197	5.58e-86
BANP	2.14e-231	-1.19369	0.263	0.508	6.32e-227
DISP1	1.84e-67	-1.19275	0.112	0.211	5.45e-63
TENT5A	3.41e-253	-1.19274	0.299	0.564	1.01e-248
ENSG00000258666	2.02e-68	-1.19059	0.086	0.18	5.95e-64
PTER	3.49e-100	-1.18975	0.123	0.253	1.03e-95
FCHO1	1e-128	-1.18966	0.141	0.298	2.96e-124
SMARCAD1	1.72e-115	-1.18712	0.122	0.265	5.09e-111
MIDEAS	1.1e-233	-1.18659	0.239	0.486	3.25e-229
PMAIP1	2.71e-118	-1.18601	0.117	0.26	8.01e-114
SNAPC3	6.71e-180	-1.18533	0.193	0.399	1.98e-175
JADE2	1.7e-57	-1.18457	0.078	0.16	5.02e-53
GTF2H2	2.6e-69	-1.18307	0.074	0.165	7.68e-65
RFX5	4.6e-59	-1.18168	0.077	0.159	1.36e-54
SLC25A17	1.99e-69	-1.17997	0.074	0.164	5.87e-65
ZNF875	2.52e-70	-1.17946	0.069	0.158	7.44e-66
FARSB	1.03e-92	-1.17808	0.094	0.21	3.03e-88
NFATC3	0	-1.17761	0.469	0.774	0
RBM28	5.48e-87	-1.17726	0.1	0.213	1.62e-82
ACCS	3.82e-58	-1.17653	0.049	0.119	1.13e-53
POLR1A	5.02e-74	-1.17636	0.069	0.162	1.48e-69
WDR4	2.94e-55	-1.17579	0.055	0.127	8.67e-51
FOXP1-IT1	1.99e-72	-1.17543	0.064	0.153	5.87e-68
EPSTI1	1.75e-131	-1.17417	0.31	0.482	5.18e-127
PLCB1	0	-1.17412	0.792	0.951	0
ASB13	2.1e-70	-1.17237	0.082	0.175	6.2e-66
C1S	1.24e-52	-1.172	0.055	0.124	3.65e-48
LINC02580	1.24e-63	-1.1716	0.076	0.163	3.66e-59
MICA	1.74e-63	-1.1698	0.069	0.153	5.15e-59
TCTN3	1.33e-55	-1.1691	0.065	0.139	3.92e-51
TMEM72-AS1	2.3e-50	-1.16877	0.066	0.137	6.78e-46
PTGS1	9.35e-83	-1.16512	0.087	0.193	2.76e-78
CRLF3	0	-1.16309	0.484	0.762	0
CARNMT1	2.1e-67	-1.16262	0.072	0.16	6.21e-63
FBXL14	3.1e-69	-1.16231	0.076	0.167	9.15e-65
JAML	0	-1.16224	0.734	0.955	0
CCDC170	1.25e-122	-1.15933	0.142	0.298	3.7e-118
MPHOSPH9	1.57e-110	-1.15926	0.124	0.263	4.63e-106
STAT1	1.89e-254	-1.15866	0.605	0.772	5.57e-250
TRAF3	0	-1.15831	0.483	0.813	0
CNNM3	1.08e-55	-1.15805	0.046	0.114	3.18e-51
NLRP1	0	-1.1575	0.612	0.865	0
IFI44	7.57e-107	-1.15689	0.222	0.376	2.23e-102
LINC02723	1.88e-43	-1.15363	0.044	0.1	5.55e-39
KCNMB1	1.08e-57	-1.15347	0.069	0.148	3.2e-53
ELP2	1.82e-154	-1.15292	0.186	0.372	5.38e-150
ENSG00000284685	3.99e-185	-1.15175	0.254	0.469	1.18e-180
SLC25A43	1.61e-86	-1.15121	0.109	0.225	4.76e-82
ZC3H8	7.42e-67	-1.15027	0.078	0.167	2.19e-62
SIPA1L3	0	-1.14952	0.373	0.675	0
ASCL2	2.54e-80	-1.14925	0.088	0.192	7.5e-76
POLR3K	5.78e-64	-1.14894	0.064	0.146	1.71e-59
SLC40A1	4.55e-111	-1.148	0.148	0.294	1.34e-106
NIPAL3	2.09e-57	-1.14758	0.072	0.152	6.16e-53
IFIT5	1.05e-42	-1.14733	0.053	0.113	3.09e-38
HLA-DPA1	0	-1.14636	0.674	0.869	0
CEP89	1.62e-50	-1.1451	0.054	0.121	4.79e-46
MPP7	0	-1.14445	0.608	0.854	0
EOLA2-DT	1.79e-128	-1.14397	0.176	0.342	5.28e-124
TICAM2	2.42e-124	-1.14297	0.14	0.295	7.14e-120
LDLRAD4	0	-1.14241	0.531	0.809	0
DNAJC10	6.46e-204	-1.14178	0.258	0.483	1.91e-199
PDE4DIP	1.53e-79	-1.14177	0.094	0.199	4.53e-75
OMA1	6.62e-47	-1.14164	0.054	0.117	1.96e-42
RRP1	2.52e-45	-1.14104	0.05	0.111	7.45e-41
ZZZ3	5.39e-237	-1.13914	0.256	0.509	1.59e-232
DDIAS	2.18e-38	-1.13858	0.048	0.102	6.43e-34
ARHGEF6	1.23e-295	-1.13836	0.391	0.657	3.63e-291
BCOR	1.46e-82	-1.13809	0.11	0.224	4.3e-78
ABCC6	8.08e-51	-1.13784	0.063	0.133	2.38e-46
ANKRD26	4.96e-79	-1.13758	0.112	0.222	1.47e-74
MX1	1.1e-85	-1.13565	0.242	0.378	3.26e-81
GOLPH3L	5.62e-61	-1.13535	0.084	0.171	1.66e-56
NATD1	1.41e-43	-1.13533	0.045	0.102	4.17e-39
AGAP6	4.78e-87	-1.1349	0.1	0.215	1.41e-82
RNASEH2B	2.13e-209	-1.13471	0.281	0.512	6.29e-205
ZNF710	0	-1.13417	0.514	0.77	0
QRSL1	1.23e-68	-1.13414	0.078	0.17	3.62e-64
S1PR3	8.22e-74	-1.13368	0.116	0.222	2.43e-69
ATM	0	-1.13354	0.529	0.815	0
PWWP2A	5e-235	-1.13287	0.279	0.532	1.48e-230
NUP93	5.6e-202	-1.13268	0.246	0.475	1.65e-197
GPATCH4	3.8e-46	-1.13149	0.048	0.109	1.12e-41
GNG2	0	-1.13139	0.438	0.727	0
ENSG00000250057	1.85e-43	-1.13096	0.046	0.104	5.46e-39
EPHA1-AS1	1.84e-105	-1.12909	0.18	0.327	5.43e-101
ZNF503	1.1e-48	-1.12907	0.056	0.123	3.24e-44
POMK	9.11e-81	-1.12854	0.094	0.201	2.69e-76
RAB39A	6.34e-52	-1.12579	0.061	0.132	1.87e-47
ENSG00000290569	9.42e-34	-1.12527	0.05	0.1	2.78e-29
RPUSD4	3.42e-60	-1.12363	0.059	0.137	1.01e-55
AMY2B	1.71e-51	-1.12352	0.055	0.124	5.05e-47
ZNF589	2.88e-70	-1.12348	0.09	0.187	8.49e-66
C11orf21	1.13e-116	-1.12318	0.153	0.305	3.35e-112
DHRS4-AS1	9.53e-71	-1.12283	0.084	0.18	2.81e-66
COX10	1.46e-97	-1.12234	0.124	0.254	4.31e-93
KDM1B	2.29e-293	-1.12227	0.395	0.658	6.77e-289
OGFRL1	0	-1.12159	0.607	0.864	0
STPG4	1.76e-79	-1.12145	0.098	0.205	5.19e-75
TMEM265	2.3e-58	-1.12133	0.06	0.137	6.78e-54
TBX19	1.16e-46	-1.12072	0.056	0.121	3.41e-42
KPNB1-DT	1.53e-59	-1.12011	0.075	0.158	4.53e-55
PPFIBP2	1.88e-145	-1.11909	0.188	0.371	5.55e-141
FGL2	0	-1.11887	0.843	0.965	0
POFUT1	2e-72	-1.11719	0.07	0.161	5.91e-68
IMMP2L	1.28e-172	-1.11583	0.283	0.491	3.79e-168
DAPK1	0	-1.11576	0.491	0.763	0
ABHD10	3.88e-75	-1.11559	0.076	0.173	1.15e-70
TYSND1	9.94e-44	-1.11478	0.051	0.111	2.94e-39
COA1	2.57e-223	-1.11182	0.324	0.56	7.58e-219
CD101	2.69e-44	-1.10806	0.074	0.142	7.95e-40
SLC15A2	2.81e-85	-1.10784	0.105	0.219	8.3e-81
WDR36	5.22e-88	-1.10775	0.097	0.212	1.54e-83
LINC01504	3e-108	-1.10739	0.16	0.307	8.86e-104
ZNF395	1.52e-56	-1.10632	0.06	0.135	4.49e-52
ENSG00000290453	1.14e-74	-1.10611	0.089	0.19	3.35e-70
ACBD6	3.6e-208	-1.10553	0.297	0.527	1.06e-203
ENSG00000291099	3.57e-49	-1.10548	0.06	0.128	1.05e-44
ENSG00000279168	2.29e-128	-1.10524	0.183	0.351	6.75e-124
SLC18B1	7.86e-97	-1.10519	0.126	0.256	2.32e-92
DPH6	5.18e-62	-1.10388	0.094	0.185	1.53e-57
ITPRIPL2	3.78e-146	-1.10352	0.172	0.352	1.12e-141
ADA2	0	-1.10342	0.678	0.912	0
BOD1	9.85e-64	-1.1034	0.061	0.143	2.91e-59
SAMHD1	0	-1.10325	0.923	0.987	0
MCM7	7.83e-41	-1.10294	0.052	0.109	2.31e-36
PALLD	4.82e-64	-1.10077	0.082	0.171	1.42e-59
ENSG00000291113	1.88e-52	-1.10003	0.055	0.125	5.54e-48
BMF	1.9e-71	-1.09791	0.093	0.193	5.6e-67
BAIAP2-DT	8.63e-69	-1.09635	0.087	0.181	2.55e-64
ZNF785	2.93e-45	-1.09603	0.066	0.133	8.64e-41
CBX7	4.96e-56	-1.0958	0.073	0.152	1.46e-51
TSEN2	1.29e-58	-1.09561	0.059	0.135	3.8e-54
CCDC77	2.03e-62	-1.09514	0.076	0.162	5.98e-58
EPM2A	6.5e-39	-1.09473	0.048	0.103	1.92e-34
MS4A7	2.06e-300	-1.09462	0.431	0.704	6.08e-296
HIVEP3	2.3e-131	-1.09247	0.204	0.375	6.79e-127
ZCCHC7	0	-1.09165	0.469	0.75	0
RRN3P3	3.91e-44	-1.09029	0.06	0.124	1.15e-39
MIRLET7BHG	6.3e-119	-1.08997	0.143	0.297	1.86e-114
SRC	3.86e-93	-1.08871	0.113	0.235	1.14e-88
CRYBG3	2.09e-178	-1.08858	0.243	0.46	6.18e-174
PEA15	1.54e-134	-1.08828	0.199	0.37	4.54e-130
SLC1A5	1.91e-93	-1.08763	0.092	0.211	5.64e-89
ATXN7L1	5.68e-263	-1.0875	0.374	0.641	1.68e-258
JADE1	3.68e-105	-1.08707	0.132	0.272	1.09e-100
DHTKD1	3.87e-80	-1.08674	0.117	0.231	1.14e-75
RANGAP1	6.44e-75	-1.08631	0.09	0.191	1.9e-70
KANSL1L-AS1	9.76e-66	-1.08609	0.072	0.16	2.88e-61
BICD1	1.3e-46	-1.08568	0.068	0.137	3.84e-42
GANC	1.86e-147	-1.08558	0.18	0.362	5.49e-143
PACRGL	1.08e-79	-1.08386	0.093	0.199	3.2e-75
PRDM15	9.55e-39	-1.08334	0.057	0.115	2.82e-34
C1orf35	5.64e-76	-1.08318	0.107	0.215	1.67e-71
POLA2	2.29e-59	-1.08261	0.076	0.159	6.75e-55
MARCHF8	4.31e-94	-1.08243	0.14	0.272	1.27e-89
RPP38	1.63e-82	-1.0809	0.101	0.213	4.83e-78
MLYCD	6.58e-81	-1.08065	0.107	0.22	1.94e-76
PAXIP1-AS2	4.86e-47	-1.07977	0.049	0.111	1.44e-42
POLR3H	8.75e-43	-1.07926	0.046	0.103	2.58e-38
WDPCP	6.59e-201	-1.07904	0.3	0.531	1.95e-196
TTF2	5.78e-66	-1.07797	0.086	0.178	1.71e-61
ENSG00000262580	2.88e-102	-1.07797	0.126	0.261	8.5e-98
TJP2	3.4e-106	-1.076	0.12	0.256	1e-101
SORD	4.4e-35	-1.07497	0.055	0.109	1.3e-30
MSANTD4	3.19e-37	-1.07471	0.047	0.1	9.42e-33
HADH	3.26e-39	-1.07449	0.048	0.103	9.64e-35
NBPF14	1.21e-297	-1.07411	0.428	0.688	3.58e-293
TMEM140	7.11e-68	-1.07333	0.097	0.194	2.1e-63
GBP5	9.45e-54	-1.07296	0.115	0.203	2.79e-49
GEMIN7-AS1	1.91e-45	-1.07239	0.047	0.106	5.63e-41
TLR7	2.47e-78	-1.07176	0.096	0.203	7.28e-74
ERCC6	4.39e-75	-1.07165	0.112	0.219	1.3e-70
ANAPC1	7.39e-89	-1.07135	0.11	0.23	2.18e-84
LY6E	5.54e-153	-1.07112	0.264	0.456	1.63e-148
EVL	1.74e-126	-1.07055	0.183	0.35	5.14e-122
ENG	1.32e-125	-1.07053	0.14	0.296	3.9e-121
IPO11	2.62e-121	-1.06909	0.163	0.324	7.73e-117
GALK2	5.37e-151	-1.06854	0.207	0.399	1.58e-146
ZNF185	2.56e-101	-1.06832	0.111	0.242	7.56e-97
MBNL3	6.44e-77	-1.06731	0.143	0.259	1.9e-72
ZNF280D	7.39e-198	-1.06701	0.271	0.499	2.18e-193
TNFAIP8L1	1.59e-45	-1.06442	0.067	0.134	4.71e-41
DUS2	1.91e-119	-1.06361	0.161	0.321	5.63e-115
LYPLAL1	1.14e-133	-1.06326	0.202	0.378	3.35e-129
ZNHIT6	7.06e-58	-1.06169	0.077	0.16	2.09e-53
WARS2	4.87e-59	-1.06097	0.096	0.184	1.44e-54
DTYMK	2.27e-49	-1.06024	0.055	0.122	6.7e-45
FAM120C	2.68e-54	-1.06007	0.071	0.148	7.92e-50
URI1	4.05e-226	-1.05959	0.302	0.552	1.2e-221
MRPS18B	5.52e-90	-1.05831	0.119	0.242	1.63e-85
RPS6KA4	1.47e-165	-1.05817	0.236	0.44	4.35e-161
ARRDC2	1.16e-109	-1.0576	0.158	0.306	3.43e-105
TBC1D31	5.92e-45	-1.05737	0.062	0.127	1.75e-40
ARHGAP25	1.68e-305	-1.05721	0.479	0.736	4.95e-301
TBC1D2B	1.41e-208	-1.05655	0.302	0.537	4.18e-204
UBE2D4	2.36e-36	-1.0565	0.051	0.105	6.97e-32
EFCAB10	6.01e-36	-1.05589	0.051	0.104	1.78e-31
SLC7A6	4.1e-127	-1.05564	0.173	0.34	1.21e-122
CLTCL1	1.03e-77	-1.05527	0.101	0.209	3.03e-73
PDXP-DT	8e-45	-1.05439	0.044	0.102	2.36e-40
ABCC5	8.34e-72	-1.05426	0.12	0.226	2.46e-67
CREB1	0	-1.05409	0.65	0.855	0
NHSL2	8.59e-218	-1.05359	0.319	0.559	2.54e-213
DNMT1	8.87e-144	-1.05324	0.212	0.395	2.62e-139
ZNF84	8.84e-33	-1.05154	0.052	0.102	2.61e-28
DPH7	1.64e-46	-1.05138	0.06	0.126	4.83e-42
AHNAK	0	-1.05132	0.826	0.967	0
CLEC12A	0	-1.05132	0.721	0.905	0
HEATR5A	1.5e-222	-1.05113	0.315	0.561	4.43e-218
ARHGAP32	5.27e-109	-1.05102	0.192	0.346	1.56e-104
TADA1	1.49e-41	-1.05074	0.053	0.112	4.41e-37
TEP1	5.17e-157	-1.05039	0.199	0.394	1.53e-152
NUB1	1.33e-182	-1.04942	0.251	0.466	3.92e-178
INPP5F	3.39e-71	-1.04866	0.111	0.215	1e-66
DHRS4	1.86e-85	-1.04852	0.112	0.23	5.5e-81
PARP14	1.17e-294	-1.04624	0.551	0.776	3.46e-290
TRMT61B	1.02e-68	-1.04582	0.091	0.187	3.02e-64
PPM1K	2.59e-65	-1.0456	0.099	0.196	7.66e-61
ZNF33A	6.51e-217	-1.04522	0.324	0.562	1.92e-212
DDX28	3.71e-50	-1.04497	0.055	0.123	1.1e-45
MORC2	2.93e-48	-1.04456	0.071	0.143	8.64e-44
CCDC18-AS1	2.75e-146	-1.04447	0.242	0.432	8.12e-142
FANCL	2.6e-37	-1.0443	0.061	0.119	7.67e-33
MMS22L	1.33e-57	-1.04409	0.091	0.178	3.92e-53
ADK	5.31e-285	-1.04408	0.435	0.696	1.57e-280
NOB1	1.11e-69	-1.04396	0.081	0.175	3.28e-65
TMEM104	2.56e-126	-1.04373	0.174	0.34	7.55e-122
MLLT3	3.63e-55	-1.04302	0.091	0.175	1.07e-50
CEP83	2.33e-64	-1.0427	0.125	0.227	6.89e-60
POLD2	2.44e-43	-1.04236	0.054	0.115	7.2e-39
EIF4EBP1	5.94e-194	-1.04229	0.284	0.511	1.75e-189
TNFRSF8	1.12e-54	-1.04114	0.071	0.148	3.3e-50
CEP295	1.14e-85	-1.04037	0.121	0.241	3.36e-81
OLIG1	3.88e-57	-1.0402	0.084	0.168	1.15e-52
MFSD2A	5.41e-42	-1.04004	0.057	0.117	1.6e-37
KCNQ1	0	-1.03993	0.536	0.797	0
PECAM1	0	-1.03986	0.784	0.95	0
HLA-DQA1	1.27e-64	-1.03943	0.247	0.36	3.75e-60
KIAA1328	9.53e-105	-1.03759	0.164	0.312	2.81e-100
STIM2	4.73e-209	-1.03699	0.294	0.534	1.4e-204
IQGAP2	0	-1.03698	0.789	0.946	0
TTC5	1.93e-59	-1.03581	0.068	0.149	5.7e-55
MAST2	4.15e-111	-1.03541	0.16	0.312	1.22e-106
RNF213	0	-1.03324	0.776	0.93	0
MAN1C1	3.14e-89	-1.03248	0.134	0.261	9.26e-85
TSTD3	1.6e-37	-1.03221	0.067	0.126	4.73e-33
FKTN	1.56e-38	-1.0321	0.071	0.133	4.62e-34
WDR75	6.12e-103	-1.03196	0.138	0.278	1.81e-98
MCCC1	1.65e-116	-1.03165	0.164	0.321	4.89e-112
CPOX	3.47e-52	-1.03077	0.074	0.151	1.02e-47
TNK2	4.51e-218	-1.02835	0.346	0.586	1.33e-213
MDN1	4.84e-97	-1.02789	0.134	0.268	1.43e-92
RASAL2	2.14e-40	-1.02766	0.084	0.152	6.33e-36
PDK4	2.07e-169	-1.02659	0.133	0.322	6.12e-165
ELMO1	0	-1.02595	0.794	0.965	0
COQ4	7.47e-69	-1.02593	0.081	0.175	2.2e-64
VWA8	2.43e-137	-1.02566	0.218	0.401	7.16e-133
LINC00278	0	-1.02551	0.546	0.779	0
DDI2	2.63e-125	-1.02528	0.172	0.338	7.75e-121
NUP210	9.7e-198	-1.02524	0.303	0.531	2.86e-193
NNT-AS1	1.72e-38	-1.025	0.055	0.112	5.09e-34
WARS1	2.21e-240	-1.02422	0.646	0.814	6.54e-236
TNFSF10	0	-1.02388	0.554	0.8	0
MRPS26	7.75e-76	-1.02371	0.098	0.204	2.29e-71
METTL25	4.55e-101	-1.02369	0.166	0.31	1.34e-96
NOP9	3.7e-41	-1.02352	0.058	0.118	1.09e-36
ZNG1E	5.54e-98	-1.02303	0.141	0.277	1.64e-93
CLCC1	2.52e-100	-1.023	0.134	0.271	7.43e-96
SLC27A3	7.45e-117	-1.02298	0.171	0.328	2.2e-112
CCDC112	2.58e-100	-1.02293	0.129	0.264	7.63e-96
PRKX	2.97e-215	-1.02187	0.302	0.544	8.78e-211
ENSG00000237188	2.22e-46	-1.02147	0.063	0.13	6.55e-42
SFI1	4.29e-94	-1.02116	0.139	0.271	1.27e-89
DELEC1	1.2e-18	-1.02111	0.068	0.107	3.55e-14
PREPL	3.45e-73	-1.02096	0.121	0.23	1.02e-68
LIPE-AS1	4.9e-70	-1.02072	0.124	0.231	1.45e-65
XPO5	3.5e-65	-1.02021	0.096	0.192	1.03e-60
CEP152	1.56e-83	-1.01978	0.109	0.225	4.62e-79
C8orf44	2.41e-110	-1.01855	0.168	0.32	7.12e-106
CDKL1	2.73e-30	-1.01782	0.052	0.101	8.07e-26
WBP2NL	8.4e-37	-1.01708	0.05	0.103	2.48e-32
SLC25A13	2.95e-280	-1.01688	0.44	0.697	8.71e-276
PLAGL1	5.73e-183	-1.01681	0.347	0.561	1.69e-178
ZNF41	2.03e-69	-1.0168	0.096	0.195	6e-65
KANTR	1.8e-72	-1.01607	0.1	0.202	5.33e-68
TSPAN32	2.87e-130	-1.01597	0.213	0.386	8.48e-126
SLC35A1	8.52e-195	-1.01565	0.305	0.533	2.51e-190
CLEC2D	1.58e-146	-1.01544	0.22	0.411	4.67e-142
PTCD3	1.68e-114	-1.0154	0.163	0.32	4.97e-110
PCCB	2.17e-53	-1.01473	0.088	0.169	6.4e-49
IL15	7.82e-304	-1.01376	0.465	0.74	2.31e-299
ZNF565	2.88e-39	-1.01342	0.057	0.116	8.5e-35
AKAP11	2.14e-123	-1.01271	0.18	0.346	6.33e-119
SANBR	3.83e-63	-1.01101	0.082	0.172	1.13e-58
COG6	1.78e-94	-1.01099	0.16	0.296	5.27e-90
MTR	7.1e-123	-1.01069	0.179	0.344	2.1e-118
PAAF1	7.06e-50	-1.0106	0.094	0.174	2.09e-45
STARD7-AS1	6.36e-47	-1.00856	0.087	0.162	1.88e-42
NME1	3.3e-49	-1.00854	0.068	0.139	9.75e-45
ANKRD44	0	-1.00838	0.873	0.982	0
ENSG00000267787	1.57e-141	-1.00838	0.234	0.423	4.65e-137
ENSG00000260077	2.65e-40	-1.00724	0.051	0.108	7.82e-36
PLEKHO1	0	-1.00706	0.624	0.843	0
RABEPK	2.28e-46	-1.00644	0.085	0.16	6.75e-42
XPNPEP3	5.67e-69	-1.00635	0.125	0.232	1.67e-64
ABAT	2.47e-134	-1.00575	0.244	0.429	7.31e-130
LINC01176	1.27e-44	-1.00575	0.077	0.147	3.75e-40
NIPAL2	1.25e-77	-1.00484	0.14	0.257	3.68e-73
MRPS28	2.41e-102	-1.00462	0.207	0.358	7.1e-98
ZNF169	4.85e-95	-1.00461	0.161	0.3	1.43e-90
KIFAP3	1.19e-79	-1.00449	0.122	0.238	3.5e-75
PILRA	0	-1.00374	0.646	0.859	0
VKORC1L1	2.71e-98	-1.00369	0.153	0.293	7.99e-94
POLR1C	1.55e-55	-1.00262	0.07	0.147	4.58e-51
ZNF678	3.23e-44	-1.0011	0.064	0.13	9.55e-40
NPRL3	9.28e-68	-1.00047	0.108	0.209	2.74e-63
FBXL4	5.42e-134	-1.00046	0.201	0.38	1.6e-129
ORC3	1.25e-72	-1.00046	0.117	0.224	3.69e-68
ALDH3A2	1.83e-105	-0.999984	0.154	0.299	5.4e-101
ZNF146	2.76e-84	-0.999698	0.126	0.247	8.15e-80
LINC00877	6.23e-156	-0.999622	0.405	0.601	1.84e-151
NEMP1	6.8e-39	-0.999621	0.05	0.105	2.01e-34
C1GALT1	2.35e-139	-0.99873	0.25	0.436	6.93e-135
MFSD12	9.49e-125	-0.998116	0.211	0.382	2.8e-120
C2orf42	1.3e-45	-0.997917	0.062	0.129	3.83e-41
CEP43	2.25e-77	-0.996818	0.124	0.237	6.65e-73
MAP3K14	6.63e-180	-0.995817	0.249	0.468	1.96e-175
TMTC4	7.82e-65	-0.9957	0.102	0.2	2.31e-60
ZNF592	9.01e-187	-0.993911	0.318	0.539	2.66e-182
MRE11	4.61e-127	-0.993839	0.202	0.375	1.36e-122
LOXL3	4.01e-53	-0.993693	0.087	0.168	1.18e-48
ZNF561-AS1	6.91e-46	-0.993579	0.074	0.144	2.04e-41
RAD50	3.22e-130	-0.993276	0.223	0.4	9.52e-126
METAP1	1.83e-83	-0.993154	0.134	0.257	5.4e-79
LIPA	1.22e-119	-0.992777	0.295	0.462	3.6e-115
SHQ1	1.47e-63	-0.992471	0.122	0.222	4.35e-59
HACD3	4.83e-38	-0.992183	0.063	0.122	1.43e-33
IPO5	2.27e-92	-0.991869	0.153	0.286	6.69e-88
CD74	0	-0.990458	0.919	0.985	0
GAS6-AS1	1.11e-32	-0.990304	0.052	0.103	3.28e-28
ZNF235	2.69e-35	-0.990199	0.072	0.131	7.93e-31
RIC8B	1.3e-67	-0.989916	0.112	0.215	3.84e-63
INTS9	3.26e-86	-0.989743	0.161	0.291	9.64e-82
CD86	0	-0.989286	0.494	0.759	0
NBR2	7.37e-46	-0.989048	0.071	0.14	2.18e-41
NOTCH2NLA	4.64e-187	-0.98856	0.288	0.511	1.37e-182
ENSG00000244055	4.99e-53	-0.988182	0.083	0.164	1.47e-48
ACADSB	1.68e-36	-0.98805	0.067	0.125	4.97e-32
GIMAP8	2.67e-199	-0.987875	0.304	0.54	7.9e-195
ATP8A1	4.06e-159	-0.987283	0.209	0.408	1.2e-154
GALNT6	3.09e-78	-0.98714	0.151	0.271	9.11e-74
MAP4K1	4.01e-42	-0.986991	0.067	0.131	1.19e-37
MRPS9	6.62e-64	-0.98693	0.113	0.212	1.95e-59
TGDS	1.73e-41	-0.985931	0.063	0.127	5.11e-37
DOCK7	6.81e-90	-0.985145	0.158	0.293	2.01e-85
SP140L	3.57e-118	-0.984458	0.207	0.372	1.06e-113
PUS1	5.41e-47	-0.983274	0.065	0.134	1.6e-42
LRRK1	3.95e-183	-0.982331	0.335	0.555	1.17e-178
NBPF10	3.33e-156	-0.982183	0.255	0.458	9.82e-152
ABRAXAS1	4.31e-51	-0.981341	0.097	0.18	1.27e-46
ARMC10	4.35e-94	-0.980584	0.152	0.287	1.29e-89
OGFOD1	3.31e-36	-0.98025	0.055	0.11	9.76e-32
RAB11FIP1	0	-0.97994	0.79	0.954	0
KCNK6	8.3e-177	-0.979786	0.282	0.504	2.45e-172
XPC	1.48e-137	-0.979666	0.219	0.402	4.36e-133
ENSG00000250075	2.04e-36	-0.979625	0.055	0.109	6.02e-32
LINC01473	9.32e-62	-0.978672	0.116	0.213	2.75e-57
SRM	3.19e-87	-0.978665	0.137	0.262	9.42e-83
ARRDC5	3.63e-49	-0.976799	0.079	0.154	1.07e-44
OGG1	5.22e-74	-0.976709	0.109	0.217	1.54e-69
CKAP5	1.62e-99	-0.976033	0.168	0.312	4.78e-95
VPS45	1.1e-146	-0.975841	0.276	0.47	3.24e-142
RRP1B	1.52e-85	-0.975328	0.129	0.252	4.49e-81
PIGU	8.39e-33	-0.974125	0.08	0.139	2.48e-28
ZCCHC24	3.05e-59	-0.974006	0.09	0.178	9e-55
FMNL1-DT	4.05e-177	-0.973356	0.309	0.524	1.19e-172
PRIMPOL	1.65e-41	-0.972692	0.07	0.135	4.86e-37
SNX29	0	-0.972491	0.737	0.933	0
HAAO	1.47e-40	-0.97202	0.076	0.141	4.35e-36
PIGM	2.24e-44	-0.971808	0.081	0.153	6.62e-40
NEDD9	0	-0.971378	0.589	0.845	0
BBS9	3.39e-113	-0.970719	0.242	0.408	1e-108
KCTD15	9.49e-42	-0.969414	0.059	0.121	2.8e-37
PRKDC	1.36e-235	-0.968537	0.386	0.636	4.03e-231
OASL	6.77e-38	-0.968317	0.069	0.129	2e-33
FNTB	6.27e-97	-0.968043	0.175	0.321	1.85e-92
FAM110A	1.08e-116	-0.967672	0.188	0.35	3.18e-112
FAR2	9.56e-133	-0.967211	0.257	0.444	2.82e-128
GPATCH1	4.14e-39	-0.967124	0.064	0.125	1.22e-34
P2RY13	1.99e-233	-0.96711	0.331	0.593	5.88e-229
TAPBPL	8.87e-53	-0.96669	0.1	0.184	2.62e-48
ENSG00000291228	3.53e-69	-0.966364	0.1	0.2	1.04e-64
TRMT11	6.33e-36	-0.96599	0.078	0.14	1.87e-31
RFWD3	7.65e-57	-0.964835	0.103	0.194	2.26e-52
UTP6	2.79e-131	-0.96462	0.212	0.39	8.25e-127
NOP14	1.52e-62	-0.963963	0.089	0.18	4.49e-58
TSR1	3.48e-53	-0.963595	0.075	0.153	1.03e-48
ECI2	2.43e-75	-0.963583	0.112	0.222	7.18e-71
KLHL42	3.12e-65	-0.96353	0.094	0.19	9.23e-61
METTL8	3.45e-58	-0.96324	0.097	0.187	1.02e-53
ZMYM1	4.78e-46	-0.963153	0.075	0.146	1.41e-41
FOXP1	0	-0.962794	0.862	0.99	0
RMND1	1.42e-50	-0.962552	0.1	0.183	4.2e-46
TYW1B	1.96e-124	-0.962453	0.237	0.411	5.78e-120
QSER1	1.87e-156	-0.962097	0.261	0.466	5.53e-152
NOL8	3.87e-103	-0.961052	0.158	0.304	1.14e-98
NFXL1	2e-56	-0.960082	0.127	0.222	5.9e-52
IL12RB1	3.61e-46	-0.959939	0.066	0.135	1.07e-41
FAM118B	2.49e-45	-0.959774	0.087	0.161	7.34e-41
HK2	1.31e-166	-0.959591	0.336	0.545	3.86e-162
TM7SF3	3.75e-145	-0.959273	0.256	0.449	1.11e-140
IVD	9.66e-77	-0.958693	0.125	0.239	2.85e-72
MFNG	4.14e-126	-0.958638	0.21	0.381	1.22e-121
DAPP1	2.94e-274	-0.958033	0.474	0.723	8.69e-270
METTL2B	6.38e-55	-0.957149	0.092	0.177	1.88e-50
TRMT2B	5.22e-66	-0.956644	0.09	0.185	1.54e-61
CD300LB	2.86e-114	-0.956474	0.2	0.362	8.44e-110
MAP4K3-DT	2.5e-31	-0.956436	0.068	0.123	7.38e-27
MRPL45P2	6.15e-52	-0.955073	0.078	0.156	1.82e-47
MRPS27	3.83e-86	-0.954808	0.153	0.282	1.13e-81
CCM2	1.64e-265	-0.954711	0.498	0.732	4.83e-261
NOTCH2	0	-0.954695	0.818	0.956	0
KCNE3	4.54e-201	-0.953933	0.35	0.58	1.34e-196
NHLRC2	4.76e-77	-0.953877	0.118	0.231	1.4e-72
SDHAF1	8.28e-46	-0.953707	0.065	0.133	2.44e-41
PPAN	2.24e-38	-0.953624	0.05	0.106	6.61e-34
ENSG00000228427	1.27e-52	-0.953451	0.088	0.17	3.74e-48
UTP14A	1.17e-45	-0.952474	0.078	0.149	3.45e-41
NAAA	1.89e-286	-0.951873	0.517	0.759	5.59e-282
CEP290	3.25e-54	-0.951653	0.1	0.187	9.6e-50
MRPL19	4.2e-66	-0.950922	0.125	0.229	1.24e-61
PCCA	9.05e-162	-0.950799	0.352	0.551	2.67e-157
FAM135A	1.71e-155	-0.950604	0.312	0.511	5.04e-151
HDX	1.26e-47	-0.950446	0.095	0.173	3.71e-43
ENSG00000290476	9.51e-59	-0.950073	0.094	0.183	2.81e-54
MPHOSPH8	9.52e-212	-0.949778	0.398	0.629	2.81e-207
MBNL1	0	-0.949721	0.972	0.997	0
PRPSAP1	7.58e-93	-0.948884	0.174	0.314	2.24e-88
MICB	4.21e-49	-0.94872	0.077	0.152	1.24e-44
KIF9-AS1	2.58e-69	-0.948613	0.132	0.241	7.63e-65
ZNF121	1.26e-56	-0.948387	0.094	0.181	3.72e-52
MBTPS2	1.7e-30	-0.948339	0.066	0.118	5.03e-26
CTSO	2.69e-95	-0.947701	0.163	0.302	7.93e-91
ACTR3B	7.91e-35	-0.947365	0.071	0.13	2.33e-30
POLRMT	2.37e-34	-0.946835	0.052	0.104	7e-30
EXOSC2	1.11e-34	-0.944754	0.057	0.111	3.29e-30
ZBTB20	0	-0.944018	0.695	0.904	0
RMDN2	2.49e-48	-0.943331	0.102	0.184	7.35e-44
ARHGEF2	8.8e-201	-0.943258	0.392	0.614	2.6e-196
MSANTD2	1.11e-56	-0.942388	0.088	0.173	3.27e-52
SLFN12	3.49e-59	-0.94229	0.105	0.197	1.03e-54
CEP192	4.53e-182	-0.941975	0.33	0.554	1.34e-177
MPHOSPH10	2.13e-91	-0.941889	0.144	0.277	6.28e-87
CSPP1	8.05e-115	-0.941735	0.199	0.361	2.38e-110
LINC02976	2.61e-123	-0.941429	0.202	0.373	7.7e-119
PATZ1	2.38e-46	-0.941234	0.076	0.147	7.03e-42
PRPF19	4.55e-67	-0.941233	0.107	0.209	1.34e-62
CEP120	4.58e-59	-0.940982	0.126	0.223	1.35e-54
ZFP90	1.41e-58	-0.94081	0.093	0.182	4.17e-54
ATP10D	8.54e-126	-0.940785	0.231	0.409	2.52e-121
SENP6	0	-0.940657	0.678	0.888	0
SPN	6.6e-136	-0.940428	0.281	0.462	1.95e-131
ATG16L1	8.65e-119	-0.940389	0.203	0.371	2.55e-114
ENSG00000291066	7.6e-45	-0.939145	0.079	0.151	2.24e-40
ZNF333	1.89e-78	-0.938438	0.163	0.288	5.59e-74
NF2	7.38e-79	-0.938248	0.168	0.293	2.18e-74
UTRN	0	-0.937473	0.927	0.983	0
PRMT3	1.61e-104	-0.937372	0.19	0.344	4.76e-100
IFI6	9.5e-62	-0.937355	0.177	0.282	2.81e-57
TRIM21	1.02e-54	-0.937015	0.081	0.163	3.01e-50
CMKLR1	2.46e-47	-0.936856	0.065	0.134	7.27e-43
FASTKD2	2.05e-75	-0.936762	0.118	0.229	6.05e-71
ADGRD1	1.8e-30	-0.936383	0.067	0.119	5.31e-26
CALML4	3.6e-77	-0.935222	0.127	0.244	1.06e-72
TFB2M	6.95e-44	-0.934617	0.073	0.142	2.05e-39
LINC03006	7.81e-68	-0.934507	0.117	0.222	2.31e-63
TAF4B	1.76e-48	-0.933545	0.053	0.119	5.18e-44
APOL6	1.65e-154	-0.933187	0.353	0.546	4.89e-150
ERP27	1.75e-57	-0.933169	0.088	0.175	5.18e-53
TSNARE1	1.92e-49	-0.932458	0.092	0.172	5.66e-45
ENSG00000256448	1.27e-104	-0.932324	0.191	0.346	3.75e-100
ZDHHC18	3.52e-63	-0.932306	0.106	0.203	1.04e-58
JUP	1.67e-49	-0.931667	0.149	0.24	4.93e-45
HMGA1P4	9.39e-72	-0.931597	0.129	0.239	2.77e-67
AHCYL2	1.6e-184	-0.930843	0.413	0.622	4.73e-180
CEP128	1.2e-43	-0.930532	0.1	0.176	3.55e-39
KLHL18	6.03e-165	-0.930246	0.352	0.562	1.78e-160
NUDT3	0	-0.929037	0.691	0.891	0
DAG1	5.16e-47	-0.927924	0.081	0.156	1.52e-42
TRAF3IP3	1.56e-262	-0.927706	0.49	0.728	4.61e-258
PCGF6	1.45e-26	-0.927439	0.061	0.108	4.3e-22
DNAJC11	4.86e-83	-0.926974	0.143	0.268	1.44e-78
MYCBP2	0	-0.92543	0.81	0.955	0
TCP11L2	2.65e-107	-0.925128	0.214	0.374	7.83e-103
CLEC12B	8.03e-41	-0.924608	0.077	0.143	2.37e-36
ZNF518A	1.29e-209	-0.924576	0.381	0.621	3.82e-205
ZRSR2	1.43e-144	-0.923871	0.282	0.478	4.22e-140
TTC13	4.48e-98	-0.923485	0.22	0.372	1.32e-93
ZMAT3	1.15e-91	-0.92313	0.164	0.304	3.4e-87
ZNF397	4.21e-55	-0.923072	0.085	0.168	1.24e-50
CYB561D1	3.16e-40	-0.922642	0.057	0.117	9.32e-36
SLC12A2	2.68e-34	-0.922085	0.063	0.12	7.93e-30
OTUD6B	1.55e-46	-0.92205	0.074	0.145	4.57e-42
DGCR8	2.32e-46	-0.922004	0.081	0.155	6.86e-42
ISG15	5.67e-124	-0.921654	0.244	0.418	1.68e-119
NSUN5	2.44e-59	-0.921506	0.093	0.183	7.2e-55
VIPR1	6.93e-49	-0.920871	0.081	0.157	2.05e-44
SENP3	9.98e-41	-0.920696	0.081	0.149	2.95e-36
CDH23	6.52e-122	-0.920579	0.241	0.416	1.93e-117
SRBD1	1.67e-157	-0.919704	0.312	0.516	4.94e-153
SGF29	8.42e-62	-0.919341	0.101	0.196	2.49e-57
TMEM68	4.48e-35	-0.919288	0.063	0.121	1.32e-30
HLA-DQB1	2.08e-158	-0.919243	0.589	0.726	6.14e-154
RRP7BP	3.71e-32	-0.919095	0.066	0.121	1.1e-27
ST3GAL3	1.21e-57	-0.919009	0.117	0.212	3.58e-53
FAM53B	1.27e-203	-0.918841	0.348	0.589	3.74e-199
TRIM56	2.43e-178	-0.917177	0.335	0.557	7.18e-174
VPS8	0	-0.916906	0.574	0.811	0
LAS1L	2.06e-49	-0.916571	0.082	0.159	6.1e-45
ELOA-AS1	5.31e-34	-0.916471	0.052	0.103	1.57e-29
SMIM14	9.27e-187	-0.915775	0.404	0.624	2.74e-182
MRM2	1.59e-56	-0.915545	0.1	0.189	4.71e-52
SDAD1	5.81e-94	-0.91522	0.176	0.317	1.71e-89
LDAF1	3.72e-31	-0.914808	0.063	0.116	1.1e-26
GMDS-DT	3.24e-134	-0.914254	0.304	0.491	9.55e-130
DBT	1.24e-52	-0.914224	0.097	0.182	3.67e-48
DNAAF5	3.85e-30	-0.913902	0.06	0.111	1.14e-25
RUNX3	1.51e-116	-0.913866	0.181	0.342	4.46e-112
TOMM40	8.43e-48	-0.91358	0.09	0.168	2.49e-43
KLHDC1	9.18e-39	-0.913552	0.073	0.137	2.71e-34
TXLNGY	6e-96	-0.91346	0.18	0.326	1.77e-91
FAAH	2.44e-29	-0.913389	0.054	0.103	7.21e-25
POLR3B	2.62e-56	-0.913328	0.086	0.172	7.72e-52
TMEM161B-DT	5.21e-55	-0.912937	0.11	0.2	1.54e-50
USP25	0	-0.912847	0.726	0.91	0
GPR155	6.74e-144	-0.912565	0.268	0.467	1.99e-139
GABPB2	1.84e-72	-0.912458	0.127	0.238	5.43e-68
TIMM44	1.08e-49	-0.912372	0.088	0.167	3.18e-45
RAD52	4.15e-39	-0.912145	0.072	0.136	1.23e-34
RABL2B	5.39e-38	-0.911737	0.061	0.12	1.59e-33
HCG18	1.64e-47	-0.911464	0.095	0.173	4.86e-43
FN3KRP	3.39e-40	-0.911438	0.071	0.135	1e-35
ACAD10	4.61e-70	-0.911426	0.148	0.261	1.36e-65
POLB	1.07e-96	-0.911189	0.176	0.321	3.15e-92
SCRN3	1.14e-38	-0.910851	0.074	0.138	3.38e-34
LARS1	1.11e-120	-0.910644	0.236	0.406	3.27e-116
DYNC2I1	2.97e-60	-0.910604	0.116	0.213	8.78e-56
PELP1	2.33e-37	-0.910538	0.066	0.126	6.87e-33
TANGO6	6.66e-164	-0.91036	0.312	0.524	1.97e-159
SETD7	5.75e-138	-0.910126	0.296	0.484	1.7e-133
THG1L	3.03e-58	-0.909802	0.092	0.181	8.96e-54
VPS50	1.88e-157	-0.909718	0.302	0.509	5.55e-153
ZNG1C	4.05e-38	-0.909701	0.074	0.138	1.2e-33
DDX54	7.79e-100	-0.909622	0.173	0.319	2.3e-95
ZC3H6	8.53e-78	-0.909441	0.167	0.293	2.52e-73
MCEE	2.33e-50	-0.909423	0.081	0.159	6.89e-46
ZC3H12C	9.7e-39	-0.909337	0.095	0.165	2.87e-34
MIS18BP1	0	-0.908956	0.588	0.87	0
SPATS2L	2.09e-37	-0.908927	0.093	0.16	6.18e-33
SAMD1	2.09e-54	-0.908076	0.099	0.185	6.18e-50
ANKRD36	3.22e-51	-0.907406	0.112	0.199	9.51e-47
PCYOX1L	1.16e-24	-0.90696	0.056	0.1	3.42e-20
MRPS35	2.95e-98	-0.906859	0.168	0.312	8.72e-94
SH3BP1	1.68e-153	-0.90667	0.285	0.489	4.97e-149
METTL15	2.55e-106	-0.905985	0.226	0.385	7.52e-102
NME8	2.62e-91	-0.90592	0.21	0.352	7.74e-87
LINC02256.1	1.4e-53	-0.905612	0.089	0.173	4.12e-49
LINC01410	3.79e-80	-0.904546	0.14	0.262	1.12e-75
TCP11L1	1.46e-79	-0.904484	0.155	0.28	4.3e-75
SMYD4	4.72e-42	-0.904366	0.081	0.15	1.39e-37
NUP188	1.21e-50	-0.903962	0.106	0.191	3.57e-46
EPB41	8.66e-246	-0.903044	0.523	0.752	2.56e-241
MRPL4	3.12e-67	-0.902996	0.131	0.238	9.2e-63
TASOR2	6.75e-199	-0.902723	0.378	0.61	1.99e-194
NOP56	1.26e-102	-0.902651	0.167	0.316	3.72e-98
HCFC2	3.16e-64	-0.901937	0.122	0.224	9.33e-60
VARS1	7.15e-42	-0.901404	0.075	0.143	2.11e-37
CTNND1	1.84e-173	-0.900656	0.388	0.594	5.44e-169
PDIK1L	1.31e-42	-0.899952	0.055	0.116	3.85e-38
ZNF766	7.52e-55	-0.899926	0.101	0.189	2.22e-50
TMEM134	1.43e-50	-0.899842	0.101	0.184	4.21e-46
ST14	1.83e-71	-0.899776	0.119	0.228	5.39e-67
ALOX12-AS1	5.07e-65	-0.899642	0.14	0.248	1.5e-60
ZNF862	1.08e-58	-0.899622	0.107	0.2	3.18e-54
CRACR2A	1.44e-80	-0.899543	0.137	0.259	4.24e-76
NUP160	3.06e-121	-0.898845	0.23	0.405	9.04e-117
DCLRE1C	5.32e-125	-0.898326	0.224	0.401	1.57e-120
ARL17B	3.29e-106	-0.89757	0.251	0.416	9.71e-102
PMM2	1.85e-110	-0.89755	0.211	0.372	5.47e-106
MRPL24	3.64e-32	-0.897544	0.062	0.114	1.07e-27
ENSG00000291283	2.91e-34	-0.896346	0.075	0.134	8.58e-30
ENSG00000267379	1.31e-99	-0.896241	0.175	0.322	3.87e-95
MFSD4B	2.26e-109	-0.895904	0.21	0.372	6.68e-105
ZNF593	3.09e-50	-0.895488	0.085	0.163	9.13e-46
BRCC3	6.33e-81	-0.894727	0.148	0.274	1.87e-76
EIF2AK4	4.37e-134	-0.894231	0.276	0.463	1.29e-129
POLR2J3	3.76e-188	-0.893895	0.4	0.618	1.11e-183
TBCEL	1.41e-51	-0.893567	0.11	0.197	4.16e-47
ZFP14	2.75e-43	-0.892887	0.097	0.172	8.12e-39
ZNF701	7.05e-42	-0.892033	0.07	0.137	2.08e-37
WRN	2.89e-65	-0.891488	0.131	0.236	8.54e-61
VPS13C	0	-0.891058	0.766	0.926	0
PDK3	1.59e-144	-0.890563	0.301	0.5	4.7e-140
ENSG00000236449	4.8e-49	-0.889632	0.085	0.163	1.42e-44
ARMH4	2.77e-58	-0.888516	0.147	0.248	8.19e-54
DGKE	3.17e-33	-0.888467	0.071	0.128	9.36e-29
SNAPC4	3.46e-33	-0.888349	0.054	0.106	1.02e-28
RFX7	6.34e-152	-0.88784	0.377	0.572	1.87e-147
AKAP9	0	-0.887462	0.624	0.855	0
LANCL1	1.4e-28	-0.887227	0.057	0.106	4.15e-24
TAGAP	7.87e-185	-0.886983	0.339	0.571	2.32e-180
NBPF20	7.15e-31	-0.886656	0.051	0.1	2.11e-26
LACTB2	6.04e-47	-0.886223	0.095	0.174	1.78e-42
DEAF1	2.21e-78	-0.885542	0.167	0.293	6.51e-74
LRRC8D	1.02e-255	-0.885212	0.473	0.731	3.01e-251
ZFHX3	4.59e-278	-0.884896	0.575	0.799	1.35e-273
UBTF	1.37e-82	-0.884815	0.175	0.307	4.04e-78
SIN3B	2.63e-101	-0.884608	0.22	0.374	7.75e-97
CCDC7	1.65e-35	-0.884539	0.084	0.148	4.88e-31
CAMKMT	1.7e-177	-0.884472	0.432	0.641	5.03e-173
LINC02631	6.6e-43	-0.884286	0.095	0.17	1.95e-38
TUBD1	6.38e-41	-0.88375	0.079	0.146	1.88e-36
VAV2	3.44e-131	-0.883666	0.253	0.438	1.02e-126
NPIPB11	9.18e-26	-0.883146	0.059	0.104	2.71e-21
HEATR6	6.89e-45	-0.882977	0.077	0.148	2.04e-40
SERINC5	5.89e-221	-0.882818	0.451	0.688	1.74e-216
MB21D2	8.03e-35	-0.882511	0.073	0.133	2.37e-30
AKAP10	1.68e-220	-0.882365	0.49	0.709	4.96e-216
DLAT	6.87e-30	-0.882322	0.059	0.11	2.03e-25
HEXD	1.39e-81	-0.882167	0.154	0.282	4.11e-77
XPO1	1.92e-207	-0.88127	0.457	0.673	5.66e-203
WDR73	3.39e-58	-0.881251	0.109	0.202	1e-53
OAF	1.25e-86	-0.880912	0.221	0.36	3.7e-82
TAP2	4.32e-99	-0.880513	0.196	0.344	1.28e-94
TRIM24	2.94e-113	-0.880071	0.24	0.41	8.68e-109
EEA1	3.99e-200	-0.879795	0.432	0.655	1.18e-195
GPR141	1.38e-288	-0.879178	0.568	0.813	4.06e-284
CHROMR	4.23e-35	-0.878942	0.09	0.154	1.25e-30
ADPRS	2.36e-63	-0.878756	0.124	0.227	6.98e-59
TBC1D5	0	-0.878671	0.779	0.948	0
STAG3L4	9.96e-88	-0.878561	0.193	0.332	2.94e-83
SLC25A30	3.35e-32	-0.878365	0.056	0.107	9.9e-28
PRR12	1.34e-74	-0.878214	0.158	0.278	3.96e-70
SLC2A13	2.14e-75	-0.878182	0.167	0.289	6.31e-71
CEP164	2.07e-75	-0.878138	0.155	0.277	6.11e-71
ANGEL1	6.02e-35	-0.878122	0.062	0.119	1.78e-30
CAMKK1	4.88e-39	-0.877823	0.059	0.119	1.44e-34
RUNDC1	4.64e-52	-0.877729	0.108	0.196	1.37e-47
TCAF1	6.89e-36	-0.876991	0.074	0.135	2.04e-31
PPTC7	1.96e-190	-0.876932	0.427	0.638	5.78e-186
EPHB2	3.35e-37	-0.876626	0.104	0.173	9.89e-33
ENSG00000241772	7.3e-52	-0.876569	0.105	0.19	2.16e-47
MRPS6	4.64e-115	-0.876238	0.207	0.372	1.37e-110
ZNF770	5.93e-70	-0.87585	0.145	0.26	1.75e-65
RIOX2	3.85e-56	-0.875829	0.085	0.17	1.14e-51
MRPS25	2.9e-99	-0.875168	0.202	0.354	8.56e-95
BCL2L13	6.54e-115	-0.875164	0.303	0.473	1.93e-110
UQCC1	1.19e-74	-0.875056	0.166	0.287	3.51e-70
ELP4	1.22e-143	-0.874175	0.318	0.516	3.59e-139
SDCCAG8	1.27e-267	-0.874163	0.543	0.779	3.76e-263
DNPH1	1.98e-35	-0.873891	0.069	0.128	5.83e-31
RALGPS1	8.24e-36	-0.873811	0.075	0.137	2.43e-31
ZNF765	1.78e-26	-0.873769	0.058	0.104	5.25e-22
NPAT	1.7e-57	-0.873704	0.126	0.222	5.02e-53
SRPK2	0	-0.873498	0.764	0.937	0
RAD17	2.88e-48	-0.873095	0.094	0.173	8.5e-44
UVRAG	0	-0.873082	0.748	0.91	0
LIAS	5.64e-33	-0.87305	0.064	0.119	1.67e-28
WDR46	1.07e-65	-0.87299	0.131	0.237	3.15e-61
UBIAD1	1.77e-29	-0.872808	0.06	0.11	5.23e-25
METTL13	4.95e-43	-0.872634	0.072	0.141	1.46e-38
SHLD2	1.68e-132	-0.872526	0.326	0.514	4.95e-128
MRPL48	1.25e-56	-0.872488	0.131	0.227	3.7e-52
STRBP	5.59e-25	-0.872011	0.064	0.111	1.65e-20
MTX2	1.97e-42	-0.871921	0.111	0.188	5.82e-38
ORC5	5.19e-67	-0.871433	0.116	0.22	1.53e-62
LIMD2	2.18e-306	-0.87131	0.538	0.789	6.45e-302
POLH	2.19e-32	-0.871255	0.053	0.103	6.48e-28
PTPN4	1.87e-101	-0.870937	0.218	0.376	5.51e-97
SLFN5	1.89e-79	-0.870862	0.159	0.283	5.57e-75
EPRS1	2.81e-128	-0.870828	0.257	0.438	8.3e-124
PHF14	9.91e-179	-0.870619	0.431	0.642	2.93e-174
DNAAF11	6.41e-34	-0.87023	0.084	0.146	1.89e-29
SVIL-AS1	3.49e-79	-0.869976	0.202	0.334	1.03e-74
FTO	1.02e-184	-0.869284	0.379	0.607	3e-180
GOPC	6.37e-103	-0.868345	0.204	0.359	1.88e-98
GIMAP2	1.66e-132	-0.868315	0.239	0.426	4.89e-128
ARFIP1	6.24e-139	-0.868109	0.326	0.519	1.84e-134
ING4	1.9e-55	-0.867575	0.127	0.223	5.62e-51
CLOCK	3.27e-88	-0.867209	0.227	0.368	9.67e-84
SH3YL1	6.05e-32	-0.867162	0.062	0.115	1.79e-27
CCDC66	7.48e-77	-0.866865	0.167	0.293	2.21e-72
RMND5A	6.15e-132	-0.866623	0.294	0.481	1.82e-127
WIPF1	0	-0.866367	0.751	0.919	0
ATP8B1-AS1	3.02e-48	-0.866136	0.097	0.178	8.91e-44
SLC39A10	6.19e-79	-0.865986	0.149	0.273	1.83e-74
RASSF4	2.53e-212	-0.865853	0.417	0.652	7.46e-208
EBNA1BP2	4.5e-52	-0.865492	0.082	0.162	1.33e-47
SPOP	2.7e-204	-0.865347	0.44	0.665	7.97e-200
ATR	2.53e-171	-0.865154	0.351	0.569	7.48e-167
MBTD1	2.71e-147	-0.865092	0.333	0.536	8e-143
EHBP1	2.91e-93	-0.864919	0.237	0.384	8.6e-89
SLC66A3	1.11e-140	-0.864501	0.299	0.491	3.26e-136
EPHX1	9.98e-33	-0.863212	0.06	0.114	2.95e-28
RMDN3	9.53e-51	-0.863073	0.108	0.194	2.81e-46
ZBTB37	1.54e-48	-0.86305	0.098	0.18	4.54e-44
NAA16	1.14e-101	-0.861812	0.239	0.395	3.38e-97
HCG11	9.09e-42	-0.861523	0.076	0.144	2.68e-37
ENOPH1	2.12e-61	-0.861371	0.131	0.234	6.27e-57
PDP1	3.55e-90	-0.861326	0.177	0.319	1.05e-85
ADCY7	4.3e-244	-0.86105	0.479	0.715	1.27e-239
ENSG00000267174	2.48e-102	-0.860683	0.274	0.435	7.33e-98
PLCB2	1.41e-189	-0.860581	0.385	0.611	4.18e-185
PLXNB2	4.25e-207	-0.860544	0.417	0.648	1.25e-202
LIMK1	1.13e-42	-0.860481	0.11	0.188	3.35e-38
PPP1R21	6.03e-184	-0.860352	0.438	0.652	1.78e-179
TTC9C	1.48e-55	-0.860307	0.101	0.191	4.38e-51
CDK5RAP1	5.23e-92	-0.859878	0.191	0.336	1.54e-87
SNTB2	7.12e-57	-0.859707	0.136	0.234	2.1e-52
NAA25	3.12e-138	-0.859507	0.27	0.466	9.21e-134
NCOA7	2.96e-89	-0.859446	0.22	0.362	8.75e-85
ZNF804A	1.81e-99	-0.859307	0.305	0.46	5.35e-95
DDB2	8.17e-50	-0.859247	0.123	0.212	2.41e-45
PLCG2	1.14e-233	-0.859226	0.524	0.743	3.36e-229
LINC01637	1.12e-32	-0.858648	0.064	0.118	3.32e-28
DHX58	3.68e-31	-0.858459	0.052	0.101	1.09e-26
DUSP23	3.09e-71	-0.857913	0.15	0.266	9.14e-67
CRTC1	1.23e-118	-0.857228	0.258	0.434	3.64e-114
MTERF1	2.82e-39	-0.856916	0.084	0.152	8.32e-35
GTF3C2	2.82e-115	-0.856309	0.239	0.41	8.32e-111
FAM76A	1.25e-63	-0.855412	0.125	0.229	3.69e-59
PKN2	0	-0.855365	0.754	0.923	0
TBC1D22A	0	-0.855067	0.795	0.936	0
CMTR2	8.01e-47	-0.854895	0.087	0.163	2.37e-42
CXXC5	5.81e-74	-0.854596	0.152	0.271	1.71e-69
RIPOR1	8.24e-99	-0.854279	0.212	0.361	2.43e-94
RAP1GAP2	0	-0.854235	0.703	0.892	0
PDSS2	1.59e-192	-0.853848	0.434	0.658	4.71e-188
GTF2I	6.55e-146	-0.853507	0.315	0.513	1.93e-141
OXR1	3.99e-243	-0.853109	0.492	0.736	1.18e-238
IL16	6.93e-105	-0.852951	0.206	0.364	2.05e-100
DARS1	4.19e-120	-0.852841	0.302	0.48	1.24e-115
OBI1	1.19e-37	-0.852719	0.061	0.12	3.5e-33
IKZF1	0	-0.852706	0.753	0.901	0
ICE2	6.44e-92	-0.852282	0.209	0.357	1.9e-87
TTC3	3.16e-206	-0.852158	0.441	0.67	9.33e-202
GAPT	1.45e-103	-0.851865	0.242	0.402	4.28e-99
CILK1	1.64e-36	-0.851353	0.092	0.159	4.84e-32
ENSG00000227598	1.77e-44	-0.851292	0.112	0.192	5.23e-40
ENSG00000259972	1.9e-99	-0.85121	0.229	0.386	5.6e-95
DNHD1	3.54e-54	-0.851103	0.127	0.221	1.05e-49
PPIP5K2	4.57e-196	-0.850936	0.43	0.651	1.35e-191
TMEM80	8.12e-45	-0.850665	0.093	0.17	2.4e-40
ENSG00000290832	2.33e-59	-0.850598	0.129	0.228	6.87e-55
TGIF2	8.35e-88	-0.850494	0.216	0.36	2.47e-83
SUPT3H	4.52e-44	-0.850282	0.136	0.22	1.33e-39
ENSG00000288771	3.39e-87	-0.850242	0.189	0.326	1e-82
KANSL1-AS1	1.66e-36	-0.849987	0.057	0.114	4.91e-32
SAMD9	4.78e-91	-0.849685	0.194	0.338	1.41e-86
BOP1	1.94e-38	-0.849605	0.072	0.136	5.71e-34
PGLS-DT	4.49e-33	-0.849359	0.06	0.114	1.33e-28
STS	1.63e-55	-0.849223	0.116	0.209	4.81e-51
XNDC1N	5e-29	-0.848826	0.064	0.115	1.48e-24
TASP1	5.13e-77	-0.84871	0.174	0.301	1.52e-72
WWP1	2.95e-156	-0.84842	0.403	0.601	8.72e-152
ENSG00000213963	9.43e-33	-0.847766	0.05	0.1	2.78e-28
ZNF675	3e-30	-0.847229	0.059	0.11	8.86e-26
ZNF587B	8.7e-34	-0.847003	0.075	0.134	2.57e-29
ENSG00000285692	1.82e-44	-0.846591	0.081	0.153	5.36e-40
FAM111A	1.89e-137	-0.846358	0.298	0.491	5.58e-133
FUCA1	3.31e-67	-0.846228	0.187	0.304	9.76e-63
PSMB9	2.55e-245	-0.845789	0.475	0.72	7.52e-241
USP45	2.83e-33	-0.845086	0.058	0.112	8.35e-29
ATG10	2.59e-78	-0.844885	0.223	0.357	7.65e-74
GIT2	5.84e-308	-0.84407	0.624	0.834	1.72e-303
ARHGAP12	5e-77	-0.843886	0.188	0.317	1.48e-72
SIRT5	2.56e-38	-0.842896	0.073	0.137	7.57e-34
ANAPC5	2.41e-182	-0.84238	0.439	0.645	7.13e-178
ZDHHC7	1.08e-231	-0.842305	0.492	0.716	3.17e-227
FARSA	2.87e-52	-0.842162	0.119	0.209	8.47e-48
TMEM150A	1.37e-31	-0.841836	0.063	0.117	4.03e-27
KPNA5	1.92e-49	-0.841635	0.108	0.193	5.68e-45
SGK3	3.68e-297	-0.841375	0.654	0.851	1.09e-292
MAD1L1	1.5e-175	-0.841018	0.388	0.607	4.43e-171
BBC3	3.59e-44	-0.840913	0.083	0.156	1.06e-39
COG4	4.36e-78	-0.839977	0.168	0.294	1.29e-73
WDR12	7.62e-55	-0.839953	0.106	0.196	2.25e-50
ASCC3	2.86e-214	-0.839786	0.452	0.683	8.45e-210
ATP8B1	4.11e-56	-0.839428	0.093	0.181	1.21e-51
CASP8AP2	6.86e-57	-0.839344	0.139	0.239	2.02e-52
CLCN5	1.64e-88	-0.839326	0.194	0.335	4.84e-84
UBR2	0	-0.839213	0.684	0.88	0
AP1S3	6.17e-21	-0.839178	0.063	0.105	1.82e-16
GFOD1	2.09e-60	-0.83907	0.157	0.263	6.17e-56
IMP3	7.61e-98	-0.838082	0.176	0.325	2.25e-93
STX17	1.54e-68	-0.837941	0.151	0.264	4.55e-64
CEP104	6.83e-68	-0.837926	0.159	0.275	2.02e-63
AARSD1	2.15e-31	-0.837888	0.059	0.111	6.35e-27
C9orf85	5.72e-57	-0.837764	0.17	0.273	1.69e-52
PARP8	0	-0.837056	0.782	0.927	0
ENSG00000291159	3.88e-37	-0.837009	0.075	0.138	1.15e-32
ZNF783	1.8e-25	-0.836958	0.055	0.1	5.32e-21
SLC7A6OS	7.69e-73	-0.836798	0.158	0.278	2.27e-68
TNRC6B	0	-0.836769	0.821	0.954	0
WDR81	2.11e-68	-0.836403	0.135	0.247	6.24e-64
ENSG00000286162	7.33e-59	-0.836074	0.159	0.265	2.17e-54
TBCK	1.18e-137	-0.835504	0.321	0.516	3.5e-133
ECSIT	1.57e-54	-0.834849	0.153	0.253	4.64e-50
TFAM	4.64e-83	-0.83393	0.198	0.336	1.37e-78
ACADM	9.1e-73	-0.833603	0.149	0.267	2.69e-68
TDRD3	1.69e-99	-0.833044	0.249	0.406	4.99e-95
TESK2	1.2e-51	-0.833003	0.183	0.282	3.54e-47
KLHL5	5.88e-182	-0.832636	0.45	0.66	1.74e-177
HEATR5B	2.76e-148	-0.832629	0.368	0.574	8.15e-144
TTC7A	1.09e-294	-0.832346	0.658	0.851	3.23e-290
IL20RB	2.35e-31	-0.832042	0.06	0.113	6.93e-27
ENSG00000291147	1.43e-64	-0.831627	0.143	0.252	4.21e-60
STK39	9.14e-147	-0.831368	0.308	0.509	2.7e-142
RGS12	8.84e-55	-0.831297	0.11	0.201	2.61e-50
NLRX1	3e-30	-0.830854	0.073	0.128	8.85e-26
DNAJC24	4.17e-35	-0.830817	0.095	0.161	1.23e-30
ZNF708	1.95e-75	-0.830558	0.205	0.334	5.76e-71
QTRT2	2.26e-80	-0.830447	0.174	0.305	6.66e-76
PLAAT4	1.74e-82	-0.830426	0.193	0.327	5.13e-78
PEX7	1.1e-25	-0.830013	0.074	0.123	3.26e-21
TAGLN	5.02e-40	-0.829365	0.069	0.133	1.48e-35
ABHD3	1.03e-171	-0.829307	0.452	0.659	3.04e-167
AKR1A1	8.22e-158	-0.829173	0.368	0.572	2.43e-153
C16orf54	1.05e-90	-0.829132	0.199	0.343	3.1e-86
ATAD3A	1.59e-29	-0.828079	0.052	0.101	4.69e-25
PSME2	8.84e-179	-0.827229	0.512	0.699	2.61e-174
CMTM7	5.41e-236	-0.827207	0.538	0.755	1.6e-231
TMEM242	2.53e-64	-0.826998	0.166	0.28	7.47e-60
LCLAT1	7.52e-37	-0.826911	0.115	0.187	2.22e-32
STX6	7.18e-105	-0.826681	0.258	0.42	2.12e-100
PCMTD2	1.3e-83	-0.826438	0.168	0.299	3.83e-79
RCN3	7.91e-45	-0.825901	0.086	0.16	2.33e-40
ZNF512	1.55e-55	-0.825676	0.128	0.225	4.59e-51
APEX1	1.76e-119	-0.82497	0.275	0.45	5.19e-115
ELP3	2.8e-75	-0.824849	0.192	0.321	8.25e-71
ENSG00000272449	1.38e-31	-0.824635	0.068	0.124	4.06e-27
LENG1	3.4e-35	-0.824595	0.077	0.139	1e-30
ENSG00000272211	4.57e-72	-0.824488	0.164	0.283	1.35e-67
DNASE2	5.95e-58	-0.824359	0.127	0.225	1.76e-53
UBAP2	7.91e-77	-0.824351	0.223	0.353	2.34e-72
CRY2	7.25e-71	-0.823874	0.178	0.299	2.14e-66
SOCS7	2.2e-33	-0.823795	0.106	0.173	6.51e-29
ZNG1F	1.18e-27	-0.823406	0.054	0.1	3.49e-23
ZNF316	2.99e-55	-0.82339	0.151	0.251	8.82e-51
MOB1B	2.25e-113	-0.823046	0.329	0.5	6.65e-109
HSPBAP1	1.61e-162	-0.822998	0.359	0.577	4.75e-158
SLC38A7	4.66e-34	-0.822522	0.081	0.142	1.38e-29
MFSD8	6.15e-71	-0.822176	0.151	0.268	1.82e-66
REPIN1	2.6e-63	-0.822169	0.164	0.275	7.69e-59
MRPL32	6.62e-55	-0.821758	0.131	0.228	1.95e-50
ACACB	5.49e-30	-0.82116	0.083	0.141	1.62e-25
NOMO3	5.03e-34	-0.820387	0.077	0.137	1.49e-29
URGCP	6.77e-40	-0.820138	0.11	0.184	2e-35
MTRES1	1.54e-41	-0.819709	0.079	0.148	4.55e-37
ODF2	6.38e-54	-0.81965	0.127	0.22	1.88e-49
NUDCD3	4.56e-96	-0.819162	0.229	0.385	1.35e-91
SLC27A1	2.54e-96	-0.819044	0.257	0.416	7.49e-92
MANBA	0	-0.818666	0.74	0.923	0
LY86	2.03e-242	-0.818438	0.562	0.773	5.98e-238
CBR4	1.38e-86	-0.818398	0.224	0.367	4.09e-82
INTS4	5.8e-84	-0.818367	0.223	0.364	1.71e-79
ENOX2	4.42e-97	-0.817909	0.275	0.433	1.31e-92
DCAF7	6.29e-165	-0.816619	0.433	0.636	1.86e-160
TRMT10B	4.4e-52	-0.816584	0.119	0.209	1.3e-47
TMEM175	1.53e-35	-0.816514	0.098	0.165	4.51e-31
HELQ	1.17e-54	-0.816236	0.148	0.247	3.45e-50
NOC2L	1.08e-69	-0.815972	0.141	0.256	3.19e-65
CLNS1A	3.57e-171	-0.815354	0.425	0.634	1.06e-166
NFAM1	1.62e-254	-0.814988	0.574	0.786	4.78e-250
ACYP2	1.08e-86	-0.814574	0.323	0.467	3.19e-82
ATF5	6.75e-56	-0.814195	0.139	0.239	1.99e-51
CAMKK2	1.6e-203	-0.814149	0.468	0.692	4.74e-199
GEMIN6	4.68e-35	-0.814132	0.06	0.117	1.38e-30
GLCCI1	6.13e-33	-0.813562	0.082	0.141	1.81e-28
SPATA6	3.81e-113	-0.81351	0.239	0.412	1.12e-108
ZNF609	0	-0.813396	0.714	0.891	0
TMC8	8.54e-111	-0.813333	0.266	0.435	2.52e-106
DKC1	8.23e-68	-0.813312	0.146	0.26	2.43e-63
ZNF562	1.76e-51	-0.813281	0.114	0.202	5.2e-47
BISPR	1.63e-31	-0.813263	0.073	0.129	4.81e-27
ZNF664	2.09e-32	-0.812981	0.071	0.128	6.18e-28
DIP2A	1.86e-134	-0.812819	0.284	0.476	5.5e-130
RFX1	4.3e-80	-0.812041	0.233	0.372	1.27e-75
LPAR1	5.51e-88	-0.811973	0.354	0.496	1.63e-83
RSL1D1-DT	1.28e-25	-0.811894	0.068	0.117	3.78e-21
ASH2L	3.41e-106	-0.811184	0.239	0.405	1.01e-101
ENSG00000290560	1.81e-45	-0.810886	0.092	0.168	5.34e-41
C14orf93	9.17e-25	-0.810285	0.059	0.104	2.71e-20
TRIM69	1.91e-47	-0.810256	0.107	0.191	5.64e-43
CNTLN	6.65e-142	-0.810091	0.366	0.566	1.96e-137
PIGL	2.52e-42	-0.809875	0.142	0.226	7.43e-38
CYP20A1	5.27e-141	-0.809482	0.344	0.538	1.56e-136
ATP6V0D1-DT	9.6e-28	-0.80894	0.076	0.129	2.84e-23
TEX10	1.18e-44	-0.808255	0.103	0.182	3.48e-40
LDAH	2.12e-33	-0.808064	0.085	0.146	6.26e-29
SYNJ2BP	4.74e-46	-0.807849	0.099	0.178	1.4e-41
RHBDD1	2.79e-103	-0.807438	0.264	0.428	8.24e-99
ENSG00000290833	1.11e-70	-0.807375	0.182	0.305	3.29e-66
KIF22	6.7e-59	-0.807275	0.14	0.243	1.98e-54
MLEC	2.49e-117	-0.807198	0.264	0.437	7.34e-113
SARM1	1.65e-26	-0.806705	0.067	0.116	4.87e-22
ACO1	5.19e-30	-0.806684	0.093	0.152	1.53e-25
USP28	1.02e-56	-0.80647	0.108	0.201	3.01e-52
TCHP	4.16e-102	-0.806184	0.243	0.404	1.23e-97
STK38	5.88e-292	-0.805659	0.671	0.865	1.74e-287
NCOA4	1.8e-291	-0.805358	0.645	0.836	5.31e-287
ENSG00000228434	1.35e-40	-0.805206	0.099	0.171	3.98e-36
GCDH	4.77e-37	-0.804977	0.085	0.15	1.41e-32
LGALS9	1.55e-190	-0.804818	0.468	0.675	4.57e-186
DHX35	6.16e-61	-0.804554	0.133	0.237	1.82e-56
KCNQ1OT1	5.07e-44	-0.804524	0.089	0.164	1.5e-39
ENSG00000290854	2.65e-38	-0.804347	0.091	0.16	7.84e-34
TARS2	2.21e-26	-0.804139	0.067	0.116	6.54e-22
KCNC3	3.24e-32	-0.804108	0.071	0.128	9.56e-28
ENSG00000261684	8.16e-37	-0.804059	0.077	0.141	2.41e-32
TTC39C	2.77e-116	-0.803557	0.29	0.467	8.17e-112
ZBTB24	2.27e-46	-0.803096	0.107	0.189	6.71e-42
NSUN4	1.12e-46	-0.803086	0.132	0.219	3.31e-42
TTL	9.78e-73	-0.802868	0.192	0.318	2.89e-68
UBN2	3.32e-111	-0.801832	0.252	0.423	9.79e-107
ATXN10	3.48e-163	-0.800123	0.416	0.62	1.03e-158
PILRB	3.22e-55	-0.800038	0.163	0.266	9.5e-51
SCAP	3.48e-75	-0.799683	0.199	0.326	1.03e-70
ENTR1	1.49e-43	-0.799477	0.101	0.178	4.4e-39
PDCD7	1.45e-75	-0.799457	0.164	0.288	4.27e-71
BMS1	3.46e-57	-0.799243	0.127	0.225	1.02e-52
MAPKBP1	8.91e-52	-0.799047	0.114	0.203	2.63e-47
SPOPL	9.42e-221	-0.798634	0.607	0.796	2.78e-216
ZCWPW1	4.32e-47	-0.798615	0.103	0.185	1.28e-42
ABR	0	-0.798092	0.707	0.877	0
RUNX2	3.92e-83	-0.798041	0.243	0.385	1.16e-78
PPP2R5B	1.27e-21	-0.797428	0.07	0.114	3.75e-17
KIAA0753	2.12e-31	-0.797427	0.084	0.143	6.25e-27
AK9	4.63e-22	-0.797402	0.09	0.139	1.37e-17
ME2	1.08e-176	-0.79736	0.441	0.651	3.18e-172
ZNF808	1.4e-33	-0.797348	0.061	0.116	4.13e-29
NDUFAF5	4.46e-47	-0.797207	0.11	0.193	1.32e-42
TEX264	7.86e-76	-0.7972	0.173	0.3	2.32e-71
GNB4	1.78e-177	-0.796815	0.438	0.649	5.27e-173
IRF9	5.7e-122	-0.796737	0.333	0.515	1.68e-117
CA5B	4.83e-90	-0.796523	0.243	0.39	1.43e-85
DBR1	2.41e-33	-0.794924	0.066	0.122	7.11e-29
PPP3CB-AS1	1.92e-36	-0.79446	0.101	0.17	5.68e-32
ERMAP	3.72e-65	-0.794251	0.154	0.266	1.1e-60
PARP1	5.16e-79	-0.794105	0.206	0.342	1.52e-74
SASH1	4.14e-45	-0.794102	0.207	0.302	1.22e-40
TRAPPC12	5.38e-123	-0.793981	0.319	0.503	1.59e-118
REXO4	2.1e-35	-0.793971	0.074	0.135	6.19e-31
PARVB	4.71e-112	-0.793143	0.303	0.473	1.39e-107
ZSCAN5A	1.44e-41	-0.792886	0.115	0.193	4.25e-37
TAMM41	9.39e-52	-0.792798	0.116	0.206	2.77e-47
SNHG14	1.15e-33	-0.792197	0.132	0.204	3.38e-29
CARD8	2.71e-180	-0.791836	0.472	0.674	8.01e-176
VAC14	1.37e-85	-0.791787	0.222	0.366	4.05e-81
CISD1	3.15e-48	-0.791548	0.119	0.205	9.31e-44
LINC00339	3.68e-27	-0.791477	0.055	0.102	1.09e-22
SLC46A2	2.16e-78	-0.790318	0.187	0.319	6.37e-74
CCDC57	1.41e-82	-0.790138	0.238	0.378	4.16e-78
COG2	1.21e-66	-0.790079	0.144	0.256	3.56e-62
SP110	4.4e-245	-0.789489	0.592	0.803	1.3e-240
GTPBP10	2.2e-35	-0.788566	0.095	0.162	6.5e-31
TBC1D32	3.21e-26	-0.787843	0.061	0.107	9.47e-22
SIMC1	1.29e-66	-0.787839	0.187	0.306	3.82e-62
MAP3K4	9.29e-130	-0.787776	0.306	0.497	2.74e-125
ANKFY1	1.61e-159	-0.787674	0.421	0.627	4.75e-155
YARS2	2.39e-41	-0.787444	0.091	0.163	7.05e-37
ZBTB44	1.36e-112	-0.787155	0.302	0.475	4e-108
TMEM39B	3.29e-47	-0.786158	0.128	0.215	9.73e-43
ENSG00000290921	5.16e-78	-0.785609	0.225	0.363	1.52e-73
STK38L	1.16e-133	-0.785587	0.429	0.607	3.42e-129
TMEM245	1.66e-121	-0.784276	0.291	0.472	4.91e-117
SLC35A3	1.05e-98	-0.784255	0.252	0.411	3.09e-94
RNF170	2.53e-53	-0.784062	0.132	0.226	7.48e-49
OCEL1	7.4e-59	-0.783847	0.135	0.236	2.18e-54
APOL2	5.82e-57	-0.783815	0.119	0.215	1.72e-52
GALNT3	7.87e-49	-0.783746	0.12	0.208	2.32e-44
KCNAB2	8.94e-226	-0.783599	0.548	0.758	2.64e-221
MRS2	1.94e-40	-0.78354	0.091	0.162	5.72e-36
EFL1	2.94e-58	-0.783262	0.158	0.263	8.68e-54
PIWIL4	3.09e-55	-0.782446	0.131	0.228	9.13e-51
IMPDH2	1.04e-47	-0.781924	0.124	0.211	3.08e-43
CDK5RAP2	4.12e-72	-0.781646	0.2	0.328	1.22e-67
ZBTB47-AS1	1.14e-37	-0.781618	0.102	0.173	3.37e-33
ZRANB3	2.7e-35	-0.78152	0.101	0.169	7.99e-31
MARF1	1.77e-136	-0.781247	0.353	0.548	5.21e-132
UBE2L6	2.38e-118	-0.781106	0.293	0.475	7.02e-114
RSKR	1.01e-65	-0.781006	0.16	0.274	2.99e-61
TTC39B	7.05e-30	-0.780835	0.079	0.134	2.08e-25
ST3GAL6	2.67e-89	-0.780815	0.278	0.426	7.9e-85
STX7	1.54e-257	-0.780756	0.621	0.814	4.54e-253
STARD7	2.4e-130	-0.780617	0.358	0.544	7.08e-126
MLLT10	6.8e-233	-0.780608	0.539	0.764	2.01e-228
ARHGAP1	6.81e-99	-0.780509	0.247	0.403	2.01e-94
ENSG00000289353	7.59e-29	-0.780453	0.067	0.119	2.24e-24
RRAGC-DT	5.7e-26	-0.779956	0.079	0.13	1.68e-21
GATD1	8.99e-29	-0.779789	0.071	0.124	2.66e-24
PLCL2	0	-0.779665	0.697	0.902	0
CD46	2.26e-232	-0.77947	0.572	0.778	6.68e-228
ZNF398	4.9e-48	-0.778317	0.11	0.195	1.45e-43
BICD2	5.35e-125	-0.778059	0.335	0.519	1.58e-120
SLC25A20	1.72e-55	-0.777868	0.14	0.24	5.09e-51
MDFIC	1.66e-137	-0.777694	0.392	0.581	4.91e-133
UQCC2	4.21e-45	-0.777626	0.125	0.21	1.24e-40
FBXL20	8e-242	-0.777595	0.562	0.793	2.36e-237
CWF19L2	3.23e-93	-0.777367	0.255	0.41	9.53e-89
FAM162A	2.1e-46	-0.777114	0.132	0.218	6.2e-42
TRMT10C	1.7e-52	-0.776996	0.119	0.212	5.01e-48
ZNF322	9.25e-37	-0.776899	0.075	0.138	2.73e-32
ZC3H14	2.98e-67	-0.776889	0.188	0.308	8.81e-63
CEP57L1	3.92e-28	-0.776628	0.076	0.129	1.16e-23
RCN1	3.7e-46	-0.776585	0.106	0.187	1.09e-41
GPATCH2	2.64e-95	-0.776392	0.272	0.427	7.8e-91
DCPS	3.17e-42	-0.775595	0.12	0.2	9.36e-38
MCM3AP	6.23e-82	-0.775375	0.233	0.373	1.84e-77
WDR3	1.34e-34	-0.774692	0.067	0.125	3.96e-30
SSBP3	3.25e-127	-0.774537	0.338	0.526	9.59e-123
SNX15	9.43e-43	-0.774362	0.09	0.164	2.78e-38
IL31RA	1.44e-28	-0.774328	0.063	0.114	4.25e-24
GRK3	0	-0.774236	0.858	0.962	0
CD33	2.67e-152	-0.77363	0.421	0.621	7.88e-148
ORC4	3.9e-79	-0.773335	0.232	0.37	1.15e-74
NHSL1	3.59e-59	-0.77313	0.254	0.368	1.06e-54
HDAC5	5.27e-80	-0.772626	0.215	0.352	1.56e-75
TFCP2	5.32e-216	-0.772094	0.562	0.766	1.57e-211
DOP1B	7.08e-138	-0.771868	0.353	0.553	2.09e-133
MMS19	2.13e-55	-0.771666	0.168	0.271	6.29e-51
MAPKAPK5	9.84e-83	-0.77153	0.206	0.345	2.9e-78
GTPBP8	5.91e-34	-0.771144	0.083	0.145	1.74e-29
WASHC2C	3.23e-135	-0.770612	0.422	0.606	9.53e-131
COPS7B	1.29e-39	-0.770457	0.081	0.149	3.8e-35
TAF15	8.2e-256	-0.770019	0.6	0.813	2.42e-251
CAPN3	7.08e-76	-0.76999	0.161	0.286	2.09e-71
ZNF814	3.1e-24	-0.769966	0.074	0.122	9.15e-20
UMPS	3.92e-33	-0.768893	0.077	0.137	1.16e-28
PKD1	1.54e-33	-0.768593	0.093	0.156	4.53e-29
SCLY	6.97e-35	-0.768421	0.091	0.157	2.06e-30
TBCE	1.44e-45	-0.7678	0.116	0.199	4.24e-41
RENBP	7.29e-50	-0.767284	0.127	0.216	2.15e-45
IDH3A	1.54e-70	-0.76715	0.186	0.31	4.54e-66
NSL1	2.34e-92	-0.76709	0.276	0.43	6.91e-88
CCDC122	1.38e-13	-0.767074	0.076	0.11	4.08e-09
LRRC37B	2.61e-55	-0.766749	0.143	0.243	7.71e-51
SLC38A4-AS1	1.34e-21	-0.766212	0.085	0.133	3.97e-17
ENSG00000290928	2.73e-148	-0.76613	0.411	0.611	8.06e-144
ELK4	9.9e-90	-0.766058	0.226	0.373	2.92e-85
NBPF26	1.57e-90	-0.765653	0.282	0.433	4.62e-86
KIAA0825	6.28e-40	-0.765495	0.184	0.271	1.86e-35
IMPACT	3.24e-49	-0.765464	0.114	0.202	9.56e-45
LINC02432	5.98e-61	-0.765004	0.167	0.279	1.76e-56
TOM1L2	1.32e-89	-0.76459	0.282	0.433	3.91e-85
GMDS	5.88e-158	-0.764581	0.466	0.666	1.74e-153
SPRY3	3.21e-26	-0.76445	0.083	0.136	9.47e-22
MDM1	9.82e-45	-0.764429	0.09	0.167	2.9e-40
ADSS2	1.66e-138	-0.763488	0.369	0.569	4.89e-134
SF3B3	2.11e-82	-0.763288	0.197	0.335	6.23e-78
SNAPC1	3.91e-47	-0.763233	0.133	0.222	1.15e-42
WDR70	7.02e-243	-0.763113	0.586	0.8	2.07e-238
TAF3	1.03e-126	-0.763	0.411	0.593	3.03e-122
MTO1	2.55e-58	-0.762601	0.131	0.233	7.52e-54
DHX37	5.01e-30	-0.761958	0.083	0.141	1.48e-25
OTUD4	1.41e-86	-0.761717	0.248	0.395	4.17e-82
ENSG00000290968	3.98e-40	-0.761642	0.143	0.226	1.18e-35
HNMT	2.92e-148	-0.761322	0.483	0.664	8.61e-144
TAGLN2	4.15e-211	-0.761085	0.642	0.812	1.23e-206
NPIPB13	8.88e-107	-0.760744	0.284	0.454	2.62e-102
POP5	3.4e-48	-0.760708	0.125	0.213	1e-43
EIF2AK2	5.68e-96	-0.759855	0.411	0.565	1.68e-91
ATPSCKMT	2.02e-32	-0.759783	0.061	0.115	5.96e-28
NADK	1.35e-193	-0.759548	0.511	0.725	3.98e-189
NUP133	7.18e-78	-0.759379	0.212	0.348	2.12e-73
PPP1R9B	7.69e-117	-0.759354	0.318	0.499	2.27e-112
MRPS31	4.09e-60	-0.75884	0.149	0.257	1.21e-55
TOB2	4.19e-64	-0.758762	0.197	0.312	1.24e-59
RSBN1L	1.86e-170	-0.758399	0.43	0.644	5.51e-166
OIP5-AS1	4.04e-124	-0.75832	0.348	0.532	1.19e-119
SYT9-AS1	8.27e-22	-0.757869	0.063	0.106	2.44e-17
ZMYM6	8.39e-114	-0.75779	0.336	0.511	2.48e-109
STAT2	5.22e-157	-0.75764	0.502	0.696	1.54e-152
CSE1L	5.94e-93	-0.757435	0.236	0.389	1.75e-88
ZC3H7B	2.64e-56	-0.757387	0.161	0.266	7.81e-52
NLRC4	1.43e-123	-0.757374	0.316	0.503	4.21e-119
AVEN	3.53e-31	-0.757151	0.093	0.153	1.04e-26
DOK2	2.85e-179	-0.757066	0.463	0.674	8.43e-175
UMAD1	5.89e-95	-0.756984	0.36	0.516	1.74e-90
WDFY2	1.82e-291	-0.75694	0.819	0.924	5.38e-287
PRKN	5.46e-21	-0.756057	0.105	0.153	1.61e-16
CFAP298	8.08e-47	-0.756015	0.139	0.227	2.38e-42
WASHC4	1.61e-285	-0.755972	0.69	0.861	4.75e-281
NFIA	4.12e-86	-0.755892	0.27	0.417	1.22e-81
ABHD18	2.45e-100	-0.755706	0.338	0.503	7.22e-96
NAGPA	1.44e-45	-0.755568	0.129	0.215	4.26e-41
LMF1	1.78e-36	-0.755477	0.103	0.172	5.24e-32
DDX55	3.14e-51	-0.755434	0.121	0.212	9.26e-47
TRMT1L	7.53e-50	-0.755274	0.151	0.246	2.22e-45
UBOX5	3.16e-25	-0.7551	0.084	0.136	9.34e-21
RPAP2	1.2e-68	-0.754678	0.208	0.333	3.54e-64
QDPR	2.46e-37	-0.7546	0.102	0.172	7.26e-33
NELFCD	2.07e-47	-0.754555	0.125	0.211	6.12e-43
POLI	2.93e-33	-0.754545	0.081	0.142	8.66e-29
SLC7A7	3.92e-286	-0.754353	0.638	0.845	1.16e-281
SSRP1	4.35e-57	-0.753177	0.165	0.27	1.28e-52
HAGH	2.62e-89	-0.752842	0.229	0.379	7.72e-85
MIEF1	3.97e-47	-0.752725	0.125	0.213	1.17e-42
KMT2A	2.7e-150	-0.752679	0.437	0.633	7.97e-146
LARS2	1.72e-57	-0.752446	0.162	0.269	5.09e-53
FRMD3	1.93e-54	-0.752248	0.159	0.261	5.71e-50
CASP10	3.36e-83	-0.752069	0.226	0.367	9.93e-79
TGFBR2	1.25e-291	-0.751471	0.719	0.888	3.69e-287
ZBTB1	1.71e-154	-0.751358	0.44	0.644	5.06e-150
ENSG00000290680	4.64e-29	-0.751356	0.074	0.128	1.37e-24
HIBCH	2.13e-47	-0.751183	0.19	0.286	6.28e-43
HEATR1	3.94e-43	-0.750778	0.112	0.192	1.16e-38
CEBPZ	1.54e-75	-0.750767	0.207	0.338	4.56e-71
RCC2	1.99e-104	-0.75048	0.323	0.488	5.87e-100
TCF7L2	2.84e-67	-0.750289	0.455	0.573	8.4e-63
GLMN	2.81e-40	-0.750199	0.122	0.2	8.29e-36
CDK10	9.67e-37	-0.749022	0.095	0.162	2.86e-32
NBR1	9.31e-126	-0.748198	0.379	0.567	2.75e-121
CNNM4	4.42e-29	-0.748096	0.091	0.15	1.3e-24
SETDB1	8.67e-89	-0.748073	0.26	0.412	2.56e-84
GARS1-DT	9.88e-173	-0.748062	0.508	0.706	2.92e-168
CIDEB	7.35e-40	-0.747477	0.124	0.201	2.17e-35
USP31	1.79e-30	-0.74692	0.069	0.124	5.28e-26
CD83	9.3e-163	-0.746897	0.393	0.619	2.74e-158
RCC1	1.32e-30	-0.74641	0.087	0.146	3.88e-26
PPM1F	1.15e-144	-0.746343	0.427	0.624	3.4e-140
GTF2IRD2B	1.26e-50	-0.746183	0.147	0.243	3.73e-46
HLA-DRA	0	-0.746166	0.932	0.981	0
PEX6	1.06e-52	-0.745515	0.138	0.234	3.14e-48
TYW3	2.56e-61	-0.745155	0.142	0.248	7.55e-57
CLEC4A	7.09e-152	-0.745101	0.43	0.627	2.09e-147
JAK2	1.81e-260	-0.745057	0.777	0.895	5.35e-256
ELP1	7.06e-44	-0.744889	0.122	0.204	2.08e-39
NXPE3	4.26e-65	-0.744823	0.18	0.297	1.26e-60
IFFO1	4.33e-55	-0.744499	0.156	0.258	1.28e-50
USP5	1.17e-33	-0.744466	0.092	0.155	3.45e-29
PCID2	6.09e-43	-0.744356	0.128	0.21	1.8e-38
RPA1	2.01e-59	-0.744185	0.167	0.275	5.95e-55
LMBRD2	8.39e-42	-0.744048	0.129	0.211	2.48e-37
SMS	7.38e-122	-0.743494	0.369	0.552	2.18e-117
ALG11	3.43e-26	-0.74346	0.06	0.107	1.01e-21
TRIM23	1.81e-40	-0.743263	0.12	0.199	5.34e-36
SNX30	6.23e-142	-0.743203	0.419	0.61	1.84e-137
SGPP1	2.12e-35	-0.743174	0.135	0.209	6.25e-31
TPM1	4.84e-38	-0.743168	0.076	0.141	1.43e-33
MRPL17	4.46e-26	-0.743019	0.068	0.117	1.32e-21
MBP	0	-0.74185	0.818	0.94	0
SCAMP1	2.86e-100	-0.741713	0.252	0.417	8.43e-96
LETMD1	9.07e-84	-0.741202	0.219	0.363	2.68e-79
LHPP	2.78e-52	-0.740969	0.183	0.284	8.22e-48
PCBD2	9.79e-94	-0.740699	0.284	0.444	2.89e-89
ZNF506	1.37e-46	-0.74026	0.125	0.21	4.03e-42
PTRH2	1.01e-46	-0.739768	0.128	0.216	2.98e-42
ARMCX4	2.14e-35	-0.739581	0.117	0.19	6.31e-31
SLC37A2	2.16e-57	-0.739487	0.185	0.293	6.38e-53
EIF5B	3.9e-111	-0.739348	0.317	0.491	1.15e-106
ARMC2	3.08e-36	-0.739342	0.121	0.194	9.1e-32
RNF121	1.71e-41	-0.738856	0.157	0.243	5.06e-37
MIATNB	2.86e-54	-0.738832	0.175	0.279	8.44e-50
ZFP36L2	0	-0.738708	0.744	0.95	0
ZBTB11	3.1e-109	-0.738674	0.328	0.504	9.15e-105
DCAF10	3.82e-75	-0.738079	0.278	0.414	1.13e-70
SNHG1	3.94e-31	-0.737673	0.101	0.163	1.16e-26
PIBF1	8.03e-135	-0.737478	0.421	0.609	2.37e-130
EEFSEC	1.16e-79	-0.737478	0.257	0.396	3.43e-75
CCT6P3	4.67e-34	-0.737468	0.087	0.151	1.38e-29
UCK2	8.97e-35	-0.736901	0.1	0.168	2.65e-30
RSL1D1	1.04e-163	-0.736697	0.433	0.641	3.08e-159
RBM19	2.57e-50	-0.736554	0.12	0.209	7.6e-46
KHDC4	5.81e-80	-0.736361	0.217	0.356	1.72e-75
KIFBP	1.12e-23	-0.736242	0.062	0.108	3.32e-19
IQSEC2	2.95e-54	-0.735605	0.184	0.289	8.72e-50
NDUFAF7	4.06e-35	-0.735548	0.104	0.173	1.2e-30
SRPRB	9.1e-37	-0.735498	0.082	0.147	2.69e-32
NOTCH2NLC	6.38e-146	-0.735459	0.477	0.665	1.88e-141
RNF169	1.94e-131	-0.735379	0.448	0.629	5.74e-127
ARL4C	1.23e-76	-0.73529	0.176	0.304	3.63e-72
NT5C3A	1.68e-119	-0.734713	0.362	0.545	4.95e-115
GNL3L	1.22e-105	-0.734515	0.32	0.492	3.6e-101
SLC38A9	6.46e-105	-0.734332	0.308	0.481	1.91e-100
NEK1	9.35e-60	-0.734218	0.224	0.342	2.76e-55
CEP63	6.39e-68	-0.734212	0.171	0.29	1.89e-63
TLR6	5.6e-66	-0.734005	0.186	0.305	1.65e-61
LNPEP	1.73e-176	-0.733903	0.497	0.701	5.1e-172
DDX19A	4.74e-46	-0.733722	0.121	0.207	1.4e-41
ZBTB25	6.95e-37	-0.733553	0.111	0.183	2.05e-32
NAA35	2.75e-73	-0.733459	0.236	0.368	8.11e-69
RCBTB2	2.65e-154	-0.733373	0.466	0.665	7.82e-150
LRRC37A2	4.1e-81	-0.733285	0.23	0.374	1.21e-76
FLI1	0	-0.733209	0.792	0.921	0
SOS1	2.31e-204	-0.733187	0.62	0.803	6.81e-200
NPHP4	5.02e-30	-0.733011	0.079	0.135	1.48e-25
SMAD2	3.55e-177	-0.732758	0.547	0.737	1.05e-172
METTL17	1.63e-32	-0.732715	0.084	0.145	4.81e-28
SEC22A	1.66e-49	-0.732679	0.176	0.275	4.89e-45
C7orf31	6.76e-20	-0.732221	0.061	0.101	1.99e-15
FOCAD	2.78e-51	-0.732171	0.175	0.275	8.21e-47
NFATC1	1.43e-57	-0.73214	0.201	0.312	4.22e-53
WDR7	6.8e-180	-0.731642	0.529	0.733	2.01e-175
NUP155	3.74e-48	-0.731397	0.129	0.219	1.1e-43
CFDP1	1.74e-118	-0.731394	0.388	0.568	5.15e-114
RRM2B	2.43e-64	-0.731244	0.193	0.311	7.18e-60
ASRGL1	1.4e-45	-0.731195	0.166	0.258	4.14e-41
CEP250	5.38e-31	-0.730628	0.081	0.14	1.59e-26
ERCC8	2.51e-61	-0.730552	0.224	0.34	7.42e-57
ULK4	7.06e-80	-0.730453	0.278	0.417	2.08e-75
MIR29B2CHG	6.47e-106	-0.730394	0.325	0.497	1.91e-101
MIGA1	6.31e-88	-0.73006	0.273	0.424	1.86e-83
CASD1	3.8e-49	-0.729981	0.137	0.229	1.12e-44
WAC-AS1	1.11e-73	-0.729903	0.224	0.355	3.27e-69
C1orf159	6.15e-32	-0.729897	0.085	0.145	1.82e-27
MCPH1	2.13e-88	-0.729846	0.295	0.45	6.29e-84
VAV1	1.07e-179	-0.729804	0.564	0.746	3.16e-175
REPS2	3.9e-52	-0.729788	0.155	0.253	1.15e-47
ACBD5	2.89e-80	-0.729609	0.234	0.376	8.52e-76
SCO1	1.28e-52	-0.72928	0.142	0.24	3.78e-48
GLOD4	1.94e-53	-0.728948	0.142	0.241	5.74e-49
VRK1	5.35e-45	-0.728841	0.141	0.23	1.58e-40
RBM12B	2.57e-41	-0.728567	0.121	0.201	7.58e-37
ZNF37A	5.99e-52	-0.728043	0.176	0.278	1.77e-47
TMEM168	1.76e-74	-0.727946	0.2	0.331	5.21e-70
GOLIM4	2.85e-61	-0.727675	0.177	0.29	8.42e-57
ENSG00000287100	1.96e-22	-0.727461	0.111	0.164	5.78e-18
CUEDC1	8.54e-59	-0.727447	0.193	0.305	2.52e-54
PYGB	6.87e-47	-0.727443	0.137	0.227	2.03e-42
GAB1	1.45e-98	-0.727281	0.369	0.534	4.27e-94
ARL2	5.09e-48	-0.726634	0.122	0.21	1.5e-43
ZNF586	1.4e-66	-0.726624	0.2	0.322	4.13e-62
SF3A3	2.97e-93	-0.726555	0.273	0.43	8.78e-89
TTC4	6.04e-26	-0.726488	0.077	0.129	1.78e-21
ARL15	0	-0.726484	0.803	0.936	0
NBPF11	1.72e-65	-0.726391	0.208	0.33	5.07e-61
NOL9	7.89e-53	-0.726106	0.148	0.248	2.33e-48
SLC25A26	3.05e-70	-0.725782	0.231	0.359	9e-66
DPY19L4	1.2e-25	-0.725686	0.075	0.126	3.54e-21
ENSG00000285999	2.01e-31	-0.725537	0.095	0.157	5.93e-27
OPN3	8.52e-34	-0.725522	0.116	0.186	2.52e-29
MAP4K5	5.28e-86	-0.725415	0.278	0.43	1.56e-81
LIN52	1.19e-38	-0.725249	0.15	0.231	3.51e-34
COA4	6.38e-62	-0.725197	0.164	0.276	1.88e-57
ATG7	0	-0.725084	0.919	0.986	0
TBC1D17	1.32e-30	-0.725004	0.09	0.15	3.91e-26
PEX26	1.57e-58	-0.725001	0.163	0.271	4.63e-54
MAP2K5	7e-162	-0.724302	0.473	0.676	2.07e-157
CPLANE1	5.05e-21	-0.724032	0.079	0.125	1.49e-16
ZNF490	1.85e-38	-0.723856	0.104	0.176	5.46e-34
KIF2A	2.13e-94	-0.723737	0.308	0.471	6.29e-90
SCARB2	1.25e-125	-0.723682	0.388	0.574	3.68e-121
LMAN2L	2.16e-20	-0.723332	0.065	0.107	6.38e-16
ADGRE5	2.9e-297	-0.7233	0.82	0.948	8.55e-293
VRK2	7.79e-100	-0.722173	0.414	0.571	2.3e-95
ATE1	4.59e-100	-0.722089	0.346	0.511	1.36e-95
RPIA	6.69e-49	-0.721951	0.121	0.21	1.98e-44
SOX4	1.36e-92	-0.721927	0.213	0.362	4.03e-88
DNAJC17	2.27e-50	-0.721788	0.142	0.237	6.7e-46
ING5	4.48e-53	-0.721526	0.162	0.264	1.32e-48
WASHC2A	1.08e-85	-0.721317	0.311	0.459	3.18e-81
SLF2	2.39e-96	-0.721295	0.281	0.443	7.05e-92
PACC1	2.37e-51	-0.721042	0.141	0.237	7.01e-47
SEPTIN9	2.28e-260	-0.720825	0.698	0.86	6.72e-256
MRPL42	1.93e-50	-0.720508	0.164	0.261	5.7e-46
C9orf78	2.45e-116	-0.720385	0.342	0.521	7.24e-112
DDX1	9.01e-74	-0.72029	0.209	0.342	2.66e-69
NADK2	1.89e-21	-0.720184	0.071	0.115	5.59e-17
NBPF19	2.38e-150	-0.720182	0.492	0.684	7.01e-146
PPRC1	4.16e-34	-0.720104	0.094	0.16	1.23e-29
MIA3	5.99e-83	-0.720079	0.266	0.414	1.77e-78
TAFA2	2.77e-23	-0.719905	0.176	0.237	8.16e-19
MAPKAPK5-AS1	3.27e-45	-0.719667	0.141	0.228	9.65e-41
ZNF383	5.64e-29	-0.719602	0.081	0.138	1.66e-24
METTL7A	6.07e-115	-0.719599	0.357	0.536	1.79e-110
NOLC1	8.16e-45	-0.719549	0.145	0.234	2.41e-40
CHD9	1.57e-174	-0.719539	0.54	0.733	4.64e-170
MRPL38	7.27e-55	-0.719358	0.142	0.242	2.15e-50
TNFAIP8L2	7.82e-72	-0.719244	0.206	0.334	2.31e-67
TMEM109	3.28e-38	-0.719085	0.109	0.182	9.67e-34
CTTNBP2NL	1.18e-23	-0.718966	0.078	0.127	3.47e-19
ACACA	2.52e-52	-0.717527	0.15	0.249	7.44e-48
TMEM192	1.3e-63	-0.717457	0.184	0.301	3.85e-59
ALG13	4.87e-97	-0.717326	0.36	0.519	1.44e-92
CAAP1	6.83e-62	-0.717059	0.201	0.316	2.02e-57
ZNF830	3.04e-31	-0.716902	0.078	0.135	8.97e-27
ABCB10	7.51e-61	-0.716837	0.173	0.286	2.22e-56
ALG3	4.75e-30	-0.716807	0.121	0.186	1.4e-25
KIF20B	7.79e-23	-0.716758	0.071	0.117	2.3e-18
REV1	4.67e-85	-0.71651	0.287	0.433	1.38e-80
ENSG00000271533	9.47e-42	-0.716254	0.124	0.205	2.8e-37
DCTPP1	5.19e-26	-0.716188	0.061	0.108	1.53e-21
AP1S2	0	-0.715637	0.851	0.944	0
AFG1L	8.19e-30	-0.715508	0.1	0.162	2.42e-25
STAMBP	6.88e-54	-0.71507	0.2	0.307	2.03e-49
CKAP2	2.53e-44	-0.714841	0.126	0.212	7.47e-40
CPNE1	6.43e-101	-0.714695	0.305	0.471	1.9e-96
GSPT1	6.57e-105	-0.714544	0.296	0.469	1.94e-100
ZP3	2.62e-21	-0.714241	0.059	0.1	7.72e-17
TRG-AS1	1.33e-50	-0.714139	0.172	0.271	3.92e-46
AGAP4	6.33e-25	-0.714055	0.083	0.134	1.87e-20
ATP6V0A2	2.49e-43	-0.713985	0.151	0.239	7.34e-39
FIG4	4.15e-118	-0.713886	0.382	0.565	1.23e-113
TXLNG	2.69e-43	-0.713883	0.14	0.225	7.95e-39
POLR2D	2.38e-34	-0.713831	0.088	0.152	7.04e-30
COX19	8.15e-112	-0.713628	0.346	0.524	2.41e-107
TAF6L	3.96e-23	-0.71307	0.074	0.122	1.17e-18
MIR142HG	2.62e-129	-0.71294	0.419	0.608	7.73e-125
RASSF3	7.02e-296	-0.712694	0.803	0.924	2.07e-291
TBRG4	1.22e-41	-0.712681	0.108	0.185	3.61e-37
UROS	4.41e-43	-0.712297	0.146	0.231	1.3e-38
KIAA0319L	8.87e-185	-0.712291	0.553	0.757	2.62e-180
TATDN1	1.02e-45	-0.71218	0.159	0.251	3.02e-41
HPS4	2.85e-30	-0.71217	0.098	0.16	8.42e-26
SHPRH	2.06e-87	-0.712143	0.287	0.442	6.09e-83
ZNF581	1.45e-61	-0.712127	0.165	0.275	4.27e-57
MAPK8IP3	2.62e-99	-0.711415	0.329	0.493	7.73e-95
ZNF561	6.89e-29	-0.711407	0.092	0.151	2.04e-24
POLR3F	1.06e-37	-0.711175	0.099	0.17	3.13e-33
PDPR	1.03e-94	-0.711153	0.261	0.42	3.05e-90
ANTXR2	1.05e-259	-0.711143	0.625	0.845	3.1e-255
MTPAP	1.46e-46	-0.710924	0.117	0.203	4.31e-42
ZNF251	1.73e-32	-0.710273	0.104	0.169	5.1e-28
FAM98B	1.46e-38	-0.710101	0.111	0.186	4.3e-34
RAD51C	1.37e-19	-0.710088	0.068	0.11	4.05e-15
TOMM70	2.07e-54	-0.710065	0.139	0.239	6.12e-50
D2HGDH	4.13e-44	-0.709989	0.151	0.24	1.22e-39
FARP2	4.33e-68	-0.709884	0.203	0.328	1.28e-63
TGFBRAP1	9.85e-42	-0.709837	0.136	0.219	2.91e-37
CCDC92	1.68e-26	-0.709761	0.079	0.132	4.95e-22
AGL	7.03e-23	-0.709751	0.087	0.137	2.08e-18
PPP5C	4.41e-37	-0.709688	0.085	0.151	1.3e-32
ENSG00000283674	6.89e-53	-0.709466	0.198	0.303	2.03e-48
CD1D	2.44e-130	-0.708953	0.396	0.584	7.2e-126
ENSG00000288891	1.78e-45	-0.708788	0.19	0.285	5.25e-41
APOBEC3G	3.06e-53	-0.708775	0.155	0.255	9.03e-49
TNFRSF14	2.4e-126	-0.708753	0.356	0.546	7.09e-122
MZT1	2.67e-33	-0.708104	0.111	0.18	7.88e-29
HERC2	2.91e-49	-0.707188	0.18	0.279	8.6e-45
NDUFV3	8.43e-103	-0.707188	0.312	0.482	2.49e-98
L3MBTL2	5.22e-30	-0.706652	0.094	0.154	1.54e-25
THADA	6.81e-158	-0.706605	0.483	0.682	2.01e-153
NFKBID	1.01e-76	-0.706548	0.248	0.386	2.98e-72
SNX8	1.09e-51	-0.706495	0.159	0.259	3.21e-47
ENSG00000290183	8.42e-32	-0.706297	0.098	0.162	2.49e-27
SPINT1	1.51e-33	-0.706186	0.101	0.165	4.47e-29
PLXND1	2.29e-84	-0.705834	0.3	0.448	6.77e-80
FAM149B1	8.72e-39	-0.705756	0.127	0.206	2.57e-34
GCLC	1.17e-56	-0.705581	0.161	0.266	3.47e-52
MSTO1	5.29e-21	-0.705438	0.072	0.116	1.56e-16
YPEL3	2.72e-156	-0.70541	0.431	0.647	8.04e-152
GGA2	5.82e-105	-0.705373	0.315	0.487	1.72e-100
MXD4	2.43e-98	-0.704698	0.306	0.471	7.17e-94
G6PC3	8.11e-29	-0.704633	0.093	0.151	2.39e-24
TRIP11	1.68e-88	-0.704546	0.318	0.472	4.95e-84
PARP11	2.89e-55	-0.704545	0.179	0.286	8.53e-51
TASL	4.09e-74	-0.704211	0.235	0.372	1.21e-69
BIRC3	2.55e-71	-0.704006	0.175	0.299	7.54e-67
DCAF12	2.24e-83	-0.703925	0.239	0.384	6.62e-79
ENSG00000290796	9.33e-41	-0.703458	0.126	0.206	2.76e-36
MITD1	4.51e-55	-0.702848	0.192	0.3	1.33e-50
AAMDC	3.39e-28	-0.702625	0.12	0.184	1e-23
IER5L	7.1e-62	-0.701592	0.143	0.252	2.1e-57
KLHDC4	1.19e-50	-0.700936	0.151	0.247	3.5e-46
LPCAT2	2.17e-95	-0.700866	0.423	0.575	6.41e-91
ATG16L2	1.67e-215	-0.700568	0.621	0.812	4.93e-211
DCAKD	4.43e-32	-0.700531	0.084	0.145	1.31e-27
MAP3K3	0	-0.700491	0.794	0.921	0
ARMC1	9.17e-45	-0.700107	0.128	0.214	2.71e-40
ZBTB18	1.74e-68	-0.700102	0.223	0.351	5.12e-64
RPE	3.68e-59	-0.699627	0.151	0.257	1.09e-54
MYO1E	2.12e-56	-0.699129	0.248	0.361	6.25e-52
ZFYVE19	1.01e-25	-0.69889	0.072	0.122	2.99e-21
ZNF529	9.44e-20	-0.698773	0.065	0.106	2.79e-15
COX18	4.95e-31	-0.698442	0.082	0.141	1.46e-26
MAP3K7CL	2.76e-55	-0.698317	0.159	0.262	8.15e-51
LAMTOR5-AS1	3.13e-59	-0.698315	0.144	0.25	9.23e-55
TSC22D1	9.36e-62	-0.698107	0.21	0.326	2.76e-57
SMYD3	1.86e-84	-0.69801	0.316	0.465	5.5e-80
NOL11	2.56e-43	-0.697981	0.118	0.2	7.55e-39
BRIX1	2.84e-34	-0.697772	0.083	0.146	8.39e-30
TIMM23B	4.77e-67	-0.697707	0.208	0.331	1.41e-62
NARS1	9.95e-117	-0.697477	0.409	0.584	2.94e-112
ZMAT1	1.6e-30	-0.697307	0.092	0.153	4.73e-26
TTC17	6.23e-216	-0.69711	0.648	0.827	1.84e-211
HMOX2	1.83e-44	-0.696967	0.143	0.231	5.39e-40
CDIP1	2.23e-33	-0.69679	0.104	0.171	6.59e-29
NUP107	2.45e-59	-0.696657	0.209	0.325	7.22e-55
ATP8B4	1.7e-97	-0.696614	0.391	0.548	5.02e-93
FCGR3A	4.25e-47	-0.696475	0.091	0.169	1.26e-42
RAP1GDS1	1.27e-131	-0.696174	0.451	0.638	3.76e-127
KLF13	2.93e-204	-0.696029	0.615	0.797	8.65e-200
ZNF652	9.82e-167	-0.695918	0.563	0.752	2.9e-162
CDKN2AIP	2.46e-24	-0.695166	0.062	0.109	7.27e-20
ZNF430	4.63e-73	-0.695057	0.252	0.389	1.37e-68
HLA-DMA	1.55e-167	-0.694902	0.537	0.722	4.59e-163
EXOSC6	7.57e-56	-0.694748	0.158	0.261	2.24e-51
G3BP1	1.25e-98	-0.694595	0.31	0.472	3.69e-94
KCNA3	3.36e-25	-0.694164	0.079	0.13	9.91e-21
ICMT	8.48e-26	-0.694067	0.068	0.116	2.5e-21
TEDC1	1.31e-26	-0.694029	0.072	0.123	3.86e-22
LINC00847	1.23e-23	-0.693764	0.064	0.109	3.62e-19
CBX1	5.07e-51	-0.693577	0.178	0.279	1.5e-46
PPP2R5A	3.06e-150	-0.693281	0.562	0.739	9.02e-146
SLC37A1	4.02e-36	-0.693253	0.125	0.199	1.19e-31
TRIM34	7.4e-47	-0.692294	0.136	0.225	2.18e-42
SQSTM1	6.77e-226	-0.692258	0.669	0.847	2e-221
MUTYH	2.69e-20	-0.692075	0.061	0.101	7.93e-16
SAP25	8.36e-54	-0.691802	0.17	0.274	2.47e-49
GFM2	6.1e-39	-0.691672	0.139	0.22	1.8e-34
PLCL1	7.58e-35	-0.691643	0.168	0.246	2.24e-30
PSIP1	5.16e-81	-0.691523	0.275	0.422	1.52e-76
CTCF	8.54e-104	-0.691395	0.356	0.525	2.52e-99
NUP62	3.89e-68	-0.691202	0.255	0.384	1.15e-63
NKAPD1	1.77e-40	-0.6912	0.132	0.213	5.22e-36
PMVK	1.05e-39	-0.691062	0.132	0.213	3.11e-35
NNT	7.73e-90	-0.690872	0.319	0.472	2.28e-85
CPEB3	5.44e-112	-0.690869	0.404	0.578	1.61e-107
RPRD2	2.88e-97	-0.690521	0.417	0.571	8.5e-93
FAN1	1.36e-17	-0.689709	0.065	0.103	4.02e-13
NEDD4	7.38e-26	-0.689483	0.097	0.153	2.18e-21
ACP5	9.87e-19	-0.689372	0.07	0.11	2.92e-14
SNX2	1.91e-295	-0.689361	0.757	0.904	5.63e-291
MIB1	1.01e-94	-0.689301	0.356	0.515	2.98e-90
PIP4K2B	5.12e-45	-0.689145	0.12	0.204	1.51e-40
CBFA2T2	1.41e-97	-0.689018	0.37	0.534	4.17e-93
JMJD8	7.1e-31	-0.68878	0.085	0.144	2.1e-26
SLC39A6	3.18e-42	-0.688666	0.125	0.207	9.39e-38
COG7	1.49e-44	-0.688501	0.142	0.23	4.39e-40
SLC30A5	1.48e-73	-0.688295	0.272	0.409	4.38e-69
THAP7	3.24e-21	-0.687783	0.071	0.115	9.56e-17
MTIF2	3.47e-50	-0.687362	0.153	0.251	1.03e-45
RBM41	7.88e-55	-0.687337	0.202	0.311	2.33e-50
ATPAF2	1.4e-57	-0.687311	0.211	0.325	4.15e-53
PNO1	7.41e-42	-0.686958	0.108	0.186	2.19e-37
DOCK10	1.62e-163	-0.686874	0.586	0.757	4.77e-159
CASP8	3.34e-109	-0.686485	0.405	0.575	9.87e-105
KIF9	2.23e-18	-0.686374	0.07	0.111	6.6e-14
CELF1	0	-0.686276	0.85	0.945	0
NVL	1.1e-65	-0.686007	0.198	0.322	3.24e-61
DEF8	9.04e-68	-0.685959	0.238	0.365	2.67e-63
FANCM	1.91e-19	-0.685867	0.067	0.108	5.63e-15
IFI35	5.28e-56	-0.685309	0.226	0.341	1.56e-51
CATSPERG	1.05e-42	-0.684769	0.105	0.184	3.11e-38
PLEKHA8	2.16e-30	-0.684734	0.117	0.183	6.38e-26
PACS2	1.33e-60	-0.684551	0.204	0.322	3.92e-56
PRIM2	1.83e-68	-0.68444	0.25	0.38	5.39e-64
WWOX	2.45e-98	-0.684332	0.358	0.526	7.24e-94
SLX4IP	5.07e-76	-0.684256	0.238	0.378	1.5e-71
NPIPB5	5.45e-40	-0.683822	0.149	0.234	1.61e-35
PPCDC	4.88e-52	-0.683762	0.227	0.335	1.44e-47
ABHD6	4.32e-36	-0.683424	0.13	0.205	1.28e-31
N4BP2L1	5.25e-116	-0.68332	0.342	0.528	1.55e-111
ALG6	3.45e-37	-0.683045	0.118	0.193	1.02e-32
BTK	3.62e-98	-0.68303	0.339	0.502	1.07e-93
RCBTB1	2.17e-46	-0.682998	0.138	0.228	6.41e-42
PIK3CD	3.05e-175	-0.682827	0.646	0.81	9.01e-171
ANKZF1	3.15e-39	-0.682454	0.114	0.189	9.32e-35
OSBPL5	8.44e-67	-0.681955	0.24	0.37	2.49e-62
PDLIM5	8.74e-145	-0.681671	0.539	0.717	2.58e-140
HS1BP3	1.47e-44	-0.681368	0.171	0.264	4.35e-40
HDHD2	1.57e-56	-0.681321	0.181	0.291	4.65e-52
AMDHD2	1.66e-26	-0.681161	0.091	0.147	4.91e-22
SUCLG2	2.71e-122	-0.681156	0.461	0.634	8e-118
CCDC115	1.05e-49	-0.681142	0.166	0.265	3.11e-45
NEK4	3.4e-65	-0.680232	0.25	0.375	1e-60
PTPN18	3.13e-161	-0.680081	0.514	0.711	9.25e-157
PABPC4	2.01e-99	-0.67985	0.365	0.528	5.93e-95
ZNF385A	1.32e-146	-0.679489	0.466	0.661	3.9e-142
NUP42	1.36e-71	-0.67942	0.241	0.375	4.02e-67
ATP7A	6.53e-34	-0.679198	0.091	0.156	1.93e-29
MCM9	3.19e-72	-0.679197	0.345	0.478	9.43e-68
HDHD5	2.24e-75	-0.679105	0.226	0.363	6.61e-71
STK32C	2.28e-45	-0.678662	0.155	0.247	6.72e-41
LY75	7.21e-65	-0.67858	0.252	0.379	2.13e-60
RNF114	2.25e-111	-0.678285	0.397	0.574	6.63e-107
PEBP1	7.75e-65	-0.678053	0.234	0.358	2.29e-60
SNRNP48	1.75e-37	-0.677999	0.13	0.207	5.16e-33
IRF5	1.58e-81	-0.677955	0.263	0.411	4.65e-77
PPME1	6.63e-36	-0.677939	0.103	0.173	1.96e-31
SF3A2	1.73e-31	-0.677596	0.116	0.183	5.12e-27
RPRD1A	1.37e-107	-0.677411	0.395	0.57	4.06e-103
UHRF2	4.1e-96	-0.6773	0.333	0.499	1.21e-91
ARHGAP31	1.99e-80	-0.677105	0.36	0.503	5.88e-76
KRBOX4	4.02e-24	-0.67707	0.074	0.123	1.19e-19
FBXO22	1.84e-34	-0.676767	0.123	0.196	5.43e-30
SKIC3	9.18e-81	-0.676422	0.318	0.464	2.71e-76
LNX2	4.95e-19	-0.67618	0.073	0.114	1.46e-14
LINC01145	8.94e-47	-0.675898	0.17	0.265	2.64e-42
AP3S2	6.49e-139	-0.675585	0.527	0.708	1.92e-134
UCHL3	1.12e-58	-0.675243	0.219	0.338	3.32e-54
SPAST	1.34e-100	-0.675205	0.387	0.552	3.97e-96
PLEKHA2	1.23e-123	-0.674953	0.474	0.65	3.62e-119
ERAP1	3.2e-70	-0.674587	0.222	0.353	9.46e-66
DTD1	1.84e-49	-0.67398	0.197	0.299	5.42e-45
LAGE3	7.88e-26	-0.67391	0.097	0.153	2.33e-21
CEP85L	6.7e-121	-0.67388	0.611	0.743	1.98e-116
ABCF1	3.73e-82	-0.673487	0.287	0.433	1.1e-77
TYW1	2.86e-103	-0.673176	0.351	0.524	8.46e-99
SNX27	3e-183	-0.672736	0.617	0.787	8.86e-179
GUF1	1.01e-29	-0.672629	0.092	0.152	3e-25
ARHGAP27	1.87e-101	-0.672595	0.36	0.528	5.52e-97
GATB	3.27e-21	-0.672564	0.061	0.103	9.65e-17
C2orf69	7.09e-29	-0.672493	0.087	0.144	2.09e-24
SPOUT1	1.42e-16	-0.67243	0.068	0.105	4.2e-12
APPL2	4.07e-66	-0.672336	0.209	0.333	1.2e-61
MRPS30	1.92e-35	-0.671843	0.104	0.174	5.68e-31
GRSF1	9.85e-94	-0.671689	0.323	0.487	2.91e-89
CDC42EP2	6.62e-26	-0.671181	0.085	0.138	1.95e-21
NUBP1	1.02e-64	-0.67082	0.202	0.324	3.02e-60
COMMD10	1.19e-137	-0.670726	0.57	0.729	3.52e-133
C21orf91	1.19e-36	-0.670182	0.113	0.185	3.51e-32
DAGLB	2.23e-90	-0.669971	0.302	0.46	6.59e-86
CATSPER2	4.86e-20	-0.669687	0.061	0.101	1.43e-15
ZHX1	1.98e-54	-0.669649	0.161	0.267	5.84e-50
TIA1	4.58e-72	-0.669289	0.237	0.371	1.35e-67
DUSP7	1.88e-29	-0.669172	0.09	0.149	5.55e-25
FLVCR1	7.37e-33	-0.669045	0.112	0.18	2.18e-28
NEU3	9.94e-53	-0.66849	0.146	0.245	2.93e-48
DDX18	1.36e-94	-0.668319	0.344	0.506	4.02e-90
GIMAP7	1.38e-155	-0.668243	0.51	0.711	4.07e-151
HSD17B11	4.28e-195	-0.668	0.591	0.787	1.26e-190
PBXIP1	1.66e-32	-0.667504	0.116	0.184	4.91e-28
OXNAD1	1.36e-43	-0.667452	0.121	0.204	4.02e-39
MANBAL	1.01e-31	-0.667325	0.106	0.172	3e-27
SELENOI	7.86e-36	-0.667187	0.157	0.237	2.32e-31
C5	3.69e-20	-0.666486	0.076	0.12	1.09e-15
NCK1	9.36e-91	-0.665727	0.346	0.503	2.76e-86
UFSP2	1.48e-33	-0.665677	0.098	0.164	4.38e-29
SUPV3L1	1.55e-36	-0.665659	0.119	0.193	4.58e-32
ADCK2	1.64e-19	-0.665194	0.062	0.102	4.85e-15
USP46	9.54e-26	-0.664516	0.076	0.127	2.82e-21
METTL3	2.69e-31	-0.664265	0.107	0.172	7.93e-27
FOXN3	0	-0.664253	0.868	0.965	0
LINC01278	2.22e-25	-0.664077	0.124	0.183	6.55e-21
TRAK2	3.75e-45	-0.663961	0.191	0.288	1.11e-40
[truncated: 5,239 more rows]

## Sheet: Supplementary Table 3
Supplementary Table 3. Differential expression analysis of Classic Monocyte subpopulations in peripheral blood 24 h after trauma
Gene	p_val	avg_log2FC	pct.1	pct.2	p_val_adj
ENSG00000276345	1.03E-268	-5.39192	0.004	0.151	3.04E-264
ENSG00000249988	3.75E-186	-3.15745	0.029	0.166	1.11E-181
ALDH1A1	0	-3.13429	0.069	0.408	0
ACSM3	5.03E-135	-2.51149	0.048	0.17	1.48E-130
STON2	6.57E-97	-2.39369	0.023	0.105	1.94E-92
HLA-DPB1	0	-2.33496	0.469	0.865	0
HLA-DMB	0	-2.20512	0.328	0.792	0
ADGRE3	2.94E-164	-2.17638	0.064	0.214	8.69E-160
FCGR2C	6.70E-255	-2.14179	0.088	0.303	1.98E-250
HLA-DQA1	6.42E-241	-2.094	0.138	0.36	1.90E-236
GBP5	2.25E-136	-2.09329	0.068	0.203	6.64E-132
HLA-DRB1	0	-2.08898	0.7	0.947	0
HLA-DPA1	0	-2.08072	0.503	0.869	0
SYCP2	1.22E-99	-2.07724	0.067	0.175	3.61E-95
KHDRBS2	1.22E-105	-2.05465	0.04	0.14	3.60E-101
GBP4	1.81E-196	-2.02191	0.083	0.262	5.33E-192
PID1	0	-1.99985	0.307	0.704	0
NEBL	2.62E-48	-1.94755	0.043	0.104	7.73E-44
CYP27A1	0	-1.94193	0.202	0.529	0
HLA-DQB1	0	-1.92941	0.393	0.726	0
HLA-DRA	0	-1.88131	0.8	0.981	0
CIITA	0	-1.86663	0.261	0.591	0
ZBTB46	1.32E-63	-1.7943	0.035	0.103	3.91E-59
ENSG00000227757	1.93E-81	-1.73303	0.057	0.15	5.71E-77
CPAMD8	5.21E-65	-1.71529	0.053	0.131	1.54E-60
IFI44L	1.17E-148	-1.65075	0.085	0.242	3.46E-144
SERPINI2	4.95E-76	-1.64379	0.072	0.167	1.46E-71
IFIT2	1.21E-52	-1.63023	0.072	0.148	3.56E-48
DPEP2	0	-1.59893	0.312	0.648	0
RFC3	1.98E-66	-1.58908	0.072	0.159	5.85E-62
OLIG1	1.30E-92	-1.58512	0.063	0.168	3.83E-88
GNLY	2.41E-93	-1.58038	0.07	0.179	7.12E-89
CD74	0	-1.57339	0.893	0.985	0
RTN1	0	-1.5731	0.436	0.836	0
PLCB1	0	-1.56659	0.776	0.951	0
WDR49	4.33E-134	-1.5498	0.183	0.345	1.28E-129
NFE2L3	4.68E-71	-1.5419	0.063	0.15	1.38E-66
CACNA2D3	1.34E-247	-1.53733	0.203	0.448	3.97E-243
ADGRD1	4.23E-49	-1.53644	0.053	0.119	1.25E-44
LGALS2	0	-1.52182	0.488	0.794	0
NHS	5.82E-123	-1.51732	0.111	0.255	1.72E-118
PAQR7	7.66E-77	-1.50748	0.063	0.156	2.26E-72
ENSG00000225889	2.19E-97	-1.50527	0.086	0.203	6.46E-93
ENSG00000260517	1.51E-56	-1.50501	0.046	0.116	4.45E-52
OPHN1	8.74E-83	-1.50389	0.1	0.21	2.58E-78
ARPIN	2.63E-132	-1.49778	0.119	0.271	7.78E-128
RASA4B	1.81E-49	-1.49581	0.04	0.101	5.33E-45
L3MBTL4	7.86E-124	-1.4952	0.113	0.259	2.32E-119
OSBPL1A	7.13E-210	-1.49109	0.221	0.441	2.11E-205
TNFSF8	0	-1.48632	0.287	0.584	0
GGTA1	2.41E-108	-1.48353	0.107	0.24	7.11E-104
ICOSLG	4.05E-56	-1.4817	0.047	0.116	1.19E-51
HLA-DMA	0	-1.48022	0.419	0.722	0
MB21D2	7.28E-55	-1.41452	0.059	0.133	2.15E-50
PLA2G7	9.80E-151	-1.40672	0.177	0.352	2.89E-146
ABCC6	1.35E-56	-1.39937	0.058	0.133	3.99E-52
SNED1	5.99E-86	-1.39903	0.066	0.168	1.77E-81
ENSG00000288025	8.37E-72	-1.39719	0.083	0.18	2.47E-67
HHAT	2.41E-39	-1.3905	0.057	0.117	7.10E-35
CACNB4	2.87E-44	-1.3891	0.072	0.141	8.48E-40
AGPAT5	1.55E-71	-1.38758	0.093	0.191	4.58E-67
SLC18B1	1.74E-109	-1.38557	0.119	0.256	5.14E-105
IMMP2L	4.72E-203	-1.38476	0.268	0.491	1.39E-198
MEF2C	0	-1.37209	0.713	0.924	0
HLA-DQA2	8.32E-24	-1.36537	0.077	0.123	2.46E-19
ADGRB3	2.77E-48	-1.3624	0.075	0.149	8.19E-44
ABTB3	7.02E-149	-1.35612	0.197	0.377	2.07E-144
GPR155	1.07E-179	-1.34485	0.267	0.467	3.15E-175
OAS3	2.53E-87	-1.33875	0.108	0.225	7.46E-83
SIGLEC1	2.26E-67	-1.33078	0.07	0.16	6.67E-63
MYCL	9.56E-131	-1.33075	0.15	0.309	2.82E-126
TRANK1	2.85E-134	-1.32418	0.169	0.334	8.42E-130
EPHX1	1.23E-42	-1.32258	0.053	0.114	3.64E-38
RSAD2	6.23E-55	-1.32209	0.057	0.131	1.84E-50
S1PR3	8.33E-72	-1.31943	0.118	0.222	2.46E-67
BTN2A2	3.51E-71	-1.31268	0.084	0.181	1.04E-66
APOL3	2.51E-178	-1.29696	0.231	0.43	7.41E-174
NEGR1	4.38E-50	-1.29407	0.111	0.196	1.29E-45
CYSLTR1	6.79E-105	-1.28843	0.139	0.276	2.00E-100
CDIP1	5.88E-66	-1.28785	0.08	0.171	1.74E-61
DELEC1	1.70E-24	-1.28502	0.062	0.107	5.03E-20
IFI44	1.67E-116	-1.28472	0.219	0.376	4.93E-112
KANTR	1.60E-74	-1.284	0.099	0.202	4.71E-70
FTCDNL1	6.02E-50	-1.2827	0.07	0.144	1.78E-45
ACCS	4.35E-49	-1.28098	0.053	0.119	1.28E-44
ZNF33B	1.70E-91	-1.26269	0.128	0.254	5.02E-87
ENSG00000262580	2.69E-94	-1.26061	0.133	0.261	7.95E-90
TXNIP	0	-1.25908	0.898	0.98	0
XRRA1	2.54E-73	-1.25864	0.129	0.237	7.51E-69
ARL17B	1.16E-149	-1.25636	0.23	0.416	3.44E-145
MS4A14	2.13E-73	-1.2482	0.094	0.196	6.29E-69
ZNF532	2.02E-74	-1.24634	0.123	0.232	5.95E-70
TMEM154	0	-1.24324	0.531	0.781	0
ZC2HC1A	1.03E-86	-1.23762	0.149	0.272	3.05E-82
TRAPPC6A	3.34E-98	-1.23424	0.133	0.263	9.86E-94
CXCR4	8.36E-116	-1.23108	0.281	0.438	2.47E-111
NT5DC1	8.53E-126	-1.22928	0.21	0.374	2.52E-121
SAMD4A	1.07E-44	-1.22889	0.105	0.183	3.17E-40
CYSLTR2	1.49E-83	-1.22544	0.146	0.267	4.40E-79
ENSG00000284685	1.65E-152	-1.22302	0.29	0.469	4.87E-148
MAP4K3-DT	7.48E-37	-1.22208	0.064	0.123	2.21E-32
IFIT3	1.84E-44	-1.21336	0.092	0.167	5.45E-40
TMEM268	3.11E-115	-1.21334	0.177	0.328	9.19E-111
DLEU7	1.91E-35	-1.21242	0.05	0.103	5.63E-31
TSPAN16	6.83E-33	-1.21208	0.052	0.104	2.02E-28
ZDHHC1	2.03E-39	-1.21053	0.066	0.128	5.98E-35
FGL2	0	-1.20803	0.877	0.965	0
SLC38A4-AS1	5.08E-35	-1.20762	0.073	0.133	1.50E-30
ADA2	0	-1.20683	0.725	0.912	0
ZNF618	5.65E-45	-1.20611	0.072	0.141	1.67E-40
EPSTI1	1.31E-145	-1.20481	0.3	0.482	3.85E-141
NCF1B	5.52E-91	-1.20367	0.144	0.273	1.63E-86
NEMP1	2.55E-36	-1.20059	0.051	0.105	7.52E-32
ENSG00000291144	2.12E-165	-1.19989	0.338	0.528	6.25E-161
CALHM6	4.23E-213	-1.19895	0.363	0.575	1.25E-208
MX1	4.70E-109	-1.19603	0.22	0.378	1.39E-104
GCNT2	2.48E-212	-1.19449	0.375	0.588	7.31E-208
HLA-DRB5	5.24E-43	-1.19264	0.218	0.304	1.55E-38
GRAMD1B	7.13E-136	-1.1894	0.245	0.42	2.10E-131
STAT1	1.55E-243	-1.18927	0.667	0.772	4.58E-239
HSH2D	1.99E-115	-1.18841	0.193	0.35	5.88E-111
BCL11A	4.01E-143	-1.18546	0.23	0.409	1.18E-138
RBP7	1.82E-229	-1.18538	0.389	0.618	5.39E-225
ENSG00000286895	4.65E-31	-1.18304	0.057	0.108	1.37E-26
JADE2	1.79E-43	-1.1828	0.087	0.16	5.28E-39
TMOD2	1.35E-111	-1.18207	0.209	0.361	3.98E-107
KLF12	9.12E-63	-1.17853	0.147	0.25	2.69E-58
LINC00937	8.15E-250	-1.17615	0.358	0.61	2.41E-245
ENSG00000223725	2.03E-95	-1.17257	0.203	0.341	5.99E-91
SCARF1	6.26E-45	-1.17248	0.076	0.147	1.85E-40
ENSG00000267174	8.35E-141	-1.15873	0.258	0.435	2.47E-136
GBP1	1.21E-59	-1.15698	0.178	0.28	3.57E-55
ARRDC5	9.85E-51	-1.15511	0.077	0.154	2.91E-46
FMNL1-DT	1.26E-187	-1.15465	0.317	0.524	3.72E-183
ENSG00000250057	2.86E-38	-1.15441	0.048	0.104	8.44E-34
AFF3	5.18E-42	-1.14949	0.109	0.184	1.53E-37
CAMK1D	0	-1.14907	0.503	0.774	0
BTN3A3	1.54E-62	-1.14517	0.115	0.211	4.55E-58
CDC42EP1	2.10E-34	-1.14137	0.06	0.116	6.22E-30
AKR1B1	3.59E-77	-1.1384	0.164	0.281	1.06E-72
PLAAT3	6.37E-80	-1.13498	0.145	0.262	1.88E-75
CD86	0	-1.13333	0.513	0.759	0
SULF2	0	-1.13157	0.755	0.924	0
CD4	0	-1.12724	0.528	0.807	0
AP1S2	0	-1.12606	0.834	0.944	0
FANCL	2.28E-30	-1.12299	0.066	0.119	6.73E-26
TAPT1-AS1	5.15E-55	-1.12118	0.115	0.205	1.52E-50
CCDC170	7.73E-77	-1.11684	0.179	0.298	2.28E-72
CPED1	1.41E-81	-1.11495	0.177	0.303	4.17E-77
RIGI	1.31E-106	-1.11443	0.229	0.382	3.86E-102
LINC01176	1.31E-40	-1.11138	0.08	0.147	3.88E-36
ENSG00000291188	5.85E-170	-1.11068	0.383	0.561	1.73E-165
FAM135A	5.29E-165	-1.10499	0.317	0.511	1.56E-160
PRLR	3.50E-44	-1.10309	0.135	0.217	1.03E-39
LINC02328	2.19E-80	-1.10307	0.194	0.32	6.48E-76
ZNF559	6.37E-30	-1.10276	0.055	0.104	1.88E-25
OGFRL1	0	-1.10266	0.682	0.864	0
CLYBL	1.09E-36	-1.09737	0.089	0.155	3.21E-32
ZFAND4	6.92E-37	-1.09563	0.085	0.15	2.04E-32
FMO5	7.74E-53	-1.09482	0.111	0.199	2.29E-48
ENSG00000291220	7.28E-31	-1.09368	0.051	0.101	2.15E-26
DBP	3.56E-35	-1.09315	0.082	0.145	1.05E-30
RPS6KA5	1.99E-274	-1.09228	0.477	0.7	5.88E-270
PHLPP2	1.34E-24	-1.09114	0.068	0.115	3.96E-20
CNNM3	2.43E-31	-1.08759	0.061	0.114	7.17E-27
NRG1	2.49E-115	-1.08754	0.391	0.537	7.35E-111
SPOPL-DT	1.43E-39	-1.08392	0.124	0.2	4.23E-35
S100Z	6.20E-293	-1.08321	0.569	0.775	1.83E-288
TPK1	3.68E-211	-1.08142	0.444	0.647	1.09E-206
HIBADH	5.99E-74	-1.07931	0.175	0.294	1.77E-69
SRC	1.12E-71	-1.07828	0.126	0.235	3.30E-67
CLHC1	3.08E-24	-1.07728	0.06	0.105	9.09E-20
GTF2H2	1.28E-42	-1.07488	0.093	0.165	3.77E-38
CAMK2D	4.69E-210	-1.07181	0.54	0.706	1.38E-205
XAF1	1.96E-146	-1.07113	0.388	0.552	5.79E-142
KLHDC1	2.07E-35	-1.0699	0.075	0.137	6.11E-31
IL15	6.63E-288	-1.06959	0.511	0.74	1.96E-283
BTN3A1	2.86E-90	-1.06915	0.18	0.313	8.44E-86
CTNND1	3.62E-201	-1.06837	0.39	0.594	1.07E-196
MARCKS	1.55E-284	-1.06683	0.448	0.705	4.57E-280
PLAAT4	2.86E-88	-1.06656	0.195	0.327	8.46E-84
GCFC2	2.68E-37	-1.06535	0.099	0.166	7.92E-33
LINC02988	1.80E-37	-1.06425	0.089	0.156	5.31E-33
CD300LB	4.19E-104	-1.06409	0.214	0.362	1.24E-99
HERC5	3.97E-23	-1.06238	0.112	0.164	1.17E-18
ANKRD46	5.41E-25	-1.06187	0.068	0.116	1.60E-20
CBX7	1.16E-40	-1.06158	0.083	0.152	3.43E-36
POC5	6.48E-48	-1.05906	0.114	0.196	1.91E-43
ENSG00000283674	5.61E-74	-1.05654	0.183	0.303	1.66E-69
LINC02432	1.12E-65	-1.05636	0.17	0.279	3.30E-61
SLC12A2-DT	8.32E-37	-1.05382	0.115	0.185	2.46E-32
AATBC	1.28E-60	-1.05238	0.122	0.22	3.78E-56
CNNM2	1.70E-47	-1.05097	0.146	0.233	5.01E-43
COQ8A	1.61E-83	-1.04627	0.18	0.307	4.75E-79
ENSG00000289691	9.05E-140	-1.04251	0.275	0.455	2.67E-135
LIPE-AS1	1.63E-50	-1.04104	0.141	0.231	4.82E-46
ANKAR	1.71E-40	-1.0386	0.112	0.186	5.04E-36
TPPP3	6.33E-33	-1.03845	0.087	0.148	1.87E-28
KIAA1328	1.66E-87	-1.03717	0.177	0.312	4.89E-83
CCSAP	1.57E-67	-1.03038	0.134	0.24	4.63E-63
ACVR2A	5.93E-89	-1.02923	0.215	0.353	1.75E-84
ENSG00000260077	6.65E-30	-1.02169	0.058	0.108	1.96E-25
ENSG00000290183	1.60E-44	-1.0198	0.087	0.162	4.74E-40
POLA1	5.64E-46	-1.01905	0.119	0.202	1.67E-41
GIMAP8	7.43E-176	-1.01713	0.339	0.54	2.19E-171
CYBRD1	4.05E-90	-1.01523	0.257	0.392	1.20E-85
PLEKHG3	3.51E-37	-1.01291	0.085	0.151	1.04E-32
HCG27	3.55E-34	-1.0105	0.078	0.139	1.05E-29
MCCC2	1.23E-49	-1.01021	0.143	0.231	3.65E-45
LINC02580	1.70E-40	-1.00879	0.091	0.163	5.01E-36
EPB41L2	2.43E-44	-1.00595	0.131	0.213	7.18E-40
ZFP36L2	0	-1.00574	0.841	0.95	0
KLHL5	1.18E-221	-1.00521	0.451	0.66	3.49E-217
LINC02245	6.40E-29	-1.00414	0.1	0.158	1.89E-24
SAMD9L	3.39E-73	-0.998293	0.211	0.33	1.00E-68
ENSG00000251034	2.03E-19	-0.99689	0.065	0.105	5.98E-15
NHLRC2	2.77E-53	-0.996181	0.138	0.231	8.19E-49
GPR141	5.38E-299	-0.994391	0.623	0.813	1.59E-294
RAB11FIP4	4.32E-72	-0.992894	0.172	0.288	1.27E-67
NUP43	2.68E-44	-0.992018	0.103	0.18	7.90E-40
FAAH	1.17E-26	-0.991107	0.056	0.103	3.44E-22
JADE1	2.05E-66	-0.990592	0.162	0.272	6.05E-62
ENSG00000226281	6.86E-37	-0.990505	0.158	0.233	2.03E-32
ENSG00000290548	4.80E-72	-0.989216	0.2	0.32	1.42E-67
LINC02908	6.82E-44	-0.985739	0.123	0.203	2.01E-39
TMCC3	6.23E-67	-0.984308	0.178	0.291	1.84E-62
PARP14	1.74E-241	-0.98385	0.637	0.776	5.15E-237
RNF125	9.39E-112	-0.9808	0.318	0.467	2.77E-107
NUP50-DT	9.09E-111	-0.98036	0.322	0.474	2.68E-106
OAS2	3.27E-61	-0.979772	0.222	0.328	9.66E-57
RAB37	1.43E-60	-0.979735	0.137	0.239	4.23E-56
ZNF703	1.37E-39	-0.979197	0.077	0.143	4.04E-35
CD9	1.26E-27	-0.978938	0.068	0.119	3.72E-23
TARS3	2.70E-45	-0.978875	0.106	0.184	7.98E-41
BACE1	1.13E-20	-0.97438	0.066	0.107	3.34E-16
ENSG00000290680	7.94E-30	-0.974296	0.074	0.128	2.34E-25
KPNB1-DT	3.55E-28	-0.972599	0.1	0.158	1.05E-23
IRF1-AS1	3.16E-132	-0.971954	0.316	0.492	9.33E-128
ENSG00000249771	2.81E-28	-0.970631	0.082	0.136	8.30E-24
ZFHX2-AS1	7.01E-42	-0.968669	0.103	0.177	2.07E-37
PTGIR	6.13E-50	-0.968665	0.101	0.185	1.81E-45
C16orf74	1.09E-46	-0.967558	0.141	0.227	3.22E-42
P2RY8	2.09E-201	-0.966974	0.494	0.682	6.18E-197
TBC1D9	5.35E-247	-0.966693	0.563	0.753	1.58E-242
ENSG00000277855	3.29E-29	-0.966076	0.088	0.146	9.70E-25
RTTN	9.89E-47	-0.962104	0.099	0.179	2.92E-42
SRGAP3	1.33E-22	-0.96193	0.061	0.105	3.92E-18
ATP8B1-AS1	1.69E-40	-0.961449	0.104	0.178	5.00E-36
ZNF875	1.27E-37	-0.960076	0.091	0.158	3.76E-33
TMEM140	1.33E-40	-0.957911	0.118	0.194	3.92E-36
CTSO	7.45E-66	-0.957714	0.191	0.302	2.20E-61
ANKRD44-IT1	1.80E-27	-0.957461	0.073	0.125	5.33E-23
CD244	3.68E-86	-0.956927	0.215	0.35	1.09E-81
TPCN1	1.62E-185	-0.954757	0.453	0.639	4.79E-181
ZDHHC14	4.90E-58	-0.954754	0.186	0.291	1.45E-53
PMAIP1	2.32E-55	-0.954153	0.161	0.26	6.86E-51
PTGER4	4.37E-97	-0.953808	0.226	0.373	1.29E-92
ENOSF1	1.66E-25	-0.952435	0.08	0.131	4.91E-21
ZC3H12C	1.33E-31	-0.95189	0.102	0.165	3.93E-27
EVL	1.38E-88	-0.951403	0.211	0.35	4.08E-84
WARS1	2.38E-176	-0.950613	0.725	0.814	7.03E-172
SNRPN	4.66E-26	-0.949501	0.076	0.127	1.38E-21
ABI2	7.24E-38	-0.949245	0.114	0.186	2.14E-33
NCAPD3	3.01E-33	-0.945243	0.096	0.16	8.90E-29
CMPK2	1.00E-20	-0.943793	0.098	0.146	2.96E-16
TMEM229B	1.26E-26	-0.940067	0.071	0.122	3.71E-22
LINC01127	3.25E-21	-0.937687	0.062	0.103	9.59E-17
RETREG1	6.21E-22	-0.936428	0.082	0.129	1.83E-17
EOLA2-DT	2.17E-68	-0.935756	0.227	0.342	6.41E-64
KANSL1-AS1	3.28E-25	-0.932555	0.066	0.114	9.68E-21
LY6E	2.37E-115	-0.931183	0.295	0.456	7.00E-111
PWWP2A	8.37E-138	-0.929331	0.364	0.532	2.47E-133
GOLM1	3.82E-35	-0.929128	0.13	0.201	1.13E-30
GAPT	1.07E-89	-0.928194	0.265	0.402	3.15E-85
CAMSAP2	1.61E-34	-0.923798	0.116	0.185	4.77E-30
SP4	3.47E-32	-0.923546	0.104	0.168	1.02E-27
ITGA4	2.34E-279	-0.922263	0.693	0.823	6.92E-275
ENSG00000287839	1.77E-37	-0.921019	0.109	0.18	5.23E-33
ATP1B1	1.48E-17	-0.92075	0.063	0.1	4.37E-13
ENSG00000258666	2.18E-28	-0.920614	0.119	0.18	6.44E-24
LINC02256.1	1.71E-37	-0.91888	0.103	0.173	5.05E-33
CHN2	0	-0.918689	0.865	0.949	0
NDC1	6.53E-22	-0.918658	0.085	0.132	1.93E-17
GAS6-AS1	7.11E-23	-0.917638	0.06	0.103	2.10E-18
IRF9	7.41E-132	-0.917355	0.346	0.515	2.19E-127
IRF1	7.57E-220	-0.916724	0.822	0.882	2.24E-215
HLA-F	5.64E-241	-0.914781	0.558	0.732	1.67E-236
APOL6	5.61E-108	-0.914708	0.42	0.546	1.66E-103
TCTN1	2.53E-20	-0.910615	0.075	0.119	7.47E-16
MARCHF8	1.86E-53	-0.910209	0.174	0.272	5.49E-49
SETBP1	1.88E-19	-0.908361	0.064	0.104	5.55E-15
WDR89	1.67E-19	-0.907982	0.061	0.101	4.94E-15
RHOXF1	3.29E-26	-0.907576	0.084	0.137	9.73E-22
ASTN2	2.92E-23	-0.907051	0.07	0.117	8.61E-19
NME8	2.05E-66	-0.906989	0.235	0.352	6.07E-62
ZNF678	4.91E-24	-0.906697	0.081	0.13	1.45E-19
ENSG00000271533	8.45E-38	-0.905316	0.131	0.205	2.49E-33
WWOX	6.92E-92	-0.904369	0.386	0.526	2.04E-87
EEPD1	7.24E-139	-0.902392	0.418	0.583	2.14E-134
FAM117B	6.87E-146	-0.902047	0.414	0.589	2.03E-141
MXI1	4.25E-91	-0.901856	0.318	0.455	1.25E-86
ERAP2	3.33E-115	-0.899234	0.316	0.474	9.85E-111
C5	9.39E-19	-0.899093	0.079	0.12	2.77E-14
UACA	1.04E-17	-0.898419	0.086	0.127	3.08E-13
TCOF1	3.47E-100	-0.897647	0.326	0.469	1.02E-95
GBP3	4.74E-43	-0.897002	0.128	0.209	1.40E-38
APLF	5.53E-23	-0.896997	0.097	0.148	1.63E-18
HERC6	5.68E-19	-0.896614	0.116	0.162	1.68E-14
ZNF594-DT	2.22E-40	-0.894544	0.12	0.196	6.55E-36
CD300LF	4.42E-203	-0.892427	0.51	0.704	1.31E-198
C8orf44	7.27E-55	-0.890573	0.219	0.32	2.15E-50
WARS2-AS1	1.98E-31	-0.889427	0.109	0.173	5.86E-27
CPVL	0	-0.889248	0.853	0.957	0
TXNDC16	1.34E-79	-0.888734	0.168	0.297	3.94E-75
SRBD1	3.22E-108	-0.88856	0.369	0.516	9.52E-104
ZNF780B	1.25E-33	-0.886741	0.129	0.198	3.70E-29
ST3GAL6	3.59E-76	-0.8851	0.307	0.426	1.06E-71
LINC01504	2.32E-44	-0.884863	0.219	0.307	6.84E-40
AKAP11	8.68E-72	-0.880198	0.225	0.346	2.56E-67
CSF3R	0	-0.879938	0.931	0.98	0
LRRK2	0	-0.879033	0.857	0.947	0
HCP5	2.21E-51	-0.877906	0.149	0.242	6.54E-47
EFCAB13	3.89E-25	-0.874737	0.12	0.176	1.15E-20
RSAD1	1.47E-31	-0.873248	0.114	0.178	4.35E-27
PAAF1	7.28E-28	-0.8725	0.115	0.174	2.15E-23
ZNF395	6.90E-27	-0.87153	0.081	0.135	2.04E-22
CATSPER2	1.66E-19	-0.871264	0.061	0.101	4.89E-15
NCF1	2.64E-85	-0.869244	0.295	0.432	7.80E-81
PRKACB	1.38E-37	-0.868085	0.194	0.272	4.06E-33
NARS2	6.03E-38	-0.866112	0.163	0.243	1.78E-33
ZNF33A	5.03E-131	-0.865487	0.399	0.562	1.49E-126
ZMYM1	3.46E-26	-0.864797	0.091	0.146	1.02E-21
ENSG00000290569	9.09E-18	-0.863233	0.063	0.1	2.68E-13
PAQR8	3.91E-23	-0.861393	0.07	0.116	1.15E-18
LPAR6	1.44E-77	-0.860677	0.293	0.417	4.25E-73
MTFMT	5.26E-22	-0.857679	0.09	0.138	1.55E-17
CREBL2	5.40E-48	-0.855543	0.211	0.301	1.60E-43
NEDD9	3.30E-262	-0.853265	0.699	0.845	9.73E-258
SSBP2	2.65E-203	-0.853015	0.618	0.776	7.82E-199
CHEK2	3.56E-14	-0.851808	0.067	0.1	1.05E-09
ENC1	1.45E-25	-0.84942	0.118	0.175	4.27E-21
ENSG00000289977	3.82E-73	-0.849066	0.259	0.381	1.13E-68
FASTKD1	3.01E-34	-0.8487	0.174	0.247	8.89E-30
PATZ1	1.67E-25	-0.848572	0.094	0.147	4.94E-21
AGL	3.83E-15	-0.847327	0.098	0.137	1.13E-10
ZNF43	7.90E-31	-0.846615	0.145	0.212	2.33E-26
SLC24A4	1.86E-159	-0.844508	0.634	0.754	5.49E-155
TNFAIP2	0	-0.843754	0.787	0.897	0
MEF2C-AS1	6.29E-17	-0.843254	0.09	0.132	1.86E-12
JUP	3.91E-29	-0.843139	0.173	0.24	1.15E-24
DDX60	1.14E-36	-0.842624	0.181	0.259	3.35E-32
IL13RA1	2.91E-140	-0.841779	0.484	0.633	8.60E-136
GARRE1	2.13E-42	-0.841737	0.178	0.262	6.29E-38
TMEM51	5.09E-28	-0.841457	0.072	0.125	1.50E-23
ACSS1	8.98E-50	-0.83958	0.156	0.248	2.65E-45
KDM2B	3.15E-93	-0.838732	0.385	0.517	9.29E-89
STX6	3.52E-75	-0.838412	0.303	0.42	1.04E-70
ZNF518A	6.05E-145	-0.837274	0.458	0.621	1.78E-140
ATF7IP	5.43E-188	-0.837092	0.637	0.773	1.60E-183
TGFBR1	9.62E-90	-0.836938	0.323	0.461	2.84E-85
ZNF664	3.09E-21	-0.83647	0.082	0.128	9.11E-17
CCDC14	1.81E-33	-0.836082	0.14	0.211	5.33E-29
CRLF3	3.64E-212	-0.835801	0.605	0.762	1.07E-207
ARHGEF10L	2.06E-158	-0.835054	0.435	0.613	6.09E-154
IFIT5	5.30E-16	-0.834799	0.076	0.113	1.56E-11
C2CD2	1.93E-37	-0.834276	0.145	0.223	5.68E-33
TUBGCP5	1.04E-19	-0.834124	0.075	0.118	3.08E-15
PIP5K1B	4.80E-63	-0.834064	0.256	0.37	1.42E-58
SCRN1	5.37E-37	-0.832501	0.14	0.215	1.59E-32
ZBTB20	0	-0.832315	0.781	0.904	0
CCDC149	7.47E-89	-0.831019	0.356	0.488	2.21E-84
DST	1.69E-55	-0.829374	0.204	0.31	5.00E-51
NPAT	6.11E-34	-0.829015	0.151	0.222	1.80E-29
RUNX2	8.34E-59	-0.828927	0.277	0.385	2.46E-54
CRTAP	2.30E-174	-0.828525	0.563	0.703	6.80E-170
CASS4	5.45E-37	-0.827374	0.117	0.19	1.61E-32
PDK3	6.00E-89	-0.826574	0.366	0.5	1.77E-84
MGA	4.17E-72	-0.825161	0.327	0.444	1.23E-67
SMYD4	1.05E-22	-0.823914	0.099	0.15	3.11E-18
NADK2	2.85E-12	-0.82362	0.082	0.115	8.42E-08
TMEM104	2.37E-59	-0.823002	0.232	0.34	7.00E-55
ACO1	1.67E-18	-0.821588	0.107	0.152	4.93E-14
DUSP6	7.09E-244	-0.821437	0.728	0.861	2.09E-239
GPBAR1	1.02E-81	-0.821385	0.25	0.383	3.00E-77
SERAC1	8.69E-18	-0.819237	0.092	0.135	2.57E-13
ENSG00000291143	3.73E-35	-0.818861	0.157	0.233	1.10E-30
CMTM3	4.75E-90	-0.818425	0.3	0.439	1.40E-85
FAM111A	9.48E-92	-0.817493	0.36	0.491	2.80E-87
STAT2	1.58E-147	-0.816989	0.566	0.696	4.66E-143
KIAA0513	5.61E-152	-0.816274	0.482	0.642	1.66E-147
KCNMB1	3.36E-25	-0.816191	0.094	0.148	9.93E-21
RNASEH2B	7.85E-88	-0.816083	0.387	0.512	2.32E-83
ARL14EP	5.40E-45	-0.816049	0.188	0.275	1.59E-40
DOCK7	5.34E-43	-0.814985	0.204	0.293	1.58E-38
ENSG00000260378	4.54E-19	-0.814912	0.085	0.129	1.34E-14
ZNF783	4.24E-14	-0.81392	0.067	0.1	1.25E-09
ARHGAP22	5.03E-30	-0.813105	0.119	0.184	1.49E-25
AMY2B	3.59E-20	-0.812776	0.08	0.124	1.06E-15
ITIH4	7.16E-22	-0.811963	0.099	0.148	2.11E-17
MSANTD4	1.37E-13	-0.811321	0.068	0.1	4.04E-09
BBS2	3.71E-21	-0.808279	0.102	0.15	1.10E-16
TRMT2B	1.37E-30	-0.808078	0.12	0.185	4.04E-26
PTK2	4.73E-39	-0.807309	0.227	0.31	1.40E-34
ORC3	4.83E-33	-0.807041	0.153	0.224	1.43E-28
AKAP7	1.15E-39	-0.80663	0.222	0.306	3.39E-35
KPNA5	2.24E-31	-0.806433	0.126	0.193	6.62E-27
TRMT10B	1.21E-27	-0.806339	0.147	0.209	3.58E-23
SIRT5	1.86E-18	-0.805357	0.093	0.137	5.48E-14
MBNL2	5.83E-180	-0.804441	0.56	0.722	1.72E-175
SLC4A8	2.40E-29	-0.80441	0.152	0.219	7.09E-25
CDC42EP2	1.41E-23	-0.803827	0.087	0.138	4.17E-19
MSANTD2	1.48E-27	-0.802713	0.113	0.173	4.37E-23
GSAP	1.08E-216	-0.802658	0.641	0.786	3.19E-212
AOAH	0	-0.801019	0.984	0.997	0
ZNF785	1.54E-18	-0.800994	0.089	0.133	4.54E-14
LPAR1	1.74E-80	-0.800838	0.365	0.496	5.14E-76
PPFIBP2	5.37E-59	-0.799927	0.262	0.371	1.59E-54
ZMAT1	1.01E-25	-0.799816	0.098	0.153	2.99E-21
PSTPIP2	1.51E-123	-0.798388	0.527	0.656	4.47E-119
ZNF333	5.02E-42	-0.797867	0.203	0.288	1.48E-37
LMTK2	2.69E-72	-0.797781	0.298	0.422	7.94E-68
CENPP	1.97E-12	-0.797456	0.093	0.128	5.80E-08
ADAM8	3.42E-68	-0.795475	0.258	0.377	1.01E-63
NFIX	7.20E-25	-0.795177	0.071	0.12	2.12E-20
ACP5	2.59E-15	-0.794729	0.074	0.11	7.65E-11
ADCK1	2.30E-21	-0.794639	0.092	0.14	6.78E-17
ZNF83	1.35E-42	-0.794228	0.21	0.297	4.00E-38
SLFN5	9.35E-44	-0.79416	0.194	0.283	2.76E-39
CARMIL1	2.13E-46	-0.793868	0.126	0.215	6.29E-42
SIPA1L1	9.91E-308	-0.793242	0.915	0.969	2.92E-303
ENSG00000244055	8.53E-27	-0.792615	0.106	0.164	2.52E-22
NAPEPLD	1.39E-16	-0.790756	0.065	0.102	4.12E-12
ZFAND1	6.76E-31	-0.79042	0.153	0.221	2.00E-26
TRIT1	6.61E-51	-0.789943	0.208	0.304	1.95E-46
WLS	2.87E-49	-0.787938	0.244	0.342	8.46E-45
ANKRD36	5.80E-28	-0.787618	0.135	0.199	1.71E-23
SMIM14	1.93E-116	-0.786132	0.493	0.624	5.70E-112
RPA1	1.17E-35	-0.786096	0.199	0.275	3.46E-31
VRK2	1.21E-85	-0.786068	0.456	0.571	3.57E-81
TXLNGY	9.00E-48	-0.785629	0.231	0.326	2.66E-43
PMS1	4.93E-31	-0.784499	0.16	0.229	1.45E-26
TTC28-AS1	3.77E-24	-0.78445	0.139	0.197	1.11E-19
DNPEP	1.10E-53	-0.783255	0.235	0.336	3.26E-49
CATSPERG	1.31E-28	-0.783034	0.121	0.184	3.86E-24
TAPBPL	7.45E-24	-0.782178	0.128	0.184	2.20E-19
FANCA	7.38E-21	-0.781137	0.088	0.135	2.18E-16
DET1	7.71E-15	-0.779794	0.068	0.102	2.28E-10
FGD6	4.03E-91	-0.779573	0.421	0.551	1.19E-86
PLEKHO1	1.56E-258	-0.779193	0.722	0.843	4.61E-254
RNF213	0	-0.779099	0.873	0.93	0
PDE3B	7.30E-82	-0.777979	0.438	0.56	2.15E-77
POLI	1.22E-23	-0.777724	0.09	0.142	3.59E-19
GBP2	1.12E-85	-0.777568	0.493	0.595	3.30E-81
RESF1	1.85E-144	-0.777245	0.554	0.693	5.45E-140
METTL25	5.84E-41	-0.775984	0.224	0.31	1.72E-36
GTF2IRD2B	2.45E-32	-0.775777	0.171	0.243	7.23E-28
ZC3H6	4.38E-40	-0.775394	0.209	0.293	1.29E-35
EIF4EBP3	8.19E-24	-0.774919	0.12	0.174	2.42E-19
C1GALT1	4.97E-63	-0.774871	0.331	0.436	1.47E-58
STX17	5.13E-37	-0.774856	0.185	0.264	1.52E-32
TFEC	4.70E-165	-0.774811	0.607	0.735	1.39E-160
LDLRAD4	4.04E-190	-0.774651	0.69	0.809	1.19E-185
ATM	8.54E-219	-0.773943	0.686	0.815	2.52E-214
C1orf159	3.49E-21	-0.773931	0.096	0.145	1.03E-16
ENSG00000291113	1.09E-21	-0.773545	0.078	0.125	3.20E-17
MANBAL	2.08E-19	-0.773366	0.124	0.172	6.14E-15
IFIH1	1.63E-56	-0.771611	0.293	0.397	4.81E-52
EPM2A	1.40E-10	-0.771283	0.074	0.103	4.14E-06
C2CD5	1.62E-99	-0.770426	0.431	0.565	4.79E-95
MFSD8	2.88E-40	-0.769987	0.184	0.268	8.52E-36
HSPBAP1	1.83E-105	-0.769376	0.434	0.577	5.39E-101
ZNF266	1.18E-45	-0.769298	0.186	0.277	3.47E-41
ATG4C	2.04E-56	-0.769154	0.298	0.399	6.04E-52
LYRM7	3.19E-14	-0.769004	0.104	0.142	9.41E-10
ISG20	4.11E-30	-0.768143	0.132	0.198	1.21E-25
HEXA	1.26E-98	-0.767778	0.398	0.534	3.73E-94
ODF2	1.14E-26	-0.765745	0.158	0.22	3.36E-22
MFSD2A	2.98E-18	-0.76526	0.076	0.117	8.80E-14
CCDC77	3.86E-22	-0.764995	0.11	0.162	1.14E-17
PACRGL	3.36E-29	-0.763731	0.134	0.199	9.93E-25
HEXIM2-AS1	1.81E-40	-0.763098	0.198	0.283	5.33E-36
STIM2	2.17E-93	-0.762938	0.397	0.534	6.42E-89
MAP3K14	1.55E-76	-0.762816	0.346	0.468	4.58E-72
WDR91	4.38E-29	-0.762658	0.151	0.218	1.29E-24
ZBTB37	6.51E-29	-0.762578	0.118	0.18	1.92E-24
ENSG00000267787	1.08E-66	-0.762478	0.302	0.423	3.19E-62
CASP10	4.27E-49	-0.762404	0.276	0.367	1.26E-44
RRN3P3	3.78E-13	-0.761756	0.09	0.124	1.11E-08
TARBP1	3.95E-25	-0.76158	0.136	0.193	1.17E-20
ZNF718	4.12E-27	-0.761398	0.136	0.197	1.22E-22
GAB1	8.96E-77	-0.760541	0.412	0.534	2.64E-72
GSE1	1.32E-111	-0.76047	0.443	0.585	3.91E-107
ARMCX4	5.07E-24	-0.760017	0.132	0.19	1.50E-19
RFWD3	1.99E-23	-0.759863	0.137	0.194	5.87E-19
MAP4K1	7.75E-20	-0.75909	0.086	0.131	2.29E-15
ENSG00000290832	2.64E-32	-0.758683	0.158	0.228	7.80E-28
PDE7B	8.63E-22	-0.758456	0.262	0.315	2.55E-17
UBAP1L	4.57E-15	-0.757821	0.067	0.102	1.35E-10
SRSF8	1.27E-29	-0.757346	0.125	0.19	3.74E-25
FXN	1.22E-20	-0.756606	0.123	0.174	3.59E-16
DISP1	1.19E-22	-0.756577	0.154	0.211	3.51E-18
FAM162A	2.81E-28	-0.755627	0.153	0.218	8.28E-24
KMO	1.65E-16	-0.755125	0.113	0.156	4.86E-12
MPEG1	0	-0.755106	0.872	0.946	0
ZNF337	2.76E-18	-0.754814	0.086	0.129	8.13E-14
ZNF397	3.32E-27	-0.754517	0.11	0.168	9.80E-23
CLEC12B	9.60E-20	-0.75405	0.097	0.143	2.83E-15
TMEM150A	2.67E-14	-0.75385	0.081	0.117	7.89E-10
TTC3	1.04E-140	-0.753495	0.515	0.67	3.06E-136
TBC1D4	5.75E-38	-0.753289	0.223	0.307	1.70E-33
PPIEL	6.85E-16	-0.753281	0.08	0.118	2.02E-11
SGPP1	6.38E-24	-0.75255	0.15	0.209	1.88E-19
ENSG00000240963	3.84E-28	-0.752096	0.142	0.209	1.13E-23
ZDHHC18	1.05E-26	-0.751067	0.141	0.203	3.10E-22
PADI2	8.91E-35	-0.750416	0.171	0.247	2.63E-30
DNAJC10	2.11E-75	-0.749092	0.368	0.483	6.22E-71
DNASE1	1.87E-29	-0.747142	0.152	0.219	5.51E-25
NBPF14	3.03E-158	-0.746001	0.532	0.688	8.96E-154
ASB13	2.05E-20	-0.745757	0.125	0.175	6.05E-16
DGLUCY	1.32E-114	-0.74531	0.516	0.644	3.90E-110
KYNU	1.04E-185	-0.745305	0.874	0.917	3.08E-181
FOXP1-IT1	9.58E-24	-0.743875	0.1	0.153	2.83E-19
SLC46A2	6.94E-42	-0.742994	0.232	0.319	2.05E-37
SLC5A3	7.26E-22	-0.74292	0.122	0.175	2.14E-17
HDX	1.21E-24	-0.742871	0.116	0.173	3.56E-20
NHSL1	7.38E-38	-0.742066	0.288	0.368	2.18E-33
JAML	0	-0.741715	0.891	0.955	0
TCP11L1	1.07E-39	-0.740762	0.196	0.28	3.16E-35
PEA15	4.08E-60	-0.74016	0.261	0.37	1.20E-55
DHTKD1	7.77E-26	-0.739006	0.169	0.231	2.29E-21
NOTCH2NLC	3.08E-124	-0.738294	0.53	0.665	9.09E-120
CTTNBP2NL	7.39E-14	-0.737372	0.091	0.127	2.18E-09
TRIM56	7.32E-92	-0.737168	0.427	0.557	2.16E-87
ARAP3	3.19E-21	-0.737009	0.13	0.183	9.43E-17
KIF20B	1.43E-13	-0.736273	0.082	0.117	4.22E-09
CLEC12A	5.84E-264	-0.735517	0.821	0.905	1.73E-259
NDE1	7.03E-114	-0.735356	0.472	0.608	2.08E-109
CLEC2D	4.98E-63	-0.733982	0.296	0.411	1.47E-58
CERS4	3.38E-14	-0.733011	0.081	0.117	9.97E-10
SYTL3	1.41E-73	-0.732999	0.451	0.56	4.15E-69
ULK2	4.24E-47	-0.732456	0.314	0.405	1.25E-42
ADAM28	1.25E-14	-0.732438	0.105	0.144	3.69E-10
FUOM	1.49E-38	-0.731032	0.202	0.285	4.40E-34
DIP2A	7.68E-70	-0.730921	0.358	0.476	2.27E-65
CCDC18-AS1	6.50E-69	-0.729108	0.306	0.432	1.92E-64
BOD1	4.91E-19	-0.728961	0.097	0.143	1.45E-14
ZNF770	1.55E-30	-0.727988	0.188	0.26	4.58E-26
IPO5	7.25E-33	-0.727289	0.213	0.286	2.14E-28
ABRAXAS1	1.56E-20	-0.727017	0.128	0.18	4.60E-16
AGAP3	2.14E-57	-0.726788	0.288	0.397	6.32E-53
ARRB1	2.40E-252	-0.72636	0.74	0.861	7.08E-248
WBP2NL	1.60E-13	-0.72627	0.07	0.103	4.73E-09
BAIAP2	1.39E-20	-0.725611	0.115	0.166	4.10E-16
TENT5A	8.07E-73	-0.725477	0.453	0.564	2.38E-68
SNX29	0	-0.724383	0.871	0.933	0
SETDB2	3.37E-31	-0.723322	0.18	0.252	9.95E-27
SH3RF1	4.82E-23	-0.722943	0.207	0.267	1.42E-18
NLRP1	7.33E-218	-0.722683	0.761	0.865	2.16E-213
PILRA	2.92E-240	-0.721888	0.762	0.859	8.62E-236
TCAF1	4.93E-14	-0.721267	0.098	0.135	1.45E-09
TSPAN4	4.96E-36	-0.721254	0.182	0.26	1.46E-31
LINC02976	8.70E-55	-0.720946	0.267	0.373	2.57E-50
DTWD2	3.73E-12	-0.720879	0.11	0.145	1.10E-07
UBE2L6	1.97E-70	-0.71867	0.359	0.475	5.82E-66
TLR7	4.76E-24	-0.718581	0.144	0.203	1.40E-19
RAD51-AS1	8.83E-20	-0.718407	0.118	0.166	2.61E-15
PCCB	1.22E-15	-0.718023	0.127	0.169	3.61E-11
MCM7	2.37E-14	-0.717955	0.074	0.109	6.99E-10
NBPF19	1.85E-124	-0.717892	0.559	0.684	5.47E-120
NAT9	3.42E-22	-0.716859	0.148	0.203	1.01E-17
ZNF529	3.51E-12	-0.715792	0.074	0.106	1.04E-07
ZNF26	9.64E-24	-0.714746	0.142	0.199	2.85E-19
ENSG00000291066	9.27E-19	-0.714736	0.105	0.151	2.74E-14
TSTD3	6.09E-10	-0.713991	0.097	0.126	1.80E-05
NRROS	4.61E-33	-0.713453	0.141	0.213	1.36E-28
SNTB2	3.34E-23	-0.712974	0.176	0.234	9.85E-19
SLC2A4RG	3.20E-16	-0.71284	0.108	0.149	9.45E-12
TADA1	1.16E-14	-0.712427	0.076	0.112	3.42E-10
ZNF252P	1.38E-14	-0.712399	0.093	0.131	4.08E-10
NHEJ1	1.00E-21	-0.71236	0.151	0.206	2.95E-17
MEFV	5.72E-77	-0.712233	0.39	0.507	1.69E-72
SENP6	3.64E-270	-0.711955	0.779	0.888	1.07E-265
CCDC125	7.80E-21	-0.711688	0.124	0.177	2.30E-16
CEP295	2.25E-26	-0.711606	0.177	0.241	6.63E-22
NOTCH2NLA	9.12E-93	-0.711117	0.37	0.511	2.69E-88
F11R	1.97E-35	-0.710576	0.203	0.282	5.81E-31
TANC2	6.17E-38	-0.710559	0.252	0.337	1.82E-33
ENSG00000289901	4.87E-221	-0.710406	0.805	0.88	1.44E-216
ZNF713	2.12E-10	-0.709089	0.082	0.112	6.27E-06
ENGASE	2.10E-27	-0.707367	0.157	0.221	6.21E-23
ACYP2	1.33E-48	-0.707249	0.377	0.467	3.92E-44
CACNA1D	7.74E-08	-0.707138	0.092	0.118	0.00228474
HELQ	9.80E-24	-0.706853	0.186	0.247	2.89E-19
MOV10	2.05E-16	-0.706631	0.096	0.137	6.05E-12
FBXL14	2.10E-17	-0.70588	0.122	0.167	6.21E-13
TTYH2	4.93E-41	-0.705269	0.225	0.313	1.45E-36
IL10RA	3.85E-233	-0.704813	0.736	0.847	1.14E-228
PDE4DIP	7.88E-23	-0.704397	0.144	0.199	2.33E-18
ZFP64	3.61E-14	-0.702223	0.124	0.165	1.06E-09
XYLT1	1.67E-142	-0.701701	0.666	0.775	4.93E-138
TNFAIP8L1	2.92E-18	-0.701105	0.09	0.134	8.62E-14
SYNJ2BP	1.33E-21	-0.699648	0.125	0.178	3.91E-17
IFI6	1.80E-28	-0.699555	0.214	0.282	5.30E-24
HERC4	2.19E-141	-0.699453	0.67	0.77	6.48E-137
MPZL3	1.86E-15	-0.69849	0.11	0.152	5.48E-11
PABIR3	1.22E-15	-0.69777	0.102	0.143	3.61E-11
TMEM39B	1.50E-24	-0.697165	0.155	0.215	4.42E-20
CWF19L2	1.95E-54	-0.696335	0.306	0.41	5.76E-50
AGAP9	2.07E-12	-0.696194	0.078	0.11	6.10E-08
SPICE1	2.97E-10	-0.696	0.085	0.114	8.76E-06
CSE1L	1.73E-55	-0.695685	0.285	0.389	5.11E-51
SCLT1	4.14E-247	-0.695191	0.824	0.913	1.22E-242
ADCY9	7.21E-42	-0.694601	0.328	0.416	2.13E-37
CCND2	1.91E-11	-0.69453	0.073	0.102	5.63E-07
NETO2	5.27E-15	-0.692443	0.156	0.199	1.56E-10
SNN	2.33E-47	-0.691029	0.262	0.358	6.89E-43
FTX	7.79E-285	-0.690791	0.865	0.925	2.30E-280
ENSG00000290476	4.38E-25	-0.689581	0.124	0.183	1.29E-20
ENSG00000268205	1.20E-22	-0.689388	0.142	0.197	3.56E-18
RCBTB2	5.88E-104	-0.688892	0.556	0.665	1.74E-99
CEP128	1.07E-15	-0.687775	0.13	0.176	3.15E-11
SLC12A2	8.42E-17	-0.687579	0.08	0.12	2.49E-12
C2orf42	6.21E-18	-0.687511	0.086	0.129	1.83E-13
ZNF84	2.67E-09	-0.686772	0.076	0.102	7.89E-05
TAP1	1.71E-64	-0.686617	0.351	0.458	5.05E-60
ZNF280D	1.07E-62	-0.685594	0.398	0.499	3.16E-58
NPIPB5	4.22E-27	-0.684803	0.169	0.234	1.25E-22
SNHG5	9.28E-258	-0.683968	0.753	0.891	2.74E-253
ZC3H8	9.77E-20	-0.683534	0.118	0.167	2.88E-15
ARAP2	1.45E-80	-0.683236	0.464	0.58	4.29E-76
SNHG14	9.88E-17	-0.683137	0.156	0.204	2.92E-12
ST3GAL5	7.46E-45	-0.682375	0.339	0.427	2.20E-40
PRKX	2.01E-80	-0.681881	0.426	0.544	5.95E-76
NEU3	1.48E-32	-0.681664	0.172	0.245	4.38E-28
KIFAP3	2.90E-21	-0.681539	0.181	0.238	8.57E-17
TBC1D10A	1.09E-23	-0.681391	0.167	0.227	3.23E-19
ATG16L2	2.11E-189	-0.68071	0.693	0.812	6.22E-185
MTR	8.83E-40	-0.680307	0.259	0.344	2.61E-35
MRE11	2.48E-42	-0.680225	0.287	0.375	7.32E-38
CD37	1.24E-263	-0.680018	0.797	0.886	3.67E-259
PLAGL1	5.72E-72	-0.679944	0.451	0.561	1.69E-67
ITM2B	0	-0.679722	0.956	0.979	0
GPATCH1	3.28E-11	-0.679703	0.093	0.125	9.68E-07
NAGK	1.61E-187	-0.679189	0.66	0.79	4.76E-183
MPP7	8.06E-158	-0.678661	0.761	0.854	2.38E-153
HVCN1	7.29E-73	-0.678219	0.441	0.549	2.15E-68
RAB24	1.92E-27	-0.677499	0.18	0.246	5.67E-23
SH2B3	6.26E-178	-0.676815	0.702	0.811	1.85E-173
SLC25A17	6.90E-14	-0.676528	0.125	0.164	2.04E-09
RCSD1	2.27E-274	-0.67603	0.866	0.925	6.69E-270
TBC1D17	1.91E-13	-0.675807	0.111	0.15	5.65E-09
NOTCH2	0	-0.675404	0.899	0.956	0
ATP6V0D1-DT	1.37E-12	-0.674712	0.094	0.129	4.06E-08
ZNF780A	2.59E-16	-0.674385	0.131	0.176	7.65E-12
SLC12A7	1.82E-57	-0.674382	0.254	0.365	5.38E-53
NEDD4	6.15E-08	-0.674232	0.126	0.153	0.00181478
ENSG00000274265	4.27E-60	-0.67413	0.345	0.453	1.26E-55
DCUN1D4	7.25E-19	-0.673713	0.173	0.225	2.14E-14
KLHL6	7.36E-39	-0.673502	0.248	0.333	2.17E-34
DAPP1	2.11E-131	-0.672533	0.608	0.723	6.22E-127
FNTB	4.86E-29	-0.672158	0.248	0.321	1.43E-24
PELI1	4.50E-194	-0.672158	0.794	0.891	1.33E-189
SPOCK1	6.84E-11	-0.670903	0.199	0.234	2.02E-06
MMS22L	6.08E-18	-0.670795	0.13	0.178	1.80E-13
AKAP9	6.64E-202	-0.670527	0.741	0.855	1.96E-197
FAM117A	7.64E-28	-0.670405	0.225	0.292	2.26E-23
HSD17B11	5.33E-166	-0.670091	0.678	0.787	1.57E-161
ICE2	1.58E-39	-0.669597	0.272	0.357	4.68E-35
TCEAL4	1.94E-17	-0.669532	0.132	0.179	5.73E-13
RAD51C	1.50E-09	-0.669436	0.082	0.11	4.44E-05
ENSG00000241772	2.44E-21	-0.66879	0.136	0.19	7.22E-17
LRRC37A2	1.25E-44	-0.668483	0.279	0.374	3.69E-40
ZNF217	1.25E-85	-0.668419	0.454	0.571	3.69E-81
ZNF512	2.18E-25	-0.668094	0.162	0.225	6.45E-21
ZMYM6	4.49E-66	-0.667218	0.402	0.511	1.33E-61
SLC2A9	2.80E-89	-0.666815	0.509	0.629	8.25E-85
KIZ	9.16E-25	-0.666483	0.17	0.232	2.70E-20
DCAF17	1.45E-14	-0.664678	0.109	0.149	4.28E-10
ERMAP	3.52E-29	-0.664469	0.197	0.266	1.04E-24
CARNMT1	6.66E-15	-0.663605	0.119	0.16	1.97E-10
MANEA	8.28E-10	-0.663582	0.091	0.119	2.44E-05
ZZZ3	1.84E-67	-0.663216	0.394	0.509	5.43E-63
NCK1-DT	2.79E-12	-0.663132	0.069	0.101	8.24E-08
SEC22A	8.28E-27	-0.663085	0.206	0.275	2.45E-22
IFT52	8.80E-16	-0.662792	0.14	0.185	2.60E-11
ZNF146	8.15E-27	-0.662739	0.182	0.247	2.41E-22
HDAC9	4.42E-59	-0.662669	0.612	0.711	1.31E-54
TMEM14C	5.55E-48	-0.661768	0.295	0.389	1.64E-43
NBPF10	1.81E-70	-0.661717	0.333	0.458	5.36E-66
SPATA5	7.31E-32	-0.661688	0.204	0.281	2.16E-27
ITPR1	6.19E-116	-0.661505	0.578	0.703	1.83E-111
FANCM	1.71E-11	-0.661331	0.077	0.108	5.06E-07
VENTX	5.43E-22	-0.66121	0.143	0.199	1.60E-17
TRIM22	2.56E-89	-0.661209	0.538	0.644	7.56E-85
TMEM72-AS1	8.29E-12	-0.660584	0.103	0.137	2.45E-07
BISPR	1.08E-12	-0.659438	0.095	0.129	3.18E-08
LINC02035	1.68E-13	-0.659314	0.123	0.162	4.96E-09
THG1L	6.86E-20	-0.658939	0.131	0.181	2.02E-15
PPARA	3.30E-28	-0.658078	0.264	0.333	9.75E-24
LINC01145	4.54E-31	-0.658026	0.191	0.265	1.34E-26
RASSF1	6.13E-74	-0.657818	0.419	0.535	1.81E-69
STAG3L4	3.68E-36	-0.656788	0.251	0.332	1.09E-31
NBPF26	1.11E-54	-0.656756	0.329	0.433	3.29E-50
REPIN1	2.61E-24	-0.656698	0.215	0.275	7.72E-20
CKAP2	8.13E-18	-0.656465	0.162	0.212	2.40E-13
GRK5	2.53E-50	-0.656163	0.345	0.443	7.48E-46
CRISPLD2	8.49E-56	-0.655552	0.424	0.521	2.51E-51
GARS1-DT	2.33E-119	-0.654089	0.579	0.706	6.87E-115
MARCKSL1	3.08E-29	-0.654082	0.155	0.224	9.09E-25
RFX5	7.95E-15	-0.653365	0.118	0.159	2.35E-10
FN3KRP	8.94E-15	-0.652685	0.096	0.135	2.64E-10
ALG13	4.38E-54	-0.652677	0.435	0.519	1.29E-49
CLOCK	2.77E-33	-0.651831	0.296	0.368	8.18E-29
CCNB1IP1	1.10E-10	-0.651808	0.08	0.11	3.26E-06
H6PD	1.18E-32	-0.651383	0.238	0.313	3.50E-28
COG6	2.47E-33	-0.650763	0.219	0.296	7.31E-29
TMEM131L	2.74E-175	-0.650617	0.78	0.863	8.09E-171
ARHGAP32	9.55E-31	-0.650511	0.272	0.346	2.82E-26
ECI2	1.34E-22	-0.649782	0.164	0.222	3.95E-18
ITPKB	1.02E-42	-0.649439	0.273	0.363	3.03E-38
ADHFE1	3.17E-12	-0.649211	0.083	0.117	9.37E-08
ISG15	5.92E-18	-0.648175	0.379	0.418	1.75E-13
ENSG00000250075	1.69E-12	-0.648054	0.077	0.109	4.99E-08
ENSG00000289353	8.04E-12	-0.647478	0.086	0.119	2.37E-07
OAS1	5.46E-51	-0.64738	0.4	0.491	1.61E-46
ZNF561	8.35E-13	-0.647077	0.114	0.151	2.46E-08
PSMB9	8.92E-125	-0.646687	0.609	0.72	2.64E-120
GIMAP4	6.43E-139	-0.646303	0.648	0.762	1.90E-134
HAAO	1.52E-11	-0.645976	0.107	0.141	4.48E-07
STS	2.46E-21	-0.645867	0.153	0.209	7.27E-17
TGIF2	1.26E-42	-0.645115	0.266	0.36	3.71E-38
ENSG00000272211	1.03E-32	-0.645023	0.206	0.283	3.03E-28
HSPA1A	1.80E-116	-0.643928	0.521	0.666	5.32E-112
RUFY3	1.35E-95	-0.643847	0.551	0.67	3.98E-91
MPHOSPH10P1	1.18E-27	-0.64372	0.233	0.302	3.48E-23
ITPRIPL2	4.46E-43	-0.643556	0.262	0.352	1.32E-38
S100PBP	7.82E-43	-0.642899	0.315	0.404	2.31E-38
WWP1	1.09E-79	-0.642891	0.493	0.601	3.21E-75
GALNT6	1.78E-24	-0.642458	0.208	0.271	5.27E-20
VEGFA	2.35E-16	-0.641802	0.165	0.212	6.94E-12
NPIPB11	6.02E-13	-0.641106	0.071	0.104	1.78E-08
ZFP90	3.30E-18	-0.641059	0.133	0.182	9.74E-14
DNAJC24	1.26E-14	-0.64069	0.12	0.161	3.72E-10
TESK2	1.79E-16	-0.640399	0.235	0.282	5.29E-12
TCEANC2	2.02E-16	-0.639909	0.138	0.183	5.97E-12
ZNF264	4.35E-19	-0.639826	0.164	0.215	1.28E-14
CEP120	5.97E-19	-0.639596	0.172	0.223	1.76E-14
NHSL2	1.61E-73	-0.639461	0.449	0.559	4.76E-69
SLC25A13	2.93E-106	-0.638593	0.587	0.697	8.66E-102
RPL34	0	-0.638064	0.99	0.99	0
UBN2	5.76E-50	-0.638035	0.325	0.423	1.70E-45
HGSNAT	3.20E-71	-0.637895	0.475	0.582	9.44E-67
POGLUT1	2.08E-17	-0.637842	0.185	0.233	6.13E-13
RAD1	5.27E-15	-0.637287	0.094	0.132	1.56E-10
HMGA1P4	2.02E-27	-0.637194	0.172	0.239	5.95E-23
MFN1	1.33E-28	-0.637126	0.246	0.313	3.93E-24
FAM118B	8.29E-08	-0.636787	0.134	0.161	0.00244706
ZNF385A	6.14E-106	-0.636647	0.539	0.661	1.81E-101
SERINC5	1.71E-94	-0.636588	0.578	0.688	5.04E-90
C21orf91	1.36E-18	-0.636387	0.135	0.185	4.02E-14
PRIMPOL	1.96E-13	-0.636287	0.098	0.135	5.80E-09
LDAF1	1.73E-07	-0.635951	0.092	0.116	0.00512082
DHRSX	3.22E-133	-0.635617	0.641	0.761	9.51E-129
ZCCHC14	3.85E-13	-0.634922	0.136	0.175	1.14E-08
MS4A6A	0	-0.634804	0.933	0.969	0
IL2RG	2.93E-17	-0.634469	0.155	0.203	8.66E-13
PIAS2	1.18E-38	-0.63427	0.278	0.363	3.47E-34
OSBPL3	1.85E-28	-0.633342	0.256	0.328	5.47E-24
PAXIP1-AS2	3.46E-14	-0.632484	0.076	0.111	1.02E-09
ARRDC2	2.03E-31	-0.632177	0.234	0.306	6.00E-27
SESN3	5.00E-52	-0.631928	0.376	0.475	1.48E-47
ALKBH3	1.48E-12	-0.631597	0.101	0.137	4.37E-08
MLLT6	9.88E-31	-0.631562	0.235	0.305	2.92E-26
SAMD9	5.23E-33	-0.631552	0.263	0.338	1.54E-28
PPP1R21	1.06E-81	-0.631456	0.559	0.652	3.13E-77
ZNF169	1.13E-26	-0.631332	0.232	0.3	3.34E-22
CPM	3.06E-25	-0.63132	0.299	0.36	9.02E-21
ANKMY1	1.63E-29	-0.631274	0.245	0.315	4.81E-25
NPIPB13	2.34E-55	-0.631271	0.356	0.454	6.91E-51
NFYA	1.30E-14	-0.631221	0.183	0.228	3.85E-10
ARHGEF9	2.39E-12	-0.630064	0.102	0.137	7.04E-08
MBOAT1	1.39E-55	-0.630029	0.454	0.542	4.12E-51
LINC02975	1.21E-17	-0.629457	0.172	0.222	3.59E-13
ACACB	2.02E-10	-0.629156	0.108	0.141	5.97E-06
ENSG00000228434	6.24E-15	-0.6287	0.129	0.171	1.84E-10
ENTPD6	1.54E-15	-0.628619	0.155	0.199	4.53E-11
PARP8	2.90E-230	-0.628614	0.858	0.927	8.57E-226
ZNF506	2.82E-22	-0.628386	0.154	0.21	8.32E-18
ZNF136	1.96E-15	-0.628002	0.163	0.208	5.78E-11
SOGA1	1.50E-25	-0.627757	0.244	0.308	4.41E-21
MOB1B	6.84E-47	-0.627574	0.421	0.5	2.02E-42
PPTC7	1.75E-86	-0.627236	0.539	0.638	5.16E-82
SLC35A3	1.08E-41	-0.627196	0.325	0.411	3.20E-37
DDX20	2.82E-13	-0.627107	0.087	0.123	8.32E-09
ZDHHC7	4.92E-123	-0.626842	0.602	0.716	1.45E-118
GGT7	3.55E-11	-0.626158	0.087	0.118	1.05E-06
CLEC4A	1.61E-92	-0.625595	0.514	0.627	4.75E-88
KMT2A	1.25E-86	-0.625242	0.524	0.633	3.68E-82
ZMYND11	7.12E-28	-0.62501	0.198	0.267	2.10E-23
NFATC2IP	9.25E-67	-0.624559	0.464	0.562	2.73E-62
ARHGAP25	3.77E-109	-0.623889	0.635	0.736	1.11E-104
C7orf31	2.52E-09	-0.623774	0.074	0.101	7.43E-05
EHBP1	1.30E-34	-0.623626	0.304	0.384	3.85E-30
DPY19L4	3.36E-12	-0.623485	0.092	0.126	9.93E-08
P2RY13	7.55E-86	-0.623475	0.467	0.593	2.23E-81
SPOPL	4.17E-128	-0.623201	0.714	0.796	1.23E-123
CD101	2.43E-11	-0.623186	0.109	0.142	7.18E-07
ZNF736	2.15E-27	-0.622942	0.19	0.258	6.35E-23
ERCC6	2.54E-19	-0.622605	0.167	0.219	7.50E-15
TMEM168	5.10E-35	-0.622406	0.251	0.331	1.50E-30
NBPF20	3.16E-10	-0.622208	0.072	0.1	9.34E-06
AHCYL2	4.51E-64	-0.622096	0.54	0.622	1.33E-59
PTER	8.53E-22	-0.621808	0.195	0.253	2.52E-17
TTC13	9.38E-33	-0.621692	0.297	0.372	2.77E-28
SEMA4D	2.86E-137	-0.621631	0.68	0.783	8.43E-133
GIMAP7	2.15E-112	-0.621616	0.594	0.711	6.33E-108
ZNF322	2.30E-15	-0.621212	0.097	0.138	6.79E-11
TMA16	6.77E-19	-0.621185	0.184	0.234	2.00E-14
USPL1	3.96E-39	-0.620885	0.271	0.358	1.17E-34
DHX58	2.46E-10	-0.620863	0.073	0.101	7.28E-06
STK38L	1.50E-69	-0.620759	0.513	0.607	4.43E-65
RNF170	3.05E-16	-0.620601	0.18	0.226	9.01E-12
PILRB	3.62E-22	-0.620546	0.208	0.266	1.07E-17
CREBZF	2.26E-37	-0.619439	0.261	0.346	6.68E-33
N4BP2L2	1.95E-284	-0.618933	0.895	0.937	5.77E-280
TBC1D2B	8.20E-64	-0.618845	0.433	0.537	2.42E-59
RBMS2	1.42E-24	-0.618632	0.23	0.294	4.18E-20
CDK5RAP2	4.99E-28	-0.618604	0.257	0.328	1.47E-23
DDX10	3.67E-38	-0.618398	0.278	0.365	1.08E-33
CPPED1	9.72E-285	-0.618296	0.924	0.962	2.87E-280
IL20RB	4.44E-12	-0.617399	0.08	0.113	1.31E-07
C2CD2L	6.29E-23	-0.616988	0.19	0.249	1.86E-18
ZBTB33	5.59E-11	-0.61672	0.094	0.125	1.65E-06
POMK	5.35E-19	-0.616589	0.151	0.201	1.58E-14
TICAM2	3.08E-27	-0.616065	0.229	0.295	9.09E-23
VNN2	4.18E-49	-0.615956	0.485	0.566	1.23E-44
BEX4	2.76E-20	-0.615926	0.126	0.178	8.16E-16
HK2	7.57E-60	-0.615717	0.449	0.545	2.24E-55
MPHOSPH9	2.43E-24	-0.615687	0.2	0.263	7.19E-20
LETMD1	4.01E-42	-0.615257	0.272	0.363	1.19E-37
NPIPB4	2.12E-19	-0.614938	0.142	0.194	6.27E-15
WWC2	3.79E-20	-0.614241	0.213	0.27	1.12E-15
TBCEL	3.47E-17	-0.613825	0.149	0.197	1.02E-12
ABHD14B	1.11E-18	-0.613824	0.157	0.208	3.27E-14
SYT9-AS1	8.50E-10	-0.613231	0.077	0.106	2.51E-05
PIGX	7.73E-69	-0.612691	0.469	0.574	2.28E-64
PCSK5	9.47E-83	-0.612631	0.57	0.682	2.80E-78
CC2D2B	1.97E-12	-0.612614	0.131	0.17	5.80E-08
TNFSF10	1.24E-108	-0.61193	0.74	0.8	3.67E-104
NHLRC3	1.16E-41	-0.611899	0.277	0.368	3.43E-37
ZBTB41	3.00E-12	-0.611673	0.098	0.133	8.87E-08
IFT74	3.46E-14	-0.610612	0.16	0.203	1.02E-09
LACTB2	1.17E-12	-0.610113	0.135	0.174	3.46E-08
SCAP	3.44E-32	-0.610077	0.253	0.326	1.02E-27
TRIM66	1.36E-15	-0.609873	0.17	0.215	4.01E-11
BTN3A2	1.45E-42	-0.609861	0.318	0.405	4.29E-38
RRP7BP	3.69E-11	-0.609797	0.088	0.121	1.09E-06
ENSG00000259972	5.72E-36	-0.609064	0.306	0.386	1.69E-31
SHPRH	6.91E-45	-0.609057	0.346	0.442	2.04E-40
FKTN	1.53E-09	-0.608514	0.104	0.133	4.53E-05
GUSBP1	8.41E-22	-0.608187	0.187	0.247	2.48E-17
SNX10	1.85E-180	-0.608055	0.816	0.876	5.47E-176
MOB3B	1.75E-34	-0.607884	0.328	0.411	5.16E-30
REV1	3.16E-38	-0.607673	0.357	0.433	9.32E-34
SPOP	3.09E-86	-0.607553	0.565	0.665	9.13E-82
HELZ2	2.25E-16	-0.607228	0.129	0.174	6.64E-12
SORL1	1.95E-225	-0.606765	0.838	0.921	5.76E-221
GATAD1	2.98E-53	-0.606562	0.36	0.462	8.81E-49
FPGT	1.31E-14	-0.606176	0.165	0.208	3.87E-10
UBE2E2	1.17E-174	-0.605155	0.818	0.902	3.47E-170
TAFA2	4.03E-08	-0.605055	0.208	0.237	0.00119083
ODF3B	1.11E-41	-0.603568	0.377	0.456	3.28E-37
USP28	1.67E-16	-0.603443	0.153	0.201	4.92E-12
RNASE6	2.27E-89	-0.603385	0.578	0.681	6.69E-85
CREB1	1.11E-134	-0.603231	0.796	0.855	3.29E-130
LFNG	4.41E-67	-0.603217	0.427	0.54	1.30E-62
PPP3CB-AS1	1.92E-14	-0.603168	0.128	0.17	5.68E-10
CFAP44	5.26E-12	-0.602697	0.089	0.123	1.55E-07
ENSG00000272449	3.84E-10	-0.602591	0.093	0.124	1.13E-05
ZNF623	1.15E-08	-0.601891	0.095	0.122	0.000340149
ENSG00000290928	2.00E-69	-0.601024	0.518	0.611	5.91E-65
L3MBTL3	8.92E-34	-0.600751	0.312	0.389	2.63E-29
CDR2	2.14E-46	-0.600726	0.362	0.458	6.32E-42
STPG4	7.73E-13	-0.600193	0.166	0.205	2.28E-08
USP15	0	-0.599573	0.986	0.991	0
AMDHD2	1.42E-09	-0.599266	0.116	0.147	4.19E-05
CLEC4E	6.27E-94	-0.598782	0.477	0.62	1.85E-89
ENSG00000291228	1.07E-19	-0.598681	0.147	0.2	3.15E-15
ZNF701	5.64E-11	-0.598252	0.103	0.137	1.67E-06
KRBOX4	2.09E-09	-0.598158	0.094	0.123	6.16E-05
TLR6	1.13E-29	-0.598098	0.234	0.305	3.33E-25
DUS2	3.99E-27	-0.59774	0.25	0.321	1.18E-22
ZNF565	2.13E-09	-0.597465	0.087	0.116	6.29E-05
SOS1	1.87E-122	-0.595763	0.719	0.803	5.54E-118
WDR27	8.19E-10	-0.595645	0.077	0.105	2.42E-05
TFB1M	6.82E-14	-0.595634	0.137	0.178	2.01E-09
XPNPEP3	4.79E-15	-0.595606	0.187	0.232	1.41E-10
URGCP	4.19E-12	-0.595574	0.146	0.184	1.24E-07
RC3H2	6.61E-67	-0.595532	0.44	0.551	1.95E-62
CAMK2G	8.34E-42	-0.595335	0.397	0.48	2.46E-37
MALT1	4.71E-84	-0.595269	0.576	0.671	1.39E-79
OXR1	3.96E-110	-0.595029	0.628	0.736	1.17E-105
MIB1	7.93E-54	-0.594983	0.418	0.515	2.34E-49
B3GALNT2	8.02E-11	-0.59484	0.189	0.224	2.37E-06
ENSG00000290854	2.23E-12	-0.59403	0.123	0.16	6.59E-08
RASAL2	4.51E-09	-0.593867	0.12	0.152	0.00013329
KIAA0319L	8.07E-110	-0.593438	0.661	0.757	2.38E-105
ATG10	1.55E-20	-0.593411	0.302	0.357	4.57E-16
TAMM41	2.64E-15	-0.593232	0.161	0.206	7.80E-11
UNKL	1.33E-37	-0.592792	0.269	0.354	3.93E-33
SP110	9.02E-126	-0.592209	0.717	0.803	2.66E-121
TTC14	4.80E-60	-0.592183	0.421	0.524	1.42E-55
GIMAP5	6.18E-18	-0.591909	0.129	0.178	1.83E-13
CARD8	9.15E-93	-0.591542	0.577	0.674	2.70E-88
ENOX2	7.70E-33	-0.591395	0.361	0.433	2.27E-28
SLC40A1	6.22E-24	-0.590824	0.23	0.294	1.84E-19
USP9Y	2.91E-18	-0.590738	0.149	0.201	8.58E-14
PAK1	9.41E-135	-0.590224	0.73	0.804	2.78E-130
ZNF766	1.10E-17	-0.590183	0.14	0.189	3.24E-13
PDP1	4.44E-27	-0.590003	0.25	0.319	1.31E-22
SCARB1	7.44E-14	-0.589302	0.138	0.179	2.20E-09
NUP107	3.96E-28	-0.58899	0.253	0.325	1.17E-23
SPN	3.70E-51	-0.588603	0.365	0.462	1.09E-46
SNX8	1.74E-19	-0.587728	0.204	0.259	5.14E-15
MS4A7	7.99E-125	-0.586548	0.541	0.704	2.36E-120
GEMIN7-AS1	1.61E-09	-0.586331	0.079	0.106	4.76E-05
RUBCN	3.37E-30	-0.586155	0.306	0.377	9.95E-26
ST6GAL1	2.77E-53	-0.586079	0.463	0.557	8.19E-49
NFATC3	4.88E-104	-0.58604	0.682	0.774	1.44E-99
CMTR2	3.03E-15	-0.585603	0.121	0.163	8.95E-11
SIN3B	1.61E-35	-0.585118	0.295	0.374	4.75E-31
TRMT61B	1.09E-16	-0.584914	0.141	0.187	3.22E-12
SCIMP	2.31E-69	-0.584859	0.494	0.594	6.81E-65
PRMT7	2.03E-13	-0.584749	0.136	0.176	5.99E-09
ZNF675	1.86E-09	-0.584726	0.082	0.11	5.49E-05
DCAF16	1.15E-15	-0.584242	0.158	0.203	3.38E-11
SGK3	1.57E-140	-0.584093	0.783	0.851	4.63E-136
FAM120C	1.97E-10	-0.583976	0.115	0.148	5.81E-06
ENSG00000290453	1.53E-16	-0.583936	0.144	0.19	4.51E-12
FAM110A	8.37E-31	-0.583891	0.275	0.35	2.47E-26
MIS18BP1	9.86E-180	-0.583713	0.787	0.87	2.91E-175
AZI2	3.44E-54	-0.583227	0.476	0.56	1.02E-49
ENSG00000290560	1.48E-16	-0.582989	0.123	0.168	4.36E-12
TRAP1	1.63E-15	-0.582387	0.145	0.19	4.82E-11
ABAT	4.37E-41	-0.582242	0.333	0.429	1.29E-36
LY86	4.45E-119	-0.582241	0.673	0.773	1.31E-114
ZNF431	8.31E-24	-0.582114	0.254	0.316	2.45E-19
WDR6	1.78E-22	-0.58192	0.179	0.239	5.27E-18
TOPORS	3.04E-17	-0.581844	0.204	0.255	8.97E-13
GMDS-DT	9.37E-44	-0.581581	0.4	0.491	2.77E-39
SYNE1	6.04E-54	-0.581306	0.326	0.44	1.78E-49
DHRS4-AS1	9.49E-16	-0.581255	0.135	0.18	2.80E-11
EXOSC6	1.46E-24	-0.580662	0.2	0.261	4.30E-20
VRK1	2.36E-16	-0.580658	0.182	0.23	6.98E-12
PABPC4	1.93E-57	-0.580587	0.434	0.528	5.71E-53
G2E3	9.25E-29	-0.580487	0.259	0.331	2.73E-24
MAP3K3	2.38E-225	-0.579941	0.859	0.921	7.02E-221
TMCO4	3.38E-19	-0.579758	0.191	0.246	9.97E-15
NAP1L1	1.88E-184	-0.579557	0.808	0.876	5.54E-180
SIRPB2	7.85E-105	-0.579264	0.681	0.763	2.32E-100
SLC66A3	8.73E-54	-0.579179	0.397	0.491	2.58E-49
VAV2	2.32E-43	-0.579087	0.347	0.438	6.86E-39
TRIM23	5.21E-16	-0.57893	0.152	0.199	1.54E-11
LIAS	1.01E-08	-0.578013	0.092	0.119	0.000297369
PLEKHA8	2.29E-08	-0.577969	0.155	0.183	0.000676892
CDH23	6.22E-40	-0.577382	0.331	0.416	1.84E-35
ZBTB18	6.55E-31	-0.57724	0.278	0.351	1.93E-26
GNG7	7.58E-07	-0.577129	0.114	0.139	0.0223785
MIR29B2CHG	6.18E-48	-0.57701	0.407	0.497	1.83E-43
ARHGEF6	1.40E-79	-0.57644	0.562	0.657	4.15E-75
ZNF142	1.69E-07	-0.576144	0.086	0.11	0.00499032
FBXL4	6.80E-29	-0.576127	0.312	0.38	2.01E-24
NEXN	1.51E-21	-0.575738	0.073	0.119	4.46E-17
APAF1	4.05E-105	-0.575497	0.674	0.759	1.20E-100
CD302	1.81E-187	-0.575203	0.809	0.882	5.36E-183
PARP11	1.22E-20	-0.575185	0.229	0.286	3.59E-16
ZNF467	3.20E-52	-0.57494	0.377	0.474	9.45E-48
GIMAP6	1.97E-26	-0.574748	0.223	0.288	5.82E-22
ANKH	9.04E-08	-0.574383	0.092	0.118	0.00267009
SFMBT1	2.11E-07	-0.574364	0.108	0.133	0.00624152
ENSG00000273691	1.02E-08	-0.574255	0.092	0.12	0.000301404
ENSG00000290833	2.84E-26	-0.574185	0.237	0.305	8.39E-22
MPHOSPH8	8.78E-68	-0.574173	0.545	0.629	2.59E-63
SLC16A1-AS1	4.86E-09	-0.573974	0.121	0.152	0.000143476
SLC7A6	1.94E-27	-0.573807	0.272	0.34	5.72E-23
INPP5D	1.22E-247	-0.57378	0.889	0.941	3.59E-243
CCDC92	1.17E-09	-0.573769	0.102	0.132	3.47E-05
HEATR5A	9.55E-57	-0.573755	0.465	0.561	2.82E-52
SMARCD3	1.91E-57	-0.573595	0.426	0.531	5.65E-53
ZNF862	1.23E-18	-0.573276	0.149	0.2	3.62E-14
NOPCHAP1	2.79E-14	-0.573029	0.135	0.177	8.25E-10
ENSG00000291003	3.94E-12	-0.572636	0.137	0.175	1.16E-07
PRKAG2	8.14E-230	-0.572464	0.876	0.936	2.40E-225
OBI1	5.46E-12	-0.572303	0.086	0.12	1.61E-07
DYRK1B	3.11E-08	-0.571866	0.091	0.117	0.000916909
UBE2D4	6.58E-07	-0.571825	0.082	0.105	0.0194322
RPP38	9.33E-16	-0.571709	0.166	0.213	2.76E-11
PABPC1L	3.87E-10	-0.571161	0.092	0.123	1.14E-05
DIS3L	4.45E-14	-0.569933	0.209	0.252	1.31E-09
TP53	1.76E-33	-0.5697	0.256	0.336	5.20E-29
PRPSAP1	8.79E-25	-0.569525	0.253	0.314	2.60E-20
NUP50	1.17E-48	-0.568707	0.447	0.532	3.47E-44
INAFM2	5.58E-09	-0.568344	0.122	0.152	0.000164844
PARP12	2.61E-29	-0.567867	0.303	0.372	7.70E-25
EEA1	1.17E-67	-0.567644	0.573	0.655	3.45E-63
TNFRSF14	3.02E-59	-0.567524	0.449	0.546	8.93E-55
LRIG2	7.29E-28	-0.566416	0.263	0.332	2.15E-23
TSPAN32	1.19E-32	-0.566348	0.31	0.386	3.52E-28
ZNF160	1.54E-18	-0.565892	0.177	0.23	4.54E-14
DDB2	8.85E-16	-0.565137	0.164	0.212	2.61E-11
HPSE	5.60E-31	-0.565006	0.311	0.383	1.65E-26
TEX10	1.77E-14	-0.564855	0.139	0.182	5.24E-10
STK4	5.60E-241	-0.56399	0.893	0.938	1.65E-236
CCNY	7.79E-266	-0.563369	0.935	0.966	2.30E-261
TAP2	6.83E-26	-0.563334	0.282	0.344	2.02E-21
ZCCHC24	4.57E-15	-0.56326	0.134	0.178	1.35E-10
ZNF638	1.18E-146	-0.563073	0.753	0.839	3.49E-142
NAB1	2.67E-16	-0.562804	0.194	0.243	7.89E-12
MCM3	2.73E-11	-0.562184	0.083	0.114	8.06E-07
LANCL1	1.72E-07	-0.562164	0.082	0.106	0.00507792
BCL2L13	6.84E-34	-0.562118	0.407	0.473	2.02E-29
TEP1	1.36E-34	-0.562097	0.315	0.394	4.01E-30
KANSL1L	7.91E-41	-0.562044	0.43	0.503	2.33E-36
LINC01138	2.94E-35	-0.562017	0.359	0.435	8.67E-31
TTLL11	2.54E-14	-0.561854	0.134	0.178	7.50E-10
PIK3IP1	8.62E-20	-0.561774	0.165	0.221	2.55E-15
GFOD1	8.04E-11	-0.56116	0.229	0.263	2.37E-06
CLCC1	2.22E-22	-0.560849	0.21	0.271	6.56E-18
RGS2	1.68E-128	-0.560298	0.812	0.897	4.95E-124
HNMT	8.26E-73	-0.56019	0.584	0.664	2.44E-68
ATP8B1	1.64E-19	-0.560111	0.129	0.181	4.84E-15
ZNF589	4.05E-15	-0.560025	0.142	0.187	1.20E-10
ACBD6	5.83E-45	-0.559498	0.443	0.527	1.72E-40
ZNF251	6.20E-12	-0.559442	0.131	0.169	1.83E-07
NOD1	9.17E-17	-0.559258	0.156	0.205	2.71E-12
KIFBP	1.84E-09	-0.559196	0.08	0.108	5.43E-05
ZNF121	6.90E-15	-0.558515	0.138	0.181	2.04E-10
DCAF10	7.71E-30	-0.558395	0.345	0.414	2.28E-25
LRRC37B	1.76E-18	-0.558219	0.19	0.243	5.21E-14
CEP89	1.48E-09	-0.558137	0.092	0.121	4.36E-05
TGFBI	8.47E-157	-0.557747	0.728	0.839	2.50E-152
STAG3L5P	3.56E-15	-0.557467	0.17	0.214	1.05E-10
CYB561D1	9.49E-09	-0.557119	0.09	0.117	0.000280179
CLNS1A	8.87E-71	-0.556822	0.541	0.634	2.62E-66
SVIL-AS1	1.63E-19	-0.556714	0.281	0.334	4.82E-15
EPB41L4A-AS1	5.83E-25	-0.556497	0.219	0.283	1.72E-20
HADH	7.79E-07	-0.556479	0.081	0.103	0.0230123
RASSF3	1.19E-180	-0.556367	0.883	0.924	3.50E-176
ICAM2	5.02E-31	-0.556001	0.283	0.357	1.48E-26
URI1	4.25E-52	-0.555711	0.462	0.552	1.25E-47
ZNF41	6.29E-18	-0.555054	0.145	0.195	1.86E-13
POLA2	3.24E-10	-0.554621	0.126	0.159	9.56E-06
FAM118A	2.20E-20	-0.554485	0.336	0.383	6.50E-16
SDCCAG8	1.64E-97	-0.554479	0.707	0.779	4.85E-93
DUSP22	1.91E-50	-0.554327	0.435	0.527	5.64E-46
BMF	1.34E-10	-0.554326	0.157	0.193	3.95E-06
METTL2B	3.58E-08	-0.554007	0.149	0.177	0.0010561
NT5C3B	1.22E-06	-0.553993	0.094	0.116	0.0361583
ATG7	0	-0.553897	0.967	0.986	0
ITFG2	3.99E-28	-0.553863	0.283	0.353	1.18E-23
CCDC30	2.93E-09	-0.55367	0.099	0.129	8.64E-05
RAPH1	1.25E-06	-0.553666	0.097	0.119	0.03676
NFYB	3.62E-12	-0.553527	0.125	0.162	1.07E-07
ZNF235	5.34E-08	-0.553273	0.104	0.131	0.00157745
ACTR3B	1.56E-06	-0.553268	0.106	0.13	0.046009
CPLANE1	4.91E-07	-0.553212	0.1	0.125	0.0144861
TRIM33	3.88E-107	-0.552821	0.667	0.757	1.14E-102
ZNF430	1.67E-28	-0.552797	0.319	0.389	4.94E-24
ZNF708	2.64E-24	-0.552714	0.269	0.334	7.79E-20
IMPDH2	8.10E-14	-0.552625	0.169	0.211	2.39E-09
RAB11FIP3	1.51E-11	-0.552599	0.148	0.185	4.44E-07
LINC00278	1.16E-102	-0.552598	0.698	0.779	3.44E-98
TYSND1	4.39E-08	-0.552396	0.085	0.111	0.00129713
EIF2AK2	6.49E-30	-0.552086	0.521	0.565	1.92E-25
TNRC6B	1.43E-250	-0.551748	0.92	0.954	4.22E-246
SOCS7	5.05E-07	-0.551699	0.147	0.173	0.0149173
NUDT14	1.06E-11	-0.551627	0.108	0.144	3.14E-07
XNDC1N	8.99E-08	-0.551528	0.089	0.115	0.00265327
TBC1D31	5.60E-07	-0.55119	0.103	0.127	0.0165443
NBPF11	1.20E-23	-0.550945	0.267	0.33	3.55E-19
COA1	3.90E-53	-0.549628	0.477	0.56	1.15E-48
METTL8	3.56E-08	-0.549522	0.157	0.187	0.00105087
PCMTD1	3.95E-89	-0.548914	0.635	0.718	1.17E-84
KLHL42	1.95E-12	-0.548544	0.151	0.19	5.75E-08
UTRN	2.12E-279	-0.548498	0.969	0.983	6.26E-275
UBIAD1	2.93E-07	-0.548382	0.087	0.11	0.00866103
TAF15	2.39E-127	-0.548195	0.723	0.813	7.04E-123
DGCR8	6.35E-13	-0.548191	0.116	0.155	1.87E-08
HSPA6	1.41E-21	-0.548172	0.197	0.256	4.17E-17
TYW1B	6.96E-29	-0.547878	0.344	0.411	2.05E-24
LYSMD2	1.51E-34	-0.547387	0.333	0.41	4.47E-30
TFCP2	4.97E-101	-0.54691	0.682	0.766	1.47E-96
CDC42BPB	6.09E-26	-0.546848	0.278	0.343	1.80E-21
GTF2IRD2	3.64E-15	-0.546455	0.119	0.162	1.07E-10
COQ2	8.71E-23	-0.546419	0.25	0.313	2.57E-18
SEPTIN10	1.14E-07	-0.545714	0.135	0.162	0.00337428
KHDC4	5.71E-32	-0.545546	0.277	0.356	1.69E-27
SNX27	2.75E-112	-0.545436	0.717	0.787	8.11E-108
MIGA1	3.62E-31	-0.545277	0.354	0.424	1.07E-26
CHROMR	5.18E-11	-0.545258	0.12	0.154	1.53E-06
ATF5	2.43E-12	-0.545145	0.199	0.239	7.17E-08
BAIAP2-DT	3.29E-11	-0.544927	0.146	0.181	9.72E-07
DHX57	4.74E-35	-0.544894	0.446	0.512	1.40E-30
CEP290	8.20E-11	-0.544106	0.152	0.187	2.42E-06
EVI2B	2.05E-209	-0.543649	0.888	0.93	6.06E-205
VIPR1	5.87E-13	-0.54353	0.119	0.157	1.73E-08
PAPOLG	2.52E-16	-0.543191	0.193	0.243	7.44E-12
PELI2	2.11E-142	-0.542892	0.841	0.891	6.23E-138
CD2AP	1.81E-21	-0.542429	0.27	0.328	5.35E-17
SEPTIN11	1.07E-06	-0.542384	0.166	0.19	0.0315637
FAM78A	6.45E-34	-0.5423	0.321	0.395	1.90E-29
RENBP	4.54E-20	-0.542199	0.162	0.216	1.34E-15
PTGS1	3.96E-20	-0.541747	0.139	0.193	1.17E-15
ING4	1.91E-14	-0.541295	0.178	0.223	5.63E-10
CCDC57	2.03E-26	-0.541189	0.313	0.378	6.00E-22
RPA2	7.45E-22	-0.541092	0.219	0.28	2.20E-17
CYP20A1	8.95E-50	-0.540965	0.455	0.538	2.64E-45
SMAD2	3.98E-87	-0.540853	0.651	0.737	1.17E-82
ELP4	4.87E-41	-0.540833	0.436	0.516	1.44E-36
ENSG00000274383	1.51E-08	-0.540541	0.076	0.101	0.000446108
ENSG00000237188	4.60E-08	-0.540516	0.103	0.13	0.00135947
RANGAP1	3.35E-11	-0.540226	0.155	0.191	9.89E-07
VPS13C	1.85E-220	-0.540083	0.881	0.926	5.47E-216
ENSG00000285693	5.97E-24	-0.539821	0.263	0.327	1.76E-19
ATXN7L1	1.15E-55	-0.539711	0.563	0.641	3.40E-51
TRAF3IP3	3.05E-84	-0.539374	0.65	0.728	9.02E-80
TATDN1	1.02E-14	-0.539308	0.206	0.251	3.02E-10
CUL1	1.45E-58	-0.539216	0.65	0.705	4.28E-54
ARFIP1	8.01E-39	-0.539153	0.449	0.519	2.37E-34
WIPF1	1.19E-188	-0.539089	0.871	0.919	3.51E-184
AHR	1.48E-90	-0.538619	0.818	0.852	4.37E-86
APPBP2	3.32E-41	-0.538242	0.441	0.517	9.81E-37
HPS4	3.31E-08	-0.538054	0.132	0.16	0.000977959
SOX4	5.59E-25	-0.538003	0.299	0.362	1.65E-20
KANSL3	2.25E-31	-0.537455	0.304	0.38	6.65E-27
N4BP2L1	2.34E-53	-0.537407	0.43	0.528	6.92E-49
SLC39A13-AS1	1.53E-84	-0.537328	0.558	0.669	4.53E-80
TMEM175	2.03E-09	-0.537293	0.133	0.165	5.99E-05
TUBD1	1.14E-07	-0.537032	0.12	0.146	0.00337622
ABCE1	9.46E-22	-0.536764	0.213	0.272	2.79E-17
MR1	3.74E-27	-0.536714	0.281	0.348	1.10E-22
WDR75	3.24E-24	-0.536521	0.214	0.278	9.58E-20
DAPK1	1.39E-97	-0.536399	0.669	0.763	4.10E-93
WASHC4	7.26E-147	-0.536389	0.801	0.861	2.14E-142
ABHD18	9.25E-37	-0.536334	0.433	0.503	2.73E-32
NUB1	7.32E-37	-0.536328	0.394	0.466	2.16E-32
CTSS	0	-0.536247	0.994	0.997	0
ZKSCAN8	4.10E-10	-0.536127	0.092	0.122	1.21E-05
ARHGAP5	7.09E-15	-0.535712	0.225	0.271	2.09E-10
KBTBD11	5.47E-11	-0.53535	0.164	0.2	1.62E-06
SF3A2	3.18E-12	-0.535116	0.145	0.183	9.38E-08
FAM217B	9.23E-15	-0.535051	0.233	0.278	2.73E-10
ANKRD44	0	-0.534665	0.965	0.982	0
TTC33	1.46E-08	-0.534258	0.179	0.208	0.000429923
NUP85	1.47E-16	-0.534025	0.201	0.25	4.34E-12
CRYBG3	2.58E-35	-0.53383	0.38	0.46	7.63E-31
NCOA5	8.80E-29	-0.533452	0.263	0.334	2.60E-24
KDM1B	7.52E-63	-0.533333	0.587	0.658	2.22E-58
SLC30A6	1.21E-15	-0.533243	0.202	0.251	3.57E-11
ENSG00000291147	3.63E-19	-0.533168	0.197	0.252	1.07E-14
ABCB7	4.10E-40	-0.533011	0.402	0.483	1.21E-35
FNDC3A	1.09E-88	-0.532836	0.747	0.805	3.22E-84
SAP25	3.71E-19	-0.532704	0.218	0.274	1.09E-14
PTPN22	1.59E-24	-0.532648	0.317	0.379	4.70E-20
ENSG00000284707	8.86E-15	-0.532195	0.249	0.294	2.62E-10
SMS	4.05E-49	-0.532054	0.466	0.552	1.20E-44
CHERP	6.10E-15	-0.531415	0.171	0.216	1.80E-10
DPH6	4.12E-17	-0.531186	0.136	0.185	1.22E-12
SMAD4	3.04E-50	-0.531069	0.459	0.547	8.96E-46
RCBTB1	1.33E-13	-0.530966	0.186	0.228	3.93E-09
NUTM2B-AS1	1.21E-75	-0.530787	0.655	0.732	3.57E-71
CASP8	2.70E-52	-0.53031	0.49	0.575	7.97E-48
VKORC1L1	1.45E-12	-0.529987	0.253	0.293	4.29E-08
NCK1	9.84E-45	-0.52984	0.417	0.503	2.90E-40
EIF3L	3.57E-145	-0.529722	0.788	0.842	1.05E-140
EIF3E	1.59E-198	-0.529633	0.851	0.905	4.69E-194
PPARGC1B	4.33E-15	-0.529568	0.208	0.255	1.28E-10
PLEKHA1	9.93E-11	-0.529054	0.139	0.173	2.93E-06
FLI1	1.26E-197	-0.529026	0.882	0.921	3.73E-193
ERP27	2.72E-12	-0.528736	0.136	0.175	8.03E-08
LINC00342	1.34E-07	-0.528528	0.096	0.122	0.00394997
ZNF652	1.29E-88	-0.528049	0.663	0.752	3.80E-84
ENSG00000288771	3.36E-25	-0.528029	0.262	0.326	9.92E-21
P4HA1	2.30E-36	-0.527977	0.418	0.491	6.80E-32
PDCD4	1.95E-98	-0.527968	0.705	0.783	5.76E-94
LAMTOR5-AS1	1.60E-18	-0.527966	0.196	0.25	4.72E-14
PIWIL4	4.42E-13	-0.527464	0.186	0.228	1.30E-08
TET3	4.46E-160	-0.526649	0.835	0.894	1.32E-155
CHM	3.92E-25	-0.526275	0.304	0.368	1.16E-20
MAN1C1	1.32E-16	-0.526193	0.21	0.261	3.89E-12
DMAC2L	1.05E-14	-0.52567	0.195	0.24	3.10E-10
ATP2B1	6.19E-183	-0.525252	0.944	0.975	1.83E-178
KLHL22	1.17E-15	-0.524482	0.208	0.256	3.44E-11
AFF1	3.42E-75	-0.524306	0.693	0.757	1.01E-70
RASAL3	1.02E-17	-0.524054	0.219	0.272	3.01E-13
AKAP10	9.14E-74	-0.523958	0.629	0.709	2.70E-69
SLC35A1	2.57E-39	-0.523463	0.465	0.533	7.59E-35
FHL3	5.63E-15	-0.523275	0.182	0.228	1.66E-10
ERO1B	2.47E-29	-0.522696	0.276	0.351	7.30E-25
ENSG00000288899	1.69E-12	-0.522331	0.129	0.167	4.98E-08
ZNF561-AS1	2.08E-08	-0.522117	0.115	0.144	0.000614223
HMG20A	5.73E-15	-0.521753	0.224	0.27	1.69E-10
NIPAL2	5.35E-14	-0.521514	0.213	0.257	1.58E-09
CMTM1	1.34E-08	-0.521495	0.081	0.108	0.000394874
SCML1	3.80E-08	-0.521316	0.112	0.141	0.00112292
IMPACT	1.12E-11	-0.521269	0.165	0.202	3.32E-07
BCKDHB	7.59E-09	-0.521216	0.098	0.127	0.000224091
DBT	3.95E-10	-0.520523	0.147	0.182	1.17E-05
SLC37A2	1.50E-21	-0.520275	0.234	0.293	4.44E-17
PCCA	6.23E-51	-0.519985	0.46	0.551	1.84E-46
GLMN	4.87E-09	-0.519802	0.169	0.2	0.000143805
HMCES	1.66E-09	-0.519545	0.136	0.168	4.91E-05
SMARCAD1	3.57E-17	-0.519482	0.214	0.265	1.05E-12
MIF4GD	5.64E-16	-0.518984	0.221	0.269	1.67E-11
IER3	5.80E-67	-0.518971	0.312	0.444	1.71E-62
PDPR	3.71E-35	-0.518909	0.341	0.42	1.10E-30
CHAF1A	1.50E-11	-0.518883	0.134	0.171	4.43E-07
NIPAL3	2.01E-07	-0.51862	0.126	0.152	0.00592369
KCNA3	1.50E-10	-0.518553	0.098	0.13	4.43E-06
NUP42	1.07E-24	-0.518115	0.313	0.375	3.14E-20
PNPT1	1.05E-11	-0.517879	0.217	0.256	3.11E-07
CHCHD10	6.74E-43	-0.51783	0.443	0.521	1.99E-38
ARHGEF2	7.72E-57	-0.517542	0.533	0.614	2.28E-52
INTS4	8.21E-20	-0.51753	0.312	0.364	2.43E-15
EPHA1-AS1	2.91E-13	-0.516976	0.287	0.327	8.60E-09
MRPL45P2	8.74E-12	-0.516958	0.12	0.156	2.58E-07
MTMR1	2.17E-19	-0.516483	0.229	0.286	6.41E-15
MARF1	2.41E-49	-0.516107	0.457	0.548	7.11E-45
AUH	9.59E-26	-0.515904	0.342	0.407	2.83E-21
STN1	1.02E-14	-0.514931	0.191	0.235	3.00E-10
TSHZ1	1.32E-17	-0.51467	0.231	0.283	3.89E-13
ZBTB44	2.62E-32	-0.514629	0.411	0.475	7.74E-28
TPRKB	1.80E-16	-0.514234	0.239	0.288	5.32E-12
IQSEC2	2.24E-14	-0.514149	0.245	0.289	6.62E-10
CRYL1	7.18E-19	-0.513816	0.254	0.308	2.12E-14
DAG1	2.60E-08	-0.513738	0.127	0.156	0.00076718
SPPL3	5.91E-123	-0.513437	0.797	0.865	1.75E-118
ZXDC	2.54E-72	-0.513076	0.615	0.694	7.50E-68
ENSG00000291171	4.00E-07	-0.512661	0.117	0.142	0.0118198
TECPR2	9.45E-31	-0.512525	0.363	0.434	2.79E-26
SLC38A9	3.83E-31	-0.51251	0.412	0.481	1.13E-26
GID4	5.31E-08	-0.512421	0.085	0.11	0.00156638
BCOR	5.11E-11	-0.511964	0.187	0.224	1.51E-06
ZNF81	1.60E-10	-0.511884	0.17	0.206	4.72E-06
NOLC1	3.13E-10	-0.511662	0.2	0.234	9.23E-06
UEVLD	3.07E-20	-0.511174	0.289	0.345	9.05E-16
ANGEL2	2.98E-19	-0.511168	0.257	0.31	8.80E-15
CASP8AP2	5.35E-15	-0.51111	0.192	0.239	1.58E-10
PCMTD2	3.64E-18	-0.511044	0.248	0.299	1.08E-13
SP1	1.96E-48	-0.510865	0.463	0.548	5.80E-44
SGF29	1.16E-15	-0.510768	0.15	0.196	3.44E-11
STX7	5.16E-107	-0.510237	0.753	0.814	1.52E-102
GIMAP2	1.95E-30	-0.510196	0.359	0.426	5.75E-26
SP140	1.14E-11	-0.510081	0.139	0.177	3.36E-07
POLB	4.89E-26	-0.509553	0.25	0.321	1.45E-21
SLC35F5	2.59E-32	-0.509362	0.391	0.462	7.65E-28
ZCCHC7	7.47E-68	-0.509118	0.686	0.75	2.20E-63
FOXP1	1.16E-306	-0.50902	0.977	0.99	3.43E-302
IKBKB	2.03E-52	-0.508512	0.494	0.576	5.98E-48
RIC8B	3.64E-12	-0.508403	0.175	0.215	1.07E-07
SLC29A3	2.96E-10	-0.507938	0.135	0.169	8.74E-06
ENTPD1	5.55E-104	-0.507501	0.788	0.853	1.64E-99
CAMKK2	2.01E-74	-0.507501	0.607	0.692	5.93E-70
BICRAL	1.66E-41	-0.506899	0.538	0.602	4.89E-37
POGZ	3.52E-49	-0.506701	0.495	0.579	1.04E-44
HINFP	8.49E-11	-0.506266	0.095	0.126	2.51E-06
IVD	1.17E-15	-0.506173	0.192	0.239	3.45E-11
CDKL5	5.71E-14	-0.505837	0.187	0.232	1.69E-09
LINC01473	8.12E-09	-0.505625	0.181	0.213	0.000239655
ZBED1	1.41E-20	-0.505601	0.224	0.281	4.15E-16
MICA	2.57E-10	-0.505289	0.12	0.153	7.58E-06
RIF1	2.43E-43	-0.505282	0.493	0.567	7.16E-39
LIPN	3.49E-15	-0.505168	0.139	0.184	1.03E-10
IGF1R	9.28E-23	-0.504452	0.38	0.439	2.74E-18
SLC22A18	2.11E-14	-0.504221	0.181	0.226	6.23E-10
CMC2	5.52E-19	-0.503792	0.301	0.352	1.63E-14
KLHDC4	6.36E-14	-0.503712	0.203	0.247	1.88E-09
CASP1	4.21E-111	-0.503538	0.74	0.82	1.24E-106
RGS12	2.32E-14	-0.502808	0.157	0.201	6.84E-10
DANCR	2.61E-09	-0.502277	0.113	0.144	7.71E-05
C11orf21	2.52E-19	-0.502124	0.249	0.305	7.43E-15
TTBK2	5.45E-40	-0.502114	0.47	0.545	1.61E-35
PKN2	1.43E-163	-0.501999	0.876	0.923	4.23E-159
ZBTB4	2.41E-14	-0.501425	0.197	0.241	7.13E-10
ANKRD26	9.97E-07	-0.501107	0.198	0.222	0.0294424
GMDS	1.64E-52	-0.501033	0.589	0.666	4.84E-48
RBM26	4.60E-83	-0.501022	0.697	0.76	1.36E-78
CHPT1	6.77E-51	-0.500952	0.509	0.586	2.00E-46
ANAPC4	9.70E-18	-0.500414	0.233	0.285	2.86E-13
EEF2K	1.68E-08	-0.50036	0.11	0.139	0.000497176
OSGIN2	4.40E-15	-0.500121	0.238	0.285	1.30E-10
VPS45	1.33E-26	-0.499934	0.413	0.47	3.91E-22
ENSG00000225963	1.03E-11	-0.499778	0.118	0.154	3.04E-07
TRAF3	7.35E-108	-0.499775	0.722	0.813	2.17E-103
POC1B-AS1	4.07E-07	-0.499543	0.119	0.145	0.0120111
NAA35	7.89E-22	-0.499305	0.31	0.368	2.33E-17
CD1D	8.13E-51	-0.499176	0.511	0.584	2.40E-46
MBNL1	0	-0.499007	0.995	0.997	0
MBTD1	2.01E-38	-0.498648	0.459	0.536	5.92E-34
FLJ40194	1.24E-18	-0.498361	0.124	0.176	3.66E-14
DARS1	1.59E-26	-0.498212	0.427	0.48	4.69E-22
SPRED1	2.32E-12	-0.498074	0.141	0.181	6.84E-08
FARP2	1.52E-20	-0.497995	0.269	0.328	4.48E-16
GAS5	4.51E-72	-0.497499	0.578	0.669	1.33E-67
ORC4	1.33E-19	-0.497245	0.316	0.37	3.92E-15
TGFBR2	3.60E-127	-0.497184	0.827	0.888	1.06E-122
RBM12B	6.40E-11	-0.497157	0.164	0.201	1.89E-06
APEX1	1.21E-33	-0.496908	0.378	0.45	3.57E-29
ENSG00000289007	2.22E-10	-0.49685	0.136	0.17	6.56E-06
ENSG00000291214	2.74E-26	-0.495935	0.362	0.422	8.08E-22
XPO5	1.02E-09	-0.495607	0.159	0.192	3.00E-05
MT-ND3	0	-0.495468	0.998	0.999	0
CENATAC	8.42E-23	-0.495122	0.292	0.353	2.49E-18
RSPH3	1.31E-06	-0.495077	0.163	0.187	0.0388135
TRIM5	1.78E-16	-0.495068	0.248	0.296	5.25E-12
TNPO2	2.47E-09	-0.495029	0.141	0.172	7.28E-05
THAP6	1.43E-11	-0.494686	0.116	0.152	4.22E-07
ENSG00000285692	2.16E-08	-0.494525	0.124	0.153	0.00063846
ZNF641	2.05E-14	-0.49436	0.196	0.241	6.07E-10
ZNG1B	1.26E-16	-0.494265	0.28	0.327	3.71E-12
TMEM65	3.93E-39	-0.494002	0.502	0.569	1.16E-34
MTERF1	9.00E-08	-0.493997	0.124	0.152	0.00265842
MRI1	5.38E-09	-0.493933	0.122	0.151	0.000158754
EIF4B	8.12E-134	-0.493813	0.811	0.863	2.40E-129
NXPE3	3.35E-18	-0.493702	0.245	0.297	9.88E-14
TSC22D1	1.33E-20	-0.493684	0.269	0.326	3.93E-16
GAB3	3.93E-47	-0.493483	0.478	0.558	1.16E-42
CCDC66	1.50E-19	-0.493276	0.237	0.293	4.42E-15
HEXD	2.95E-16	-0.492964	0.232	0.282	8.72E-12
RMND1	6.28E-08	-0.49273	0.154	0.183	0.0018532
IRAG2	1.88E-66	-0.49252	0.613	0.704	5.56E-62
APOL2	8.61E-12	-0.491834	0.177	0.215	2.54E-07
SYNRG	4.38E-42	-0.491803	0.494	0.565	1.29E-37
ELK4	2.30E-27	-0.491651	0.306	0.373	6.78E-23
SETX	1.88E-164	-0.491305	0.865	0.906	5.55E-160
ZNF609	1.20E-129	-0.491168	0.835	0.891	3.53E-125
SATB1	5.23E-17	-0.491042	0.257	0.305	1.54E-12
FLCN	7.41E-11	-0.490845	0.141	0.177	2.19E-06
RNF121	3.42E-11	-0.490573	0.206	0.243	1.01E-06
ZCCHC2	6.45E-23	-0.490555	0.426	0.479	1.91E-18
TMEM254	1.13E-06	-0.490287	0.097	0.12	0.0332215
DRAM2	3.02E-42	-0.49005	0.479	0.551	8.93E-38
NUDT3	1.29E-145	-0.48966	0.84	0.891	3.82E-141
TTL	3.11E-17	-0.48951	0.268	0.318	9.18E-13
CELF1	1.06E-181	-0.489391	0.915	0.945	3.13E-177
TDP1	1.62E-07	-0.488747	0.131	0.158	0.00479482
RCOR3	9.10E-56	-0.488656	0.561	0.64	2.69E-51
TCEA2	2.29E-08	-0.488407	0.098	0.125	0.000676381
SLC35E3	5.61E-12	-0.488121	0.233	0.272	1.66E-07
POLE3	2.02E-17	-0.487919	0.255	0.304	5.96E-13
ORC5	1.79E-13	-0.487639	0.176	0.22	5.29E-09
NKTR	2.96E-82	-0.487469	0.648	0.734	8.75E-78
IRF2BP2	8.02E-74	-0.487399	0.657	0.738	2.37E-69
ABHD10	5.38E-09	-0.487352	0.142	0.173	0.000158955
PSIP1	1.70E-27	-0.486854	0.356	0.422	5.03E-23
GAS2L1	3.78E-10	-0.486638	0.117	0.149	1.12E-05
DELE1	6.67E-26	-0.486056	0.357	0.418	1.97E-21
WDPCP	3.25E-36	-0.485984	0.456	0.531	9.59E-32
ZC3H14	1.36E-16	-0.485876	0.26	0.308	4.00E-12
STAMBP	2.13E-13	-0.485761	0.268	0.307	6.28E-09
TRG-AS1	5.49E-20	-0.485646	0.213	0.271	1.62E-15
F8A1	4.09E-16	-0.485204	0.16	0.208	1.21E-11
MIRLET7BHG	1.88E-17	-0.485051	0.244	0.297	5.54E-13
PCBP2	4.70E-200	-0.48451	0.897	0.931	1.39E-195
EXT1	3.12E-79	-0.484055	0.814	0.847	9.20E-75
ADPRS	1.37E-11	-0.484042	0.189	0.227	4.05E-07
STK17B	1.16E-260	-0.483891	0.989	0.992	3.43E-256
DNMT3A	5.89E-16	-0.483699	0.217	0.265	1.74E-11
ALG11	2.77E-07	-0.483559	0.083	0.107	0.00817511
TLR5	8.41E-22	-0.483549	0.302	0.361	2.48E-17
ZNF587B	5.12E-08	-0.483495	0.107	0.134	0.00151066
TRIM24	3.07E-28	-0.483389	0.338	0.41	9.07E-24
KRIT1	1.31E-36	-0.483058	0.415	0.491	3.88E-32
ZDHHC21	1.20E-09	-0.482797	0.195	0.229	3.55E-05
FBXO31	1.36E-07	-0.482669	0.121	0.148	0.00400384
LHPP	1.02E-15	-0.482377	0.236	0.284	3.02E-11
EVI2A	3.20E-87	-0.482358	0.675	0.759	9.44E-83
PIK3R5	6.40E-160	-0.48158	0.86	0.922	1.89E-155
LIMD2	1.30E-101	-0.481225	0.705	0.789	3.84E-97
TRIP11	1.99E-28	-0.480938	0.41	0.472	5.89E-24
MRAS	1.08E-06	-0.480657	0.09	0.114	0.0317792
ZNF383	6.16E-09	-0.480299	0.108	0.138	0.000181916
PRMT2	1.74E-45	-0.480296	0.581	0.638	5.14E-41
NPM1	1.38E-116	-0.48014	0.733	0.815	4.09E-112
BORCS7	9.41E-30	-0.480041	0.403	0.465	2.78E-25
ENSG00000284930	1.91E-12	-0.480019	0.178	0.219	5.63E-08
PECAM1	1.07E-192	-0.47998	0.916	0.95	3.15E-188
TIRAP	1.14E-11	-0.479243	0.187	0.226	3.38E-07
EIF3M	2.08E-98	-0.479228	0.746	0.806	6.13E-94
ZNF592	5.24E-36	-0.479162	0.473	0.539	1.55E-31
NUP93	3.16E-31	-0.479148	0.404	0.475	9.33E-27
IPO9	1.73E-25	-0.479137	0.369	0.431	5.10E-21
SGK1	1.17E-24	-0.479064	0.451	0.508	3.46E-20
OGG1	4.93E-13	-0.478941	0.174	0.217	1.46E-08
CPOX	4.81E-07	-0.478832	0.125	0.151	0.0141883
NUP160	3.04E-27	-0.47875	0.334	0.405	8.97E-23
LINC03009	5.76E-42	-0.478655	0.47	0.552	1.70E-37
EPG5	3.07E-35	-0.478635	0.461	0.531	9.06E-31
MYO1E	1.58E-10	-0.478428	0.331	0.361	4.67E-06
EXOG	8.20E-08	-0.477978	0.121	0.148	0.00242124
RABEP1	8.48E-50	-0.477647	0.579	0.647	2.50E-45
BRWD3	3.87E-46	-0.477513	0.512	0.592	1.14E-41
SNX30	1.26E-42	-0.477383	0.554	0.61	3.73E-38
ENSG00000279168	9.51E-20	-0.477347	0.294	0.351	2.81E-15
PCGF5	1.81E-26	-0.477108	0.389	0.449	5.35E-22
EEF2	8.11E-233	-0.476686	0.923	0.948	2.39E-228
AEBP2	7.02E-35	-0.476232	0.44	0.513	2.07E-30
YPEL3	4.79E-57	-0.476019	0.565	0.647	1.41E-52
TRIQK	3.43E-23	-0.475975	0.357	0.415	1.01E-18
AP3S2	1.26E-52	-0.475541	0.649	0.708	3.71E-48
HCFC2	1.39E-09	-0.475535	0.191	0.224	4.11E-05
TK2	4.45E-24	-0.475516	0.35	0.41	1.32E-19
LRBA	7.59E-44	-0.474996	0.506	0.589	2.24E-39
CASP4	1.39E-71	-0.474751	0.644	0.724	4.10E-67
CASD1	1.48E-12	-0.474487	0.186	0.229	4.38E-08
MHENCR	6.98E-08	-0.474203	0.132	0.16	0.00206184
KLHL7	1.38E-08	-0.473937	0.199	0.229	0.00040768
FAM149B1	3.08E-09	-0.473821	0.172	0.206	9.10E-05
ENTPD1-AS1	1.28E-21	-0.473701	0.41	0.464	3.77E-17
ZKSCAN1	1.82E-26	-0.47366	0.39	0.447	5.36E-22
WBP1L	1.77E-42	-0.473538	0.529	0.589	5.24E-38
HCST	1.79E-99	-0.4727	0.766	0.834	5.29E-95
PPHLN1	7.88E-53	-0.472451	0.553	0.63	2.33E-48
ZNF100	5.54E-18	-0.472111	0.25	0.303	1.63E-13
ZNF224	3.92E-10	-0.47122	0.162	0.197	1.16E-05
ALKBH1	6.63E-13	-0.470704	0.203	0.246	1.96E-08
DUT	1.66E-28	-0.470624	0.372	0.437	4.90E-24
CD46	4.83E-78	-0.470624	0.72	0.778	1.43E-73
LRRC28	2.22E-08	-0.470529	0.222	0.254	0.000654675
HLA-C	0	-0.470507	0.983	0.987	0
RPAP2	8.34E-17	-0.470399	0.282	0.333	2.46E-12
SFXN4	1.29E-06	-0.469984	0.121	0.145	0.0379537
CHST7	9.89E-12	-0.469913	0.081	0.114	2.92E-07
TTC31	1.39E-08	-0.469665	0.114	0.144	0.000410866
TRAFD1	3.13E-17	-0.46928	0.259	0.311	9.25E-13
ICAM3	3.77E-61	-0.469075	0.608	0.691	1.11E-56
ZNF721	1.36E-21	-0.468944	0.313	0.37	4.02E-17
MAX	1.88E-59	-0.468852	0.626	0.695	5.54E-55
SLC25A29	1.30E-12	-0.468489	0.211	0.255	3.85E-08
PRKRIP1	5.23E-32	-0.468115	0.455	0.518	1.54E-27
CDKN2AIP	6.16E-07	-0.468114	0.086	0.109	0.0181903
LINC00877	3.30E-23	-0.468101	0.557	0.601	9.74E-19
TMCC1	4.21E-43	-0.467903	0.625	0.686	1.24E-38
DNHD1	2.44E-10	-0.467896	0.184	0.221	7.20E-06
ZNF254	1.55E-12	-0.467723	0.212	0.254	4.58E-08
BBC3	1.11E-07	-0.467475	0.129	0.156	0.00327385
EZH1	2.98E-22	-0.467268	0.338	0.395	8.81E-18
CACUL1	6.21E-65	-0.467234	0.663	0.735	1.83E-60
SUPT20H	1.73E-20	-0.46704	0.315	0.371	5.09E-16
EPB41	1.31E-64	-0.466879	0.682	0.752	3.88E-60
ZNF830	1.97E-08	-0.46682	0.107	0.135	0.000582381
DCAF7	7.05E-44	-0.466672	0.57	0.636	2.08E-39
TMEM91	1.63E-20	-0.466281	0.347	0.399	4.80E-16
PDIK1L	3.33E-08	-0.465971	0.09	0.116	0.000982761
RALGPS1	3.53E-07	-0.465782	0.111	0.137	0.010409
BTG1	4.43E-182	-0.465462	0.942	0.959	1.31E-177
SPART	1.09E-21	-0.464876	0.346	0.402	3.23E-17
GRK3	4.69E-198	-0.464844	0.936	0.962	1.38E-193
JAK2	5.83E-101	-0.46446	0.866	0.895	1.72E-96
ATL2	7.88E-31	-0.463983	0.448	0.511	2.33E-26
BMP2K	8.73E-100	-0.463881	0.794	0.855	2.58E-95
CCM2	1.39E-62	-0.463807	0.674	0.732	4.10E-58
CALCOCO2	3.84E-63	-0.46376	0.625	0.695	1.13E-58
ZRSR2	3.48E-27	-0.463753	0.414	0.478	1.03E-22
SLF2	1.95E-27	-0.463737	0.375	0.443	5.76E-23
DCLRE1C	5.95E-27	-0.463311	0.331	0.401	1.76E-22
HLA-E	4.03E-296	-0.463301	0.97	0.982	1.19E-291
AP1AR	1.10E-09	-0.463257	0.192	0.226	3.24E-05
MAN2C1	1.97E-23	-0.463191	0.374	0.432	5.81E-19
RPL26	0	-0.462855	0.986	0.986	0
MRPS6	9.00E-21	-0.462177	0.317	0.372	2.66E-16
PRKCE	2.63E-62	-0.462089	0.694	0.758	7.77E-58
TIA1	9.28E-24	-0.462073	0.307	0.371	2.74E-19
TMEM161B-DT	8.98E-09	-0.461746	0.168	0.2	0.000265
FAM120B	4.14E-50	-0.461555	0.556	0.632	1.22E-45
DENND6B	8.19E-09	-0.461327	0.172	0.203	0.000241772
AMMECR1L	3.02E-08	-0.461327	0.117	0.146	0.000892014
USP25	9.97E-132	-0.461032	0.875	0.91	2.94E-127
PAN2	7.62E-08	-0.460779	0.116	0.143	0.00224964
ATP7A	6.66E-08	-0.460778	0.127	0.156	0.00196668
TOB2	6.41E-15	-0.460733	0.268	0.312	1.89E-10
FBXL20	4.48E-78	-0.460583	0.725	0.793	1.32E-73
FAM13A-AS1	1.01E-21	-0.460522	0.283	0.345	2.98E-17
PML	1.58E-11	-0.460331	0.268	0.305	4.67E-07
SETDB1	2.25E-25	-0.459929	0.347	0.412	6.65E-21
PHKB	9.66E-90	-0.459926	0.767	0.831	2.85E-85
ZNF445	9.22E-15	-0.459716	0.245	0.294	2.72E-10
JPX	2.17E-35	-0.459503	0.495	0.562	6.39E-31
NF2	2.09E-12	-0.459393	0.255	0.293	6.18E-08
MTURN	4.89E-11	-0.45938	0.121	0.156	1.44E-06
ZFP14	7.23E-09	-0.45937	0.14	0.172	0.000213393
PHF20	2.35E-105	-0.459233	0.804	0.859	6.94E-101
WASHC2C	2.20E-36	-0.458772	0.548	0.606	6.49E-32
RFX7	1.37E-32	-0.458738	0.511	0.572	4.04E-28
PCBD2	1.86E-23	-0.457942	0.384	0.444	5.48E-19
NUP133	3.36E-17	-0.456953	0.297	0.348	9.92E-13
GOPC	7.32E-18	-0.456871	0.31	0.359	2.16E-13
RNF31	2.29E-15	-0.456557	0.276	0.321	6.76E-11
FIG4	2.57E-32	-0.456451	0.507	0.565	7.57E-28
ABTB1	3.63E-27	-0.45628	0.388	0.456	1.07E-22
TRAPPC6B	5.30E-11	-0.456005	0.199	0.236	1.57E-06
SNAI3	8.54E-07	-0.455402	0.097	0.121	0.0252023
ING5	8.61E-11	-0.455326	0.229	0.264	2.54E-06
FBXO25	1.24E-07	-0.45527	0.133	0.161	0.00366086
ARHGAP31	1.68E-25	-0.455087	0.454	0.503	4.95E-21
GCC2	2.32E-30	-0.454826	0.452	0.517	6.84E-26
NID1	4.55E-10	-0.454595	0.145	0.181	1.34E-05
DDX17	1.04E-185	-0.454308	0.913	0.946	3.07E-181
MT2A	1.12E-36	-0.454202	0.381	0.461	3.31E-32
PLXDC2	4.63E-298	-0.453966	0.995	0.997	1.37E-293
DTD1	2.05E-11	-0.453888	0.263	0.299	6.05E-07
OTUD4	1.12E-21	-0.45368	0.339	0.395	3.30E-17
RERE	1.99E-91	-0.453622	0.789	0.842	5.87E-87
NBR1	4.64E-36	-0.453542	0.506	0.567	1.37E-31
SRPK2	7.02E-137	-0.453537	0.9	0.937	2.07E-132
RPS6KB1	3.74E-22	-0.453065	0.383	0.437	1.11E-17
ZNF586	1.65E-14	-0.452549	0.277	0.322	4.87E-10
NSL1	2.74E-18	-0.452389	0.391	0.43	8.09E-14
HP1BP3	1.22E-78	-0.45216	0.702	0.78	3.59E-74
ENSG00000291100	2.98E-09	-0.45206	0.203	0.234	8.81E-05
STIMATE	1.30E-12	-0.45171	0.251	0.291	3.85E-08
CARF	2.01E-07	-0.451618	0.136	0.164	0.00592283
RPS6KA3	9.70E-71	-0.451407	0.778	0.817	2.86E-66
PSMG4	2.31E-10	-0.45119	0.174	0.21	6.81E-06
ALMS1	1.94E-14	-0.450821	0.228	0.276	5.71E-10
ERBIN	3.37E-157	-0.450803	0.899	0.927	9.94E-153
BLCAP	1.38E-30	-0.450723	0.404	0.476	4.08E-26
TNFRSF10A	1.33E-10	-0.450665	0.175	0.212	3.91E-06
GTF3C2	1.36E-22	-0.450195	0.353	0.41	4.02E-18
QSER1	1.75E-27	-0.450188	0.4	0.466	5.17E-23
PLEKHA2	6.17E-41	-0.450005	0.593	0.65	1.82E-36
MBNL3	8.39E-09	-0.449545	0.228	0.259	0.000247687
TAGAP	4.31E-41	-0.449344	0.491	0.571	1.27E-36
MAPKAPK5	3.66E-20	-0.44909	0.287	0.345	1.08E-15
AKNA	4.26E-94	-0.448746	0.762	0.821	1.26E-89
KIF9-AS1	9.60E-07	-0.448678	0.214	0.241	0.0283327
RELL1	4.68E-60	-0.448545	0.703	0.762	1.38E-55
VAMP2	2.67E-35	-0.448474	0.53	0.596	7.88E-31
MX2	2.25E-31	-0.448425	0.628	0.672	6.64E-27
ATF1	1.74E-12	-0.448248	0.304	0.342	5.14E-08
TAF4B	1.34E-13	-0.447834	0.082	0.119	3.95E-09
TVP23C	5.93E-08	-0.447706	0.164	0.193	0.00174969
DCAF12	1.13E-24	-0.447006	0.319	0.384	3.33E-20
POU2F2	9.63E-113	-0.446799	0.855	0.908	2.84E-108
ARRDC3	3.84E-16	-0.446449	0.261	0.313	1.13E-11
AGAP6	8.44E-09	-0.445997	0.183	0.215	0.000249065
TTC9C	9.71E-09	-0.445801	0.16	0.191	0.000286556
CMTM7	7.12E-73	-0.445599	0.695	0.755	2.10E-68
ALG8	4.07E-07	-0.445522	0.178	0.204	0.012013
SECISBP2	8.40E-40	-0.445458	0.528	0.595	2.48E-35
SELENOI	3.05E-07	-0.445006	0.21	0.237	0.00901236
ERAP1	3.81E-20	-0.444408	0.298	0.353	1.13E-15
IKZF1	3.93E-106	-0.444397	0.873	0.901	1.16E-101
XPO1	7.14E-48	-0.443608	0.621	0.673	2.11E-43
FTH1	0	-0.443447	0.996	0.997	0
HACD4	2.05E-44	-0.443304	0.538	0.609	6.05E-40
PEBP1	4.23E-19	-0.443098	0.302	0.358	1.25E-14
SDHAP1	1.42E-16	-0.443087	0.255	0.305	4.20E-12
FLVCR1	1.59E-06	-0.442712	0.155	0.18	0.0470249
ASNSD1	2.50E-07	-0.442669	0.124	0.15	0.00737125
MAP4K3	6.49E-43	-0.44263	0.521	0.596	1.92E-38
RPAP3	8.35E-12	-0.44253	0.244	0.281	2.47E-07
ECHDC1	8.33E-43	-0.442068	0.606	0.657	2.46E-38
CCDC88B	2.30E-35	-0.442011	0.502	0.569	6.78E-31
THUMPD1	3.47E-23	-0.441688	0.362	0.418	1.03E-18
CBR4	1.14E-13	-0.441612	0.329	0.367	3.38E-09
TADA2A	1.28E-10	-0.441388	0.177	0.215	3.78E-06
BRWD1	4.48E-53	-0.441252	0.633	0.702	1.32E-48
CEP350	9.75E-96	-0.441207	0.797	0.845	2.88E-91
PPP3CC	7.28E-21	-0.441104	0.409	0.46	2.15E-16
FMNL1	4.35E-125	-0.4411	0.841	0.885	1.28E-120
BTF3L4	6.43E-29	-0.440657	0.485	0.537	1.90E-24
CLEC7A	3.72E-164	-0.440645	0.924	0.959	1.10E-159
PTGR3	2.48E-15	-0.440533	0.245	0.291	7.33E-11
NAA16	4.06E-17	-0.440085	0.352	0.395	1.20E-12
TMEM106B	1.82E-09	-0.440016	0.17	0.203	5.38E-05
LY75	5.54E-17	-0.439996	0.326	0.379	1.64E-12
NFXL1	6.07E-08	-0.439909	0.192	0.222	0.00179368
ABR	1.69E-104	-0.439496	0.829	0.877	4.99E-100
CWC22	2.90E-13	-0.439442	0.278	0.321	8.57E-09
CEP57	1.76E-15	-0.43941	0.353	0.393	5.19E-11
CNTRL	5.94E-51	-0.438816	0.65	0.714	1.75E-46
SPTSSA	2.67E-22	-0.438771	0.337	0.395	7.89E-18
PHF3	4.18E-67	-0.437815	0.687	0.75	1.23E-62
SLC25A53	1.22E-06	-0.437775	0.171	0.196	0.035936
RAB4A	1.26E-22	-0.437603	0.335	0.394	3.72E-18
ENG	2.61E-16	-0.437167	0.245	0.296	7.70E-12
C9orf85	7.58E-09	-0.436864	0.243	0.273	0.000223743
NOXA1	1.85E-07	-0.436419	0.082	0.107	0.00546209
ZCWPW1	7.87E-10	-0.436407	0.15	0.185	2.32E-05
LNPEP	1.37E-54	-0.436405	0.635	0.701	4.04E-50
MSR1	2.74E-09	-0.435655	0.089	0.118	8.10E-05
LPIN2	3.72E-35	-0.435435	0.517	0.582	1.10E-30
CAPN3	2.65E-17	-0.435333	0.231	0.286	7.84E-13
UBAP2	5.05E-10	-0.435266	0.328	0.353	1.49E-05
C11orf54	2.82E-09	-0.435258	0.189	0.221	8.32E-05
SULT1A1	2.26E-35	-0.435023	0.554	0.604	6.66E-31
CSF1R	1.70E-45	-0.434498	0.518	0.602	5.02E-41
CEP63	2.30E-14	-0.434433	0.244	0.29	6.78E-10
DEF6	2.96E-30	-0.434349	0.424	0.494	8.75E-26
MTF2	1.72E-28	-0.434326	0.459	0.521	5.08E-24
UQCC1	1.28E-13	-0.434288	0.242	0.287	3.79E-09
HINT3	3.53E-12	-0.434143	0.209	0.25	1.04E-07
FUT11	8.33E-11	-0.434111	0.18	0.217	2.46E-06
CMIP	2.62E-187	-0.433382	0.937	0.96	7.75E-183
LRRK1	2.00E-29	-0.432672	0.497	0.555	5.91E-25
TRAF3IP2-AS1	3.83E-10	-0.432359	0.282	0.317	1.13E-05
MLLT3	5.83E-07	-0.4323	0.147	0.175	0.0172012
TMEM80	1.39E-06	-0.431816	0.144	0.17	0.0410649
LYST	6.53E-210	-0.431528	0.971	0.987	1.93E-205
TRPS1	5.72E-120	-0.431327	0.916	0.948	1.69E-115
ENSG00000288928	1.24E-17	-0.431106	0.252	0.309	3.67E-13
ENSG00000291299	5.23E-11	-0.430548	0.156	0.194	1.55E-06
ZNF710	1.35E-68	-0.430485	0.702	0.77	3.98E-64
CEP85	7.28E-08	-0.430239	0.131	0.159	0.00215092
PHC3	7.19E-52	-0.430154	0.663	0.72	2.12E-47
ARHGAP15	1.39E-152	-0.429706	0.941	0.966	4.11E-148
CYLD	1.96E-41	-0.429565	0.606	0.666	5.79E-37
NCOA2	2.51E-157	-0.429555	0.934	0.955	7.41E-153
SNAPC3	3.17E-22	-0.42943	0.34	0.399	9.36E-18
RFFL	2.34E-29	-0.42934	0.486	0.551	6.91E-25
IFFO1	4.11E-13	-0.429339	0.213	0.258	1.21E-08
BIRC3	1.03E-22	-0.429328	0.23	0.299	3.04E-18
PACS1	9.92E-50	-0.429124	0.674	0.731	2.93E-45
SCAMP1	1.57E-17	-0.428864	0.368	0.417	4.63E-13
UPF3B	9.38E-13	-0.428716	0.205	0.248	2.77E-08
ATE1	2.80E-21	-0.428701	0.465	0.511	8.27E-17
FAM3C	5.79E-07	-0.428342	0.165	0.19	0.0170925
TMEM128	1.26E-06	-0.42779	0.135	0.16	0.0371313
DLEU1	2.88E-17	-0.427772	0.401	0.45	8.50E-13
LRPPRC	3.22E-30	-0.42718	0.445	0.511	9.50E-26
RYK	6.33E-19	-0.426661	0.365	0.417	1.87E-14
ARL17A	1.88E-25	-0.426611	0.337	0.408	5.56E-21
RUNDC1	1.06E-07	-0.426439	0.166	0.196	0.0031167
SLC25A40	1.07E-17	-0.426275	0.297	0.35	3.17E-13
MRPS31	4.22E-09	-0.426221	0.225	0.257	0.000124574
VHL	3.98E-35	-0.426147	0.472	0.541	1.18E-30
ATXN3	4.38E-46	-0.425597	0.601	0.666	1.29E-41
KYAT3	1.46E-15	-0.425566	0.294	0.341	4.31E-11
NBPF9	8.73E-12	-0.425174	0.171	0.211	2.58E-07
DMXL1	5.42E-40	-0.425026	0.613	0.665	1.60E-35
RFX1	2.74E-13	-0.424835	0.331	0.372	8.09E-09
CEP20	4.34E-08	-0.424732	0.193	0.223	0.00128113
ATP8A1	6.32E-19	-0.424601	0.35	0.408	1.86E-14
THOC1	4.15E-17	-0.42452	0.32	0.37	1.23E-12
EXOC2	2.85E-29	-0.424289	0.447	0.512	8.41E-25
GNG2	2.55E-45	-0.424229	0.665	0.727	7.53E-41
CPQ	1.04E-97	-0.424202	0.838	0.896	3.07E-93
MORC3	1.74E-38	-0.424093	0.532	0.595	5.13E-34
LINC02785	1.56E-10	-0.423949	0.296	0.331	4.59E-06
CBFA2T3	6.63E-15	-0.423616	0.315	0.358	1.96E-10
UBXN11	6.34E-46	-0.423516	0.538	0.617	1.87E-41
ASH2L	1.04E-21	-0.423506	0.346	0.405	3.08E-17
UTP6	1.13E-16	-0.423503	0.346	0.39	3.34E-12
ERICH1	1.96E-66	-0.423471	0.763	0.804	5.78E-62
MRPS25	2.09E-16	-0.423357	0.305	0.354	6.18E-12
ELP3	3.94E-11	-0.422857	0.283	0.321	1.16E-06
RPL30	0	-0.422805	0.989	0.991	0
GPAT3	1.62E-16	-0.422401	0.328	0.379	4.79E-12
HDHD5	2.29E-18	-0.422336	0.311	0.363	6.77E-14
RAB3D	4.76E-42	-0.422067	0.566	0.627	1.40E-37
SURF6	8.69E-08	-0.42192	0.125	0.153	0.002567
DDX55	1.61E-07	-0.421835	0.183	0.212	0.00475126
NVL	3.56E-16	-0.421785	0.27	0.322	1.05E-11
ERI3	5.48E-11	-0.421759	0.254	0.29	1.62E-06
ENSG00000291159	1.59E-08	-0.421414	0.109	0.138	0.000469357
TMEM243	8.03E-20	-0.420872	0.312	0.368	2.37E-15
DECR1	1.62E-69	-0.420632	0.718	0.771	4.78E-65
SEC23IP	2.50E-15	-0.420534	0.328	0.373	7.38E-11
MIATNB	9.41E-09	-0.420437	0.249	0.279	0.000277885
TASOR2	1.27E-37	-0.420228	0.547	0.61	3.76E-33
GALNT7	3.07E-40	-0.419945	0.611	0.661	9.05E-36
ARMC1	1.09E-08	-0.419919	0.182	0.214	0.000321515
TDRD3	5.24E-17	-0.419625	0.355	0.406	1.55E-12
LRRC37A3	1.50E-11	-0.41958	0.187	0.226	4.42E-07
KCNE3	2.13E-33	-0.419184	0.52	0.58	6.29E-29
IDH3A	1.50E-11	-0.419075	0.274	0.31	4.42E-07
RNF114	9.27E-32	-0.419004	0.515	0.574	2.74E-27
GTF2I	3.03E-27	-0.418988	0.458	0.513	8.94E-23
TBP	2.90E-08	-0.418942	0.181	0.211	0.000857265
LINC01089	1.69E-08	-0.41876	0.132	0.162	0.000499426
NAP1L4	8.07E-36	-0.418497	0.466	0.537	2.38E-31
MTM1	1.39E-29	-0.418077	0.505	0.563	4.10E-25
SKI	4.38E-29	-0.417662	0.317	0.394	1.29E-24
ZNF362	2.24E-11	-0.417396	0.235	0.276	6.62E-07
CEP135	3.83E-11	-0.417379	0.315	0.35	1.13E-06
MIRLET7A1HG	1.27E-12	-0.417217	0.258	0.299	3.76E-08
WRN	2.23E-07	-0.417161	0.207	0.236	0.00659574
ZHX1	7.53E-12	-0.417136	0.227	0.267	2.22E-07
USP48	1.49E-46	-0.417098	0.634	0.694	4.41E-42
METTL14	4.09E-07	-0.416817	0.205	0.232	0.0120761
SLC25A43	5.48E-07	-0.416762	0.197	0.225	0.0161851
USP6NL	7.76E-14	-0.416737	0.384	0.423	2.29E-09
SH2D3C	1.43E-33	-0.416687	0.485	0.552	4.22E-29
MDM4	1.09E-76	-0.416412	0.729	0.792	3.22E-72
SLC22A15	6.38E-38	-0.416358	0.615	0.671	1.88E-33
IKBIP	8.52E-13	-0.416316	0.305	0.344	2.51E-08
NBDY	7.97E-14	-0.416313	0.331	0.371	2.35E-09
SIK2	5.99E-21	-0.416258	0.53	0.56	1.77E-16
REPS2	3.34E-08	-0.41605	0.224	0.253	0.000985668
KAT2B	2.47E-22	-0.415417	0.467	0.516	7.31E-18
PMF1	1.58E-22	-0.41532	0.409	0.463	4.67E-18
VPS36	6.95E-33	-0.415281	0.539	0.594	2.05E-28
LOXL3	4.89E-07	-0.415067	0.141	0.168	0.0144441
MFSD14B	1.08E-58	-0.41482	0.747	0.789	3.18E-54
RBBP4	1.75E-38	-0.414756	0.537	0.601	5.18E-34
TOR1B	2.04E-09	-0.414573	0.165	0.198	6.01E-05
NIPSNAP2	2.01E-31	-0.414182	0.571	0.618	5.93E-27
TSEN34	8.68E-25	-0.414178	0.421	0.479	2.56E-20
CBLB	7.11E-18	-0.413301	0.433	0.476	2.10E-13
SCARB2	5.08E-31	-0.413276	0.519	0.574	1.50E-26
SYNGR1	4.51E-10	-0.413262	0.18	0.215	1.33E-05
TMEM161B	1.23E-10	-0.413006	0.203	0.241	3.64E-06
CST3	5.75E-209	-0.412748	0.979	0.981	1.70E-204
NUDCD3	2.32E-16	-0.412699	0.336	0.385	6.85E-12
MCTP1	2.40E-184	-0.412648	0.931	0.961	7.08E-180
CARD16	2.41E-68	-0.412539	0.72	0.782	7.11E-64
STYX	1.84E-10	-0.412455	0.227	0.263	5.43E-06
SH3YL1	1.55E-06	-0.412395	0.092	0.115	0.0457966
CREB3L2	4.54E-17	-0.411975	0.338	0.387	1.34E-12
ENSG00000286809	4.87E-09	-0.411808	0.126	0.16	0.000143816
NUP155	5.53E-11	-0.411475	0.18	0.219	1.63E-06
ENSG00000290993	1.95E-17	-0.411356	0.291	0.345	5.76E-13
FNTA	4.25E-32	-0.411328	0.52	0.576	1.25E-27
PICALM	7.61E-220	-0.411297	0.991	0.993	2.25E-215
MYO5A	1.41E-77	-0.411294	0.811	0.851	4.17E-73
CDC14A	3.84E-34	-0.411291	0.535	0.595	1.13E-29
GIGYF2	3.81E-61	-0.410982	0.732	0.774	1.12E-56
PEAK1	1.55E-16	-0.410882	0.391	0.435	4.58E-12
ZNF274	4.15E-07	-0.410798	0.19	0.218	0.0122396
EXT2	2.04E-13	-0.410114	0.327	0.369	6.01E-09
CTCF	4.41E-25	-0.410019	0.473	0.525	1.30E-20
KMT5B	2.44E-38	-0.409735	0.564	0.628	7.20E-34
SPG11	1.53E-82	-0.409583	0.815	0.853	4.51E-78
LINC03006	3.05E-08	-0.409508	0.19	0.222	0.000901873
GXYLT1	6.01E-07	-0.409448	0.239	0.265	0.017747
MEGF9	2.76E-90	-0.409113	0.948	0.954	8.15E-86
MAP2K5	1.72E-38	-0.408984	0.633	0.676	5.08E-34
AIDA	9.65E-07	-0.408868	0.245	0.267	0.0285031
GOLM2	1.12E-33	-0.408674	0.61	0.653	3.30E-29
PHAF1	6.45E-20	-0.408416	0.372	0.424	1.91E-15
FIP1L1	2.68E-27	-0.408299	0.515	0.565	7.92E-23
TRIOBP	8.15E-37	-0.408176	0.543	0.602	2.41E-32
TCF20	2.87E-17	-0.407698	0.357	0.406	8.46E-13
MPRIP	2.13E-15	-0.407524	0.336	0.379	6.30E-11
ENSG00000267009	1.64E-06	-0.407301	0.151	0.177	0.0485247
ANKZF1	1.14E-07	-0.407153	0.161	0.189	0.00336104
SMURF2	1.81E-32	-0.407023	0.603	0.647	5.35E-28
BRCC3	1.30E-12	-0.406829	0.231	0.274	3.83E-08
RNF13	1.02E-117	-0.405808	0.901	0.927	3.00E-113
SIRPB1	2.16E-38	-0.405774	0.574	0.639	6.38E-34
KRCC1	4.52E-12	-0.405428	0.367	0.399	1.33E-07
TRIM44	1.79E-52	-0.405378	0.706	0.751	5.28E-48
EIF2S3	1.22E-81	-0.405188	0.755	0.809	3.59E-77
SENP7	2.19E-38	-0.405154	0.546	0.613	6.47E-34
RSL1D1	3.05E-43	-0.404904	0.576	0.641	9.00E-39
NCOA7	4.96E-09	-0.40487	0.337	0.362	0.000146373
DNAJC11	6.73E-09	-0.404477	0.236	0.268	0.00019859
SNHG8	1.74E-28	-0.404286	0.439	0.505	5.13E-24
TIAM1	6.60E-32	-0.404185	0.627	0.673	1.95E-27
SP140L	1.59E-13	-0.40409	0.333	0.372	4.69E-09
POLR3F	1.46E-06	-0.403964	0.144	0.17	0.0432155
VPS8	1.75E-63	-0.403066	0.767	0.811	5.17E-59
AFG3L2	3.12E-13	-0.402853	0.309	0.35	9.22E-09
ACADM	4.62E-09	-0.402821	0.236	0.267	0.00013631
TBC1D22A	5.13E-136	-0.402728	0.911	0.936	1.52E-131
HAL	3.44E-10	-0.402457	0.221	0.26	1.02E-05
CBFA2T2	4.02E-17	-0.402399	0.498	0.534	1.19E-12
CUL4B	5.91E-07	-0.402092	0.23	0.255	0.0174433
TMEM260	2.01E-11	-0.402015	0.316	0.351	5.92E-07
ARSD	2.53E-09	-0.401759	0.231	0.262	7.48E-05
PRKRA	8.28E-11	-0.401603	0.217	0.255	2.45E-06
NFAM1	9.15E-64	-0.401588	0.743	0.786	2.70E-59
LINC02256	3.19E-07	-0.401585	0.172	0.199	0.00941441
KPNB1	4.96E-62	-0.401545	0.719	0.777	1.46E-57
VEZF1	3.72E-20	-0.401506	0.332	0.386	1.10E-15
POLR2J3	4.39E-35	-0.401136	0.558	0.618	1.30E-30
WDFY1	1.17E-37	-0.40057	0.617	0.672	3.46E-33
DIAPH1	8.20E-107	-0.400224	0.901	0.925	2.42E-102
MIR142HG	1.56E-32	-0.39971	0.547	0.608	4.60E-28
EMSY	1.42E-12	-0.399646	0.317	0.357	4.20E-08
VPS51	7.10E-28	-0.399638	0.5	0.556	2.10E-23
KATNBL1	7.57E-15	-0.399624	0.382	0.423	2.24E-10
WASL	1.16E-16	-0.399438	0.419	0.456	3.43E-12
FTO	2.63E-29	-0.399346	0.557	0.607	7.75E-25
CXCL16	8.12E-18	-0.399258	0.273	0.33	2.40E-13
MAN2B1	1.13E-82	-0.399223	0.774	0.824	3.33E-78
SENP3	4.27E-08	-0.399073	0.12	0.149	0.00125977
IL12RB1	8.76E-07	-0.398696	0.11	0.135	0.0258707
NADK	1.34E-53	-0.398667	0.661	0.725	3.97E-49
DNAJC16	2.41E-09	-0.398547	0.228	0.262	7.12E-05
OSBPL5	1.01E-11	-0.398396	0.331	0.37	2.99E-07
ENSG00000283839	7.39E-22	-0.398174	0.407	0.463	2.18E-17
CLK4	9.02E-09	-0.397743	0.217	0.249	0.000266343
NOP53	1.12E-73	-0.397668	0.744	0.792	3.29E-69
MAN2A1	5.55E-47	-0.397657	0.681	0.725	1.64E-42
UMAD1	4.45E-17	-0.397616	0.475	0.516	1.31E-12
ZNF562	3.80E-09	-0.397579	0.168	0.202	0.000112096
SERTAD3	5.62E-07	-0.397528	0.209	0.235	0.0165956
DENND1A	5.34E-164	-0.397516	0.966	0.976	1.58E-159
TOMM7	1.14E-125	-0.39713	0.888	0.912	3.38E-121
UBE2W	1.20E-89	-0.396897	0.805	0.856	3.54E-85
TRAPPC12	5.11E-24	-0.396742	0.449	0.503	1.51E-19
RBMX	1.09E-48	-0.396496	0.611	0.68	3.22E-44
ARID3A	1.43E-31	-0.396371	0.597	0.646	4.23E-27
PRPSAP2	5.10E-13	-0.396343	0.292	0.333	1.51E-08
ZNF611	6.47E-08	-0.395856	0.248	0.279	0.00191084
IL18	4.11E-11	-0.395853	0.207	0.247	1.21E-06
ZCCHC3	6.06E-07	-0.395692	0.118	0.144	0.0178878
TTC7A	6.01E-71	-0.395241	0.806	0.851	1.78E-66
OGT	1.39E-57	-0.394581	0.663	0.732	4.10E-53
NSRP1	2.09E-33	-0.39438	0.56	0.615	6.18E-29
KLHL24	1.57E-48	-0.394341	0.647	0.713	4.65E-44
DCTD	1.52E-06	-0.394178	0.183	0.209	0.044898
EEF1A1	0	-0.393579	0.998	0.997	0
RETREG3	5.61E-17	-0.393327	0.347	0.395	1.66E-12
RNF115	1.74E-26	-0.393311	0.537	0.581	5.15E-22
CDK19	2.33E-54	-0.392951	0.739	0.794	6.87E-50
DDX42	4.75E-23	-0.39279	0.418	0.47	1.40E-18
CALCOCO1	2.78E-12	-0.392657	0.263	0.304	8.21E-08
GFPT1	2.13E-09	-0.392606	0.341	0.371	6.29E-05
NPRL3	4.25E-08	-0.392477	0.18	0.209	0.00125456
VPS50	1.71E-20	-0.391823	0.463	0.509	5.06E-16
DHRS4	3.18E-07	-0.39129	0.202	0.23	0.00940038
DDI2	1.11E-12	-0.391228	0.298	0.338	3.29E-08
MTERF4	3.39E-10	-0.391062	0.25	0.286	1.00E-05
BANP	7.43E-23	-0.391034	0.454	0.508	2.19E-18
SPIDR	1.14E-112	-0.390922	0.939	0.962	3.36E-108
PARP6	8.60E-12	-0.390876	0.229	0.27	2.54E-07
RMDN1	1.95E-13	-0.39083	0.312	0.355	5.76E-09
XPC	1.37E-14	-0.390789	0.36	0.402	4.03E-10
ERCC8	8.53E-09	-0.390566	0.312	0.34	0.000251872
ELMOD3	1.67E-14	-0.390352	0.271	0.319	4.92E-10
ENSG00000290876	1.16E-12	-0.390038	0.319	0.356	3.42E-08
DEAF1	1.38E-12	-0.390026	0.249	0.293	4.06E-08
RHOQ	3.83E-78	-0.389927	0.759	0.829	1.13E-73
TFAM	1.93E-10	-0.389757	0.301	0.336	5.71E-06
INIP	5.04E-11	-0.389473	0.275	0.311	1.49E-06
WDR59	6.08E-08	-0.389443	0.269	0.298	0.00179438
ZNF346	9.60E-07	-0.389353	0.186	0.213	0.0283481
POLK	3.99E-45	-0.389251	0.675	0.725	1.18E-40
SLC25A26	1.42E-09	-0.389121	0.327	0.359	4.20E-05
HLA-B	0	-0.389112	0.995	0.995	0
LRRC8B	4.71E-12	-0.388953	0.385	0.417	1.39E-07
EXOSC8	1.38E-07	-0.388843	0.163	0.191	0.00406592
SNAP23	2.35E-39	-0.388771	0.57	0.634	6.95E-35
CTBS	2.32E-27	-0.388155	0.473	0.532	6.84E-23
CNOT1	2.26E-40	-0.387859	0.607	0.656	6.68E-36
NOL9	6.18E-09	-0.387831	0.215	0.248	0.000182541
LRRC8D	8.65E-39	-0.38777	0.698	0.731	2.55E-34
ZNF846	2.10E-07	-0.387701	0.187	0.216	0.00620792
FEZ2	1.23E-44	-0.387678	0.612	0.675	3.62E-40
CLDND1	1.91E-11	-0.387502	0.283	0.32	5.64E-07
FBXO42	2.28E-41	-0.387372	0.625	0.687	6.74E-37
OARD1	7.92E-07	-0.387291	0.272	0.295	0.0233816
SLF1	6.93E-08	-0.387286	0.218	0.249	0.00204527
C3orf38	2.53E-16	-0.387285	0.353	0.402	7.48E-12
NT5C3A	1.61E-27	-0.387259	0.484	0.545	4.76E-23
FASTKD2	5.98E-09	-0.38688	0.195	0.229	0.000176638
RFTN1	2.76E-13	-0.386867	0.381	0.42	8.15E-09
LCORL	2.14E-57	-0.386694	0.691	0.757	6.33E-53
VPS54	3.68E-30	-0.386529	0.613	0.656	1.09E-25
SCO1	2.52E-07	-0.386379	0.213	0.24	0.00744995
LDHB	7.70E-29	-0.386013	0.411	0.477	2.27E-24
NHERF1	6.02E-18	-0.385606	0.383	0.43	1.78E-13
TMEM245	2.07E-20	-0.385573	0.42	0.472	6.13E-16
MAT2B	8.15E-17	-0.385564	0.365	0.412	2.41E-12
PHTF2	1.36E-32	-0.385163	0.547	0.611	4.01E-28
CPNE1	7.78E-20	-0.385052	0.422	0.471	2.30E-15
IRF2	5.77E-33	-0.385048	0.601	0.647	1.70E-28
SP3	8.17E-99	-0.384873	0.871	0.908	2.41E-94
REEP3	1.50E-12	-0.38483	0.452	0.477	4.43E-08
DKC1	1.99E-07	-0.384788	0.232	0.26	0.0058732
RSRP1	2.64E-84	-0.384458	0.838	0.869	7.79E-80
ORAI2	4.23E-14	-0.383992	0.349	0.39	1.25E-09
YIPF4	5.02E-40	-0.383918	0.612	0.664	1.48E-35
SLC7A7	2.55E-89	-0.383842	0.784	0.845	7.53E-85
DDX50	2.75E-11	-0.383689	0.315	0.35	8.13E-07
ELP2	1.91E-15	-0.383536	0.328	0.372	5.64E-11
ZNF185	1.55E-11	-0.383461	0.199	0.242	4.58E-07
ABCB10	5.94E-09	-0.383186	0.253	0.286	0.000175467
ENSG00000290683	7.33E-11	-0.382428	0.298	0.334	2.16E-06
TRIM4	1.00E-12	-0.382239	0.301	0.341	2.97E-08
UVRAG	2.41E-99	-0.381855	0.892	0.91	7.12E-95
NGDN	1.76E-07	-0.381655	0.203	0.233	0.00520994
SLC49A4	3.91E-35	-0.381345	0.671	0.715	1.15E-30
PSAP	0	-0.381317	0.989	0.991	0
UGGT2	3.77E-12	-0.381002	0.344	0.384	1.11E-07
PTCD3	2.37E-14	-0.380965	0.273	0.32	7.00E-10
CNOT7	1.93E-18	-0.380944	0.401	0.448	5.69E-14
RARS2	1.35E-16	-0.380423	0.41	0.451	3.99E-12
ZMYM4	2.11E-44	-0.380361	0.64	0.707	6.23E-40
KANSL1	1.39E-96	-0.380053	0.899	0.913	4.11E-92
SLC35E2B	1.25E-12	-0.37965	0.296	0.338	3.70E-08
RPS13	2.72E-274	-0.379617	0.987	0.985	8.04E-270
ESF1	1.96E-09	-0.379403	0.254	0.288	5.80E-05
CDK5RAP1	1.46E-11	-0.3794	0.3	0.336	4.30E-07
ERCC5	1.59E-16	-0.378975	0.389	0.436	4.68E-12
TRIO	2.04E-58	-0.378895	0.764	0.813	6.04E-54
KIAA1958	9.98E-08	-0.378828	0.339	0.364	0.00294779
DNAAF9	1.80E-43	-0.378581	0.685	0.735	5.31E-39
D2HGDH	1.75E-07	-0.37845	0.211	0.24	0.00515851
RASSF4	5.12E-37	-0.378406	0.597	0.652	1.51E-32
TOPBP1	2.39E-15	-0.378391	0.331	0.377	7.05E-11
MITD1	1.04E-09	-0.378263	0.267	0.3	3.06E-05
INSR	6.45E-24	-0.378168	0.572	0.611	1.91E-19
NIN	2.08E-79	-0.37803	0.834	0.866	6.13E-75
LYPLAL1	6.09E-12	-0.377896	0.344	0.378	1.80E-07
RPRD2	6.88E-22	-0.377849	0.528	0.571	2.03E-17
ACOX1	6.38E-17	-0.377661	0.408	0.454	1.88E-12
MTG1	3.57E-11	-0.377635	0.256	0.294	1.05E-06
TNFSF12	3.78E-11	-0.377629	0.28	0.316	1.12E-06
GPATCH2	2.77E-14	-0.377245	0.387	0.427	8.19E-10
PRPF6	7.18E-18	-0.377228	0.424	0.467	2.12E-13
POM121C	2.33E-14	-0.377221	0.354	0.394	6.88E-10
NBPF12	5.84E-18	-0.377188	0.38	0.429	1.72E-13
MRPS18B	1.68E-07	-0.376922	0.214	0.242	0.00496762
NUP62	9.08E-14	-0.376338	0.344	0.384	2.68E-09
WAPL	6.80E-47	-0.376002	0.705	0.75	2.01E-42
BMT2	6.49E-11	-0.375884	0.402	0.427	1.92E-06
PPM1D	7.54E-14	-0.375684	0.392	0.428	2.22E-09
MARS1	1.66E-17	-0.37525	0.406	0.447	4.90E-13
RCN1	4.95E-08	-0.374849	0.157	0.187	0.00146272
ZNF791	8.82E-09	-0.374814	0.263	0.294	0.000260428
ZNF581	1.25E-10	-0.374793	0.239	0.275	3.68E-06
MCCC1	9.16E-12	-0.374642	0.284	0.321	2.71E-07
TNFRSF1B	1.08E-131	-0.37416	0.918	0.948	3.19E-127
MAPK8	4.10E-22	-0.373963	0.521	0.559	1.21E-17
WBP11	8.60E-19	-0.373859	0.42	0.466	2.54E-14
RHBDD1	3.41E-15	-0.373519	0.386	0.428	1.01E-10
RFX3	1.18E-33	-0.373277	0.676	0.719	3.48E-29
ARL5A	4.06E-31	-0.372874	0.554	0.61	1.20E-26
IPO8	8.57E-16	-0.372861	0.298	0.347	2.53E-11
ABI3	1.62E-19	-0.372851	0.22	0.284	4.80E-15
CCDC146	2.29E-08	-0.372737	0.225	0.261	0.000675006
HDAC8	7.75E-23	-0.37261	0.544	0.593	2.29E-18
CREBRF	9.80E-49	-0.371937	0.705	0.76	2.89E-44
BRD3	3.23E-19	-0.371886	0.386	0.437	9.53E-15
KDM7A	1.30E-75	-0.37188	0.837	0.877	3.85E-71
RSBN1	2.49E-14	-0.370881	0.306	0.352	7.34E-10
CACNA2D4	1.39E-07	-0.370408	0.143	0.172	0.00411318
GTF2H1	1.17E-08	-0.369466	0.271	0.303	0.000344989
ACAP2	4.81E-174	-0.369466	0.979	0.986	1.42E-169
SIPA1L3	2.03E-32	-0.369237	0.619	0.675	6.01E-28
MMP24	5.25E-09	-0.369138	0.105	0.135	0.000154887
CTDSP2	1.95E-24	-0.369114	0.511	0.556	5.77E-20
EID1	7.13E-57	-0.369082	0.745	0.785	2.11E-52
TRMT10C	1.79E-07	-0.369034	0.184	0.212	0.00528157
BTRC	2.74E-17	-0.368822	0.408	0.456	8.10E-13
STK38	8.87E-66	-0.368701	0.835	0.865	2.62E-61
AKR7A2	1.25E-09	-0.368696	0.295	0.326	3.70E-05
RAD50	1.11E-12	-0.368655	0.366	0.4	3.27E-08
FBL	2.32E-16	-0.368648	0.396	0.438	6.86E-12
FBXL17	1.49E-42	-0.368508	0.744	0.776	4.39E-38
HMGN3	3.93E-36	-0.36843	0.59	0.65	1.16E-31
OIP5-AS1	3.70E-20	-0.368377	0.493	0.532	1.09E-15
TM7SF3	3.86E-12	-0.368141	0.42	0.449	1.14E-07
ZFHX3	2.56E-49	-0.368096	0.764	0.799	7.55E-45
CERT1	1.74E-83	-0.368068	0.853	0.885	5.13E-79
RNF217	9.80E-07	-0.367844	0.319	0.34	0.0289347
PPP2R5A	2.92E-36	-0.367832	0.697	0.739	8.61E-32
ZNF302	3.05E-09	-0.367491	0.188	0.223	9.02E-05
RPL35A	9.75E-258	-0.367325	0.985	0.983	2.88E-253
TOM1L2	3.72E-13	-0.366864	0.396	0.433	1.10E-08
NCK2	1.97E-08	-0.366715	0.255	0.285	0.000581831
SNX14	2.73E-33	-0.366457	0.655	0.694	8.06E-29
VCPKMT	1.08E-07	-0.36637	0.212	0.242	0.00318267
RPL4	4.51E-168	-0.366341	0.943	0.958	1.33E-163
ANAPC1	1.41E-09	-0.366303	0.194	0.23	4.17E-05
GPATCH2L	1.31E-28	-0.36587	0.583	0.63	3.87E-24
KCTD13	6.40E-10	-0.365704	0.212	0.248	1.89E-05
FRYL	1.40E-71	-0.365578	0.829	0.865	4.13E-67
GIT2	6.09E-68	-0.365489	0.79	0.834	1.80E-63
BTN2A1	3.37E-11	-0.365238	0.311	0.347	9.95E-07
ME2	1.21E-31	-0.365217	0.605	0.651	3.56E-27
SETD2	6.51E-83	-0.36507	0.852	0.885	1.92E-78
LUC7L3	1.22E-73	-0.364681	0.817	0.848	3.60E-69
FCHO2	1.73E-19	-0.364617	0.475	0.521	5.10E-15
ATF7	5.12E-29	-0.364614	0.58	0.618	1.51E-24
CKAP5	1.84E-08	-0.364092	0.283	0.312	0.000541998
ARHGEF3	1.49E-26	-0.364083	0.56	0.614	4.39E-22
KDM4A	2.22E-10	-0.363702	0.268	0.302	6.54E-06
HNRNPA0	1.79E-27	-0.363684	0.485	0.543	5.29E-23
TMX2	2.02E-11	-0.363516	0.338	0.376	5.95E-07
RNF111	9.51E-55	-0.36346	0.748	0.789	2.81E-50
PLCL2	2.51E-88	-0.363295	0.864	0.902	7.42E-84
GLOD4	3.72E-08	-0.362955	0.211	0.241	0.00109691
PRR14L	3.73E-24	-0.362918	0.528	0.577	1.10E-19
IFT25	5.57E-07	-0.362627	0.243	0.269	0.0164557
MARK2	1.68E-37	-0.362495	0.663	0.704	4.97E-33
DDX18	1.97E-19	-0.362456	0.462	0.506	5.83E-15
NPEPPS	6.23E-48	-0.362187	0.725	0.772	1.84E-43
MPHOSPH10	1.57E-08	-0.362169	0.246	0.277	0.000462238
ZNF3	8.87E-08	-0.362164	0.132	0.161	0.0026204
PURA	1.38E-07	-0.362095	0.255	0.283	0.00408726
KIAA2026	2.34E-30	-0.361889	0.639	0.678	6.91E-26
TRAPPC11	2.31E-23	-0.361648	0.509	0.559	6.83E-19
PRPF8	1.84E-23	-0.361563	0.527	0.572	5.44E-19
[truncated: 3,423 more rows]

## Sheet: Supplementary Table 4
Supplementary Table 4. Differential expression analysis of Classic Monocyte subpopulations in peripheral blood 72 h after trauma
Gene	p_val	avg_log2FC	pct.1	pct.2	p_val_adj
ENSG00000276345	3.30E-167	-6.6121	0.001	0.151	9.75E-163
ENSG00000249988	3.58E-117	-3.03814	0.03	0.166	1.06E-112
ACSM3	1.61E-83	-2.01026	0.05	0.17	4.77E-79
SYCP2	1.46E-80	-1.97717	0.055	0.175	4.31E-76
IFI44L	5.41E-101	-1.94015	0.089	0.242	1.60E-96
PLA2G7	1.36E-189	-1.91465	0.111	0.352	4.01E-185
SERPINI2	2.05E-67	-1.87213	0.06	0.167	6.05E-63
ADGRE3	1.04E-96	-1.80249	0.07	0.214	3.06E-92
HLA-DPB1	0	-1.77989	0.492	0.865	0
SNED1	7.03E-81	-1.77032	0.05	0.168	2.08E-76
ALDH1A1	1.24E-191	-1.75799	0.155	0.408	3.66E-187
HLA-DQA1	1.08E-146	-1.74998	0.147	0.36	3.18E-142
PID1	0	-1.74606	0.321	0.704	0
CACNA2D3	6.61E-208	-1.73487	0.177	0.448	1.95E-203
HLA-DRB1	0	-1.59553	0.702	0.947	0
HLA-DPA1	0	-1.5923	0.546	0.869	0
HLA-DRB5	1.44E-75	-1.58159	0.161	0.304	4.25E-71
WDR49	5.45E-116	-1.56904	0.159	0.345	1.61E-111
NEBL	2.09E-18	-1.53307	0.059	0.104	6.17E-14
ENSG00000260517	3.35E-49	-1.53226	0.037	0.116	9.88E-45
RSAD2	4.64E-46	-1.52744	0.05	0.131	1.37E-41
GBP5	6.45E-73	-1.519	0.079	0.203	1.90E-68
OAS3	1.61E-75	-1.49029	0.094	0.225	4.76E-71
STON2	3.32E-36	-1.48396	0.04	0.105	9.80E-32
IFIT2	1.57E-33	-1.47958	0.075	0.148	4.64E-29
NFE2L3	1.15E-49	-1.45625	0.061	0.15	3.38E-45
GBP4	8.37E-98	-1.44981	0.104	0.262	2.47E-93
ENSG00000251034	7.72E-30	-1.43834	0.046	0.105	2.28E-25
RASA4B	1.88E-36	-1.43373	0.038	0.101	5.54E-32
OSBPL1A	5.55E-154	-1.41779	0.208	0.441	1.64E-149
RTN1	0	-1.41541	0.453	0.836	0
CDC42EP1	3.69E-38	-1.40554	0.047	0.116	1.09E-33
TSPAN16	1.03E-38	-1.39129	0.037	0.104	3.03E-34
NHS	5.55E-80	-1.3911	0.112	0.255	1.64E-75
ENSG00000284685	1.90E-159	-1.38617	0.231	0.469	5.60E-155
PRLR	5.45E-70	-1.38493	0.091	0.217	1.61E-65
ENSG00000290680	8.83E-46	-1.38355	0.048	0.128	2.61E-41
ACCS	9.61E-48	-1.37943	0.04	0.119	2.84E-43
CMPK2	6.42E-42	-1.37282	0.064	0.146	1.90E-37
HLA-DRA	0	-1.35643	0.853	0.981	0
HLA-DQB1	2.35E-277	-1.34647	0.44	0.726	6.94E-273
IFIT3	7.50E-36	-1.33989	0.087	0.167	2.21E-31
HLA-DMB	0	-1.33733	0.435	0.792	0
ZBTB46	5.68E-34	-1.31852	0.041	0.103	1.68E-29
MX1	3.96E-94	-1.31625	0.202	0.378	1.17E-89
DST	7.69E-89	-1.30914	0.149	0.31	2.27E-84
SIGLEC1	3.31E-47	-1.3079	0.069	0.16	9.76E-43
MB21D2	1.22E-34	-1.29857	0.062	0.133	3.61E-30
POLA1	9.70E-58	-1.29204	0.091	0.202	2.86E-53
EPSTI1	3.53E-109	-1.27749	0.291	0.482	1.04E-104
FCGR2C	1.44E-84	-1.26851	0.148	0.303	4.26E-80
PLCB1	0	-1.2591	0.797	0.951	0
HERC5	9.27E-35	-1.25522	0.086	0.164	2.74E-30
ENSG00000227757	7.22E-43	-1.25099	0.067	0.15	2.13E-38
ZNF618	1.75E-39	-1.24889	0.063	0.141	5.16E-35
IFI44	5.48E-67	-1.24581	0.235	0.376	1.62E-62
OLIG1	2.81E-50	-1.24351	0.073	0.168	8.29E-46
LINC02245	1.24E-43	-1.2434	0.072	0.158	3.65E-39
CACNB4	5.97E-31	-1.23348	0.072	0.141	1.76E-26
GRAMD1B	7.21E-126	-1.23212	0.211	0.42	2.13E-121
ENSG00000291188	5.49E-172	-1.22879	0.313	0.561	1.62E-167
AGPAT5	1.55E-54	-1.22562	0.086	0.191	4.58E-50
PAQR7	1.14E-50	-1.21094	0.064	0.156	3.37E-46
NEGR1	1.74E-43	-1.20819	0.101	0.196	5.14E-39
KANTR	9.07E-59	-1.20646	0.09	0.202	2.68E-54
ENSG00000226281	1.98E-47	-1.20119	0.128	0.233	5.84E-43
CYP27A1	8.84E-161	-1.19952	0.284	0.529	2.61E-156
ENSG00000223725	9.80E-78	-1.19157	0.188	0.341	2.89E-73
OPHN1	1.04E-50	-1.19058	0.104	0.21	3.08E-46
ENSG00000267174	4.13E-123	-1.18155	0.223	0.435	1.22E-118
TNFSF8	5.04E-199	-1.1801	0.302	0.584	1.49E-194
ENSG00000250057	4.90E-28	-1.17314	0.047	0.104	1.45E-23
CIITA	3.09E-212	-1.17291	0.307	0.591	9.13E-208
AFF3	2.36E-39	-1.17254	0.096	0.184	6.96E-35
AKR1B1	1.80E-77	-1.16817	0.134	0.281	5.33E-73
CATSPER2	4.01E-27	-1.16276	0.045	0.101	1.18E-22
IFI6	5.08E-44	-1.16184	0.179	0.282	1.50E-39
OAS2	9.04E-75	-1.15963	0.178	0.328	2.67E-70
RFC3	1.67E-43	-1.15425	0.072	0.159	4.93E-39
ABTB3	2.84E-92	-1.14802	0.202	0.377	8.39E-88
ZC2HC1A	2.79E-66	-1.1476	0.139	0.272	8.25E-62
ADGRB3	5.68E-23	-1.14709	0.089	0.149	1.68E-18
KIAA1328	1.63E-78	-1.14339	0.158	0.312	4.83E-74
CD74	0	-1.13364	0.917	0.985	0
SLC38A4-AS1	3.31E-27	-1.12758	0.069	0.133	9.79E-23
MAP4K1	2.07E-36	-1.12734	0.058	0.131	6.10E-32
ENSG00000258666	2.41E-43	-1.12615	0.088	0.18	7.12E-39
XRRA1	1.18E-59	-1.12405	0.117	0.237	3.50E-55
CACNA1D	1.17E-15	-1.1167	0.073	0.118	3.46E-11
ASTN2	1.98E-33	-1.1097	0.05	0.117	5.83E-29
CDIP1	1.03E-54	-1.10442	0.07	0.171	3.04E-50
HLA-DQA2	4.33E-15	-1.09934	0.079	0.123	1.28E-10
ENSG00000290569	4.02E-26	-1.0959	0.046	0.1	1.19E-21
ICOSLG	4.13E-33	-1.09138	0.051	0.116	1.22E-28
ARPIN	2.03E-68	-1.08912	0.134	0.271	5.99E-64
LY6E	7.18E-109	-1.08573	0.257	0.456	2.12E-104
SRC	7.19E-67	-1.07746	0.105	0.235	2.12E-62
CD4	6.83E-302	-1.0756	0.506	0.807	2.02E-297
ZNF703	1.30E-36	-1.07428	0.066	0.143	3.83E-32
DLEU7	1.39E-26	-1.06782	0.048	0.103	4.10E-22
CPAMD8	3.04E-29	-1.06321	0.066	0.131	8.99E-25
ZDHHC1	1.65E-28	-1.05835	0.064	0.128	4.87E-24
HSH2D	9.94E-81	-1.05498	0.187	0.35	2.94E-76
FAM135A	7.99E-120	-1.05104	0.307	0.511	2.36E-115
S100Z	2.11E-217	-1.05095	0.54	0.775	6.24E-213
LGALS2	1.46E-263	-1.05036	0.529	0.794	4.30E-259
IMMP2L	3.85E-94	-1.04999	0.313	0.491	1.14E-89
NDC1	6.34E-27	-1.04824	0.069	0.132	1.87E-22
ARHGEF10L	5.79E-184	-1.04661	0.343	0.613	1.71E-179
L3MBTL4	9.50E-60	-1.0415	0.134	0.259	2.80E-55
FTCDNL1	3.35E-33	-1.03648	0.071	0.144	9.89E-29
POC5	4.65E-46	-1.03245	0.098	0.196	1.37E-41
PTGIR	4.02E-45	-1.0322	0.089	0.185	1.19E-40
SPN	2.73E-115	-1.02705	0.257	0.462	8.05E-111
TUBGCP5	8.98E-30	-1.02696	0.055	0.118	2.65E-25
CEP128	1.02E-33	-1.02429	0.095	0.176	3.01E-29
XAF1	3.78E-102	-1.02381	0.37	0.552	1.12E-97
CYSLTR2	1.91E-57	-1.0227	0.144	0.267	5.65E-53
LINC02328	2.61E-64	-1.02095	0.182	0.32	7.69E-60
SNHG5	0	-1.01549	0.645	0.891	0
TMEM268	1.10E-79	-1.01088	0.17	0.328	3.25E-75
STAT1	2.31E-179	-1.00783	0.583	0.772	6.82E-175
EPHX1	3.12E-25	-1.00292	0.057	0.114	9.20E-21
RTTN	1.19E-46	-1.00126	0.084	0.179	3.50E-42
ZNF532	9.77E-41	-0.997643	0.133	0.232	2.88E-36
KLHL5	1.02E-170	-0.996982	0.418	0.66	3.01E-166
P2RY2	2.08E-26	-0.996901	0.049	0.106	6.13E-22
IRF1-AS1	1.51E-118	-0.995121	0.277	0.492	4.46E-114
WARS2-AS1	3.98E-35	-0.988346	0.091	0.173	1.18E-30
ANKRD46	7.58E-25	-0.985364	0.059	0.116	2.24E-20
BTN2A2	4.76E-45	-0.984612	0.085	0.181	1.41E-40
MARCKS	2.80E-209	-0.976974	0.415	0.705	8.27E-205
RIGI	2.49E-72	-0.975308	0.224	0.382	7.36E-68
FAAH	7.60E-26	-0.975224	0.048	0.103	2.24E-21
GCNT2	1.38E-120	-0.974162	0.389	0.588	4.09E-116
KLF12	4.19E-40	-0.972966	0.149	0.25	1.24E-35
DPEP2	2.27E-174	-0.972302	0.386	0.648	6.71E-170
CHEK2	7.11E-23	-0.969815	0.049	0.1	2.10E-18
ENSG00000290548	5.03E-60	-0.967621	0.185	0.32	1.48E-55
NEMP1	3.86E-25	-0.966317	0.05	0.105	1.14E-20
BCL11A	8.12E-77	-0.963754	0.248	0.409	2.40E-72
BAIAP2	6.94E-39	-0.955455	0.081	0.166	2.05E-34
ZNF33B	1.39E-53	-0.953346	0.134	0.254	4.10E-49
WARS1	4.63E-160	-0.952503	0.647	0.814	1.37E-155
TPK1	1.93E-137	-0.951577	0.439	0.647	5.70E-133
CTNND1	1.06E-133	-0.949835	0.376	0.594	3.12E-129
HERC6	1.90E-25	-0.949044	0.095	0.162	5.61E-21
TRANK1	5.33E-65	-0.948315	0.189	0.334	1.57E-60
GSAP	2.13E-215	-0.947769	0.554	0.786	6.28E-211
ZNF780B	5.35E-42	-0.947753	0.103	0.198	1.58E-37
ARL17B	1.97E-82	-0.945394	0.244	0.416	5.81E-78
AKAP7	4.89E-55	-0.944988	0.18	0.306	1.45E-50
LINC02256.1	1.88E-41	-0.944814	0.083	0.173	5.56E-37
PARP14	3.74E-176	-0.943384	0.582	0.776	1.10E-171
ZNF43	1.75E-40	-0.943368	0.115	0.212	5.18E-36
GGTA1	1.03E-55	-0.942682	0.121	0.24	3.05E-51
GPR155	5.94E-90	-0.942436	0.284	0.467	1.76E-85
TPPP3	3.35E-26	-0.941671	0.082	0.148	9.89E-22
ZNF875	1.63E-37	-0.935563	0.076	0.158	4.82E-33
CNNM2	2.52E-32	-0.927087	0.147	0.233	7.43E-28
SLC12A2-DT	2.80E-32	-0.925277	0.105	0.185	8.28E-28
ENSG00000291113	7.73E-28	-0.924621	0.062	0.125	2.28E-23
ENSG00000267787	4.53E-80	-0.924509	0.257	0.423	1.34E-75
NCAPD3	1.89E-34	-0.924191	0.081	0.16	5.58E-30
GBP1	5.59E-40	-0.92318	0.174	0.28	1.65E-35
FGL2	0	-0.922233	0.884	0.965	0
SAMD4A	1.70E-25	-0.922112	0.111	0.183	5.03E-21
KLHDC1	3.50E-25	-0.920206	0.074	0.137	1.03E-20
SLC24A4	2.75E-140	-0.919009	0.575	0.754	8.11E-136
APOL3	8.59E-93	-0.918842	0.241	0.43	2.54E-88
LINC02432	1.20E-49	-0.915575	0.16	0.279	3.55E-45
ZFAND4	1.23E-30	-0.914792	0.079	0.15	3.64E-26
SPATA5	5.46E-45	-0.913898	0.168	0.281	1.61E-40
IFIT5	5.86E-22	-0.911963	0.06	0.113	1.73E-17
HIBADH	4.79E-40	-0.909244	0.189	0.294	1.41E-35
SLC18B1	8.18E-50	-0.908899	0.14	0.256	2.41E-45
CD300LF	3.33E-173	-0.904686	0.445	0.704	9.84E-169
ENSG00000283674	3.01E-54	-0.896281	0.177	0.303	8.90E-50
SPOPL-DT	1.57E-28	-0.893828	0.123	0.2	4.63E-24
CHN2	2.10E-307	-0.891741	0.829	0.949	6.19E-303
RAB37	5.64E-49	-0.891568	0.127	0.239	1.67E-44
CASS4	4.04E-30	-0.890582	0.111	0.19	1.19E-25
TXNIP	0	-0.889145	0.902	0.98	0
CENPP	7.55E-18	-0.887091	0.078	0.128	2.23E-13
CLHC1	1.99E-19	-0.883039	0.057	0.105	5.87E-15
CCDC170	8.60E-52	-0.878185	0.175	0.298	2.54E-47
MBOAT2	3.01E-32	-0.878126	0.101	0.181	8.89E-28
SCARF1	5.31E-29	-0.874996	0.078	0.147	1.57E-24
NUP43	5.83E-44	-0.874028	0.087	0.18	1.72E-39
HLA-DMA	1.70E-179	-0.8738	0.486	0.722	5.02E-175
NARS2	9.47E-41	-0.87094	0.142	0.243	2.80E-36
MYCL	1.76E-57	-0.868854	0.176	0.309	5.21E-53
PABIR3	7.44E-25	-0.8677	0.08	0.143	2.20E-20
ENSG00000249771	8.22E-23	-0.866746	0.077	0.136	2.43E-18
RHOXF1	7.50E-23	-0.86636	0.078	0.137	2.21E-18
CHROMR	1.56E-26	-0.862748	0.086	0.154	4.60E-22
ARHGAP32	4.92E-45	-0.861823	0.231	0.346	1.45E-40
MAP4K3-DT	8.88E-20	-0.860254	0.07	0.123	2.62E-15
NHLRC2	3.13E-42	-0.853401	0.129	0.231	9.25E-38
ITGA4	1.52E-192	-0.852219	0.665	0.823	4.48E-188
PHLPP2	1.76E-15	-0.850588	0.071	0.115	5.19E-11
GOLM1	8.92E-30	-0.849623	0.121	0.201	2.63E-25
ENGASE	4.16E-39	-0.849461	0.124	0.221	1.23E-34
MMS22L	2.46E-29	-0.846526	0.102	0.178	7.26E-25
GNG7	3.49E-19	-0.843665	0.084	0.139	1.03E-14
IGF2BP2	2.21E-52	-0.842624	0.201	0.329	6.54E-48
FMO5	5.81E-29	-0.842506	0.12	0.199	1.72E-24
CARMIL1	2.91E-40	-0.837437	0.116	0.215	8.59E-36
MCM3	1.61E-21	-0.834667	0.061	0.114	4.74E-17
ZNF678	1.89E-20	-0.830429	0.075	0.13	5.59E-16
ENSG00000289691	2.08E-85	-0.828663	0.276	0.455	6.14E-81
MEF2C	1.03E-257	-0.827522	0.783	0.924	3.04E-253
RPS6KA5	3.57E-138	-0.826756	0.498	0.7	1.05E-133
CATSPERG	2.02E-31	-0.825854	0.104	0.184	5.98E-27
DDX10	5.54E-54	-0.824988	0.232	0.365	1.64E-49
SCRN1	6.54E-37	-0.823292	0.122	0.215	1.93E-32
RSAD1	1.48E-31	-0.822711	0.098	0.178	4.36E-27
BISPR	2.40E-20	-0.821604	0.075	0.129	7.09E-16
FANCL	7.14E-19	-0.819867	0.068	0.119	2.11E-14
TMEM72-AS1	5.28E-21	-0.818803	0.08	0.137	1.56E-16
GNLY	2.78E-61	-0.817652	0.07	0.179	8.19E-57
SETDB2	7.12E-35	-0.817379	0.157	0.252	2.10E-30
NEDD9	6.16E-191	-0.816898	0.675	0.845	1.82E-186
SPATS2L	8.53E-13	-0.813974	0.115	0.16	2.52E-08
ISG15	2.14E-29	-0.813359	0.326	0.418	6.32E-25
FN3KRP	7.86E-22	-0.812503	0.077	0.135	2.32E-17
PPFIBP2	7.05E-55	-0.812438	0.235	0.371	2.08E-50
AATBC	5.41E-39	-0.81227	0.122	0.22	1.60E-34
ZNF736	1.57E-45	-0.81137	0.147	0.258	4.63E-41
EPM2A	4.28E-14	-0.810996	0.062	0.103	1.26E-09
WWC2	7.43E-37	-0.810906	0.17	0.27	2.19E-32
ZNF559	1.02E-20	-0.81046	0.055	0.104	3.00E-16
SRGAP3	2.54E-15	-0.807439	0.062	0.105	7.50E-11
HHAT	8.17E-17	-0.807371	0.069	0.117	2.41E-12
DET1	8.28E-15	-0.807343	0.061	0.102	2.45E-10
BACE1	5.75E-18	-0.806202	0.06	0.107	1.70E-13
LINC00877	5.43E-60	-0.800474	0.474	0.601	1.60E-55
FMNL1-DT	1.31E-82	-0.798399	0.35	0.524	3.86E-78
EOLA2-DT	3.53E-48	-0.797562	0.218	0.342	1.04E-43
EFCAB13	8.84E-24	-0.797522	0.109	0.176	2.61E-19
EPB41L2	1.33E-33	-0.795488	0.126	0.213	3.93E-29
ENSG00000291066	3.93E-26	-0.795037	0.084	0.151	1.16E-21
ATP8B1-AS1	3.73E-34	-0.794348	0.095	0.178	1.10E-29
CDC42EP2	3.60E-22	-0.791824	0.079	0.138	1.06E-17
ZNF594-DT	6.88E-38	-0.791803	0.105	0.196	2.03E-33
NBPF14	3.81E-139	-0.790512	0.464	0.688	1.13E-134
DNAJC24	3.67E-23	-0.790234	0.096	0.161	1.08E-18
DISP1	1.84E-24	-0.790063	0.138	0.211	5.43E-20
KIFAP3	3.07E-28	-0.789238	0.155	0.238	9.05E-24
TPCN1	3.00E-115	-0.786982	0.438	0.639	8.86E-111
SLC25A17	1.66E-21	-0.786726	0.102	0.164	4.90E-17
ARRDC5	4.27E-27	-0.785427	0.085	0.154	1.26E-22
ZC3H12C	7.77E-19	-0.785318	0.107	0.165	2.29E-14
RGS12	1.15E-30	-0.78373	0.118	0.201	3.39E-26
TMEM154	2.41E-159	-0.782492	0.576	0.781	7.12E-155
APOL6	1.07E-87	-0.78205	0.369	0.546	3.16E-83
ENSG00000287839	7.59E-31	-0.781377	0.101	0.18	2.24E-26
EVL	3.14E-62	-0.780422	0.201	0.35	9.27E-58
CAMK2D	2.56E-96	-0.779804	0.559	0.706	7.55E-92
SULF2	2.84E-256	-0.779722	0.806	0.924	8.39E-252
LINC02988	7.30E-21	-0.779613	0.096	0.156	2.16E-16
VAV2	2.02E-71	-0.778793	0.278	0.438	5.96E-67
ATP8B1	1.43E-29	-0.777798	0.103	0.181	4.23E-25
POLI	7.22E-22	-0.777573	0.082	0.142	2.13E-17
SRBD1	1.63E-76	-0.77549	0.356	0.516	4.82E-72
WLS	8.85E-55	-0.773077	0.206	0.342	2.61E-50
ZNF333	1.62E-48	-0.772637	0.168	0.288	4.78E-44
ADGRD1	8.89E-16	-0.769385	0.073	0.119	2.63E-11
LIPE-AS1	9.59E-34	-0.76914	0.14	0.231	2.83E-29
CXCR4	5.57E-36	-0.768016	0.33	0.438	1.65E-31
ABCC6	4.51E-23	-0.767952	0.074	0.133	1.33E-18
SLC2A9	2.32E-103	-0.767554	0.44	0.629	6.85E-99
VRK2	4.65E-76	-0.766977	0.412	0.571	1.37E-71
PLEKHG3	4.62E-21	-0.766907	0.09	0.151	1.36E-16
DDX60	3.81E-29	-0.766684	0.173	0.259	1.12E-24
TAPT1-AS1	1.01E-23	-0.76603	0.134	0.205	2.99E-19
UBAP1L	1.34E-14	-0.765673	0.061	0.102	3.96E-10
ZNF252P	3.52E-18	-0.764716	0.079	0.131	1.04E-13
TRAPPC6A	7.99E-46	-0.762062	0.149	0.263	2.36E-41
ENSG00000286895	2.23E-17	-0.761894	0.062	0.108	6.58E-13
LINC01127	2.50E-15	-0.757579	0.061	0.103	7.40E-11
IVD	5.23E-36	-0.756833	0.143	0.239	1.55E-31
CLEC12B	6.28E-20	-0.755831	0.086	0.143	1.85E-15
NBPF19	4.81E-117	-0.75541	0.488	0.684	1.42E-112
ENSG00000291143	2.00E-32	-0.755359	0.142	0.233	5.90E-28
RNASEH2B	1.59E-68	-0.755227	0.36	0.512	4.69E-64
ANKRD44-IT1	3.39E-19	-0.755176	0.072	0.125	1.00E-14
ULK2	6.10E-54	-0.755061	0.269	0.405	1.80E-49
HCG27	7.52E-21	-0.754936	0.081	0.139	2.22E-16
FXN	2.63E-25	-0.754738	0.104	0.174	7.75E-21
RETREG1	4.43E-15	-0.754293	0.083	0.129	1.31E-10
RRP7BP	3.15E-16	-0.754166	0.073	0.121	9.31E-12
TARS3	3.47E-27	-0.754088	0.109	0.184	1.02E-22
TCOF1	8.36E-75	-0.753889	0.299	0.469	2.47E-70
ANKRD36	2.16E-28	-0.753888	0.119	0.199	6.37E-24
ADA2	2.78E-261	-0.7524	0.767	0.912	8.20E-257
COG6	4.68E-41	-0.752266	0.188	0.296	1.38E-36
PDIK1L	3.26E-19	-0.749584	0.065	0.116	9.62E-15
STIM2	9.23E-76	-0.749291	0.364	0.534	2.72E-71
MTMR1	1.78E-41	-0.74848	0.174	0.286	5.25E-37
SETBP1	4.98E-13	-0.748458	0.065	0.104	1.47E-08
CBX7	1.42E-22	-0.748184	0.089	0.152	4.19E-18
MCCC2	1.20E-33	-0.747546	0.139	0.231	3.54E-29
TMEM229B	1.48E-21	-0.747175	0.066	0.122	4.36E-17
WDR89	9.36E-14	-0.747008	0.062	0.101	2.76E-09
KMO	9.50E-23	-0.746343	0.093	0.156	2.81E-18
TBC1D31	6.81E-15	-0.745974	0.081	0.127	2.01E-10
ARL14EP	2.25E-41	-0.745596	0.166	0.275	6.65E-37
PEA15	1.04E-57	-0.745391	0.229	0.37	3.07E-53
TGFBR1	5.60E-72	-0.744956	0.293	0.461	1.65E-67
IL15	1.61E-120	-0.744017	0.56	0.74	4.76E-116
MSANTD2	2.80E-26	-0.743374	0.101	0.173	8.27E-22
PACRGL	2.77E-28	-0.743142	0.121	0.199	8.18E-24
MTHFD1	1.23E-16	-0.742888	0.067	0.114	3.64E-12
ORC3	2.74E-28	-0.742741	0.143	0.224	8.10E-24
MS4A14	1.76E-28	-0.742695	0.116	0.196	5.19E-24
ARMCX4	7.50E-23	-0.740957	0.12	0.19	2.21E-18
EEPD1	2.30E-78	-0.740222	0.419	0.583	6.81E-74
FGD6	2.17E-77	-0.740104	0.389	0.551	6.40E-73
NRROS	8.87E-39	-0.738444	0.117	0.213	2.62E-34
FANCM	9.01E-15	-0.738013	0.065	0.108	2.66E-10
NEURL1	2.30E-18	-0.735728	0.064	0.113	6.79E-14
NBPF20	2.79E-14	-0.735265	0.059	0.1	8.24E-10
PIP5K1B	3.49E-55	-0.733488	0.232	0.37	1.03E-50
ACSS1	1.18E-43	-0.731158	0.139	0.248	3.48E-39
GUSBP1	3.96E-35	-0.730818	0.15	0.247	1.17E-30
C2CD2	1.36E-31	-0.730538	0.135	0.223	4.02E-27
ENSG00000289007	1.64E-21	-0.728505	0.106	0.17	4.84E-17
GSE1	1.68E-97	-0.728411	0.386	0.585	4.95E-93
SNHG14	1.48E-25	-0.728101	0.128	0.204	4.38E-21
ST3GAL3	1.81E-24	-0.726661	0.137	0.212	5.34E-20
ARAP2	4.97E-86	-0.726387	0.401	0.58	1.47E-81
LPAR1	5.85E-62	-0.721988	0.346	0.496	1.73E-57
TMEM104	1.77E-53	-0.721754	0.206	0.34	5.23E-49
ENSG00000271533	5.22E-30	-0.721262	0.122	0.205	1.54E-25
KDM2B	4.21E-69	-0.721209	0.356	0.517	1.24E-64
KPNA5	8.67E-25	-0.720997	0.12	0.193	2.56E-20
TENT5A	6.68E-65	-0.720594	0.412	0.564	1.97E-60
PTGER4	1.28E-51	-0.718297	0.238	0.373	3.79E-47
TRAP1	2.53E-22	-0.716792	0.122	0.19	7.48E-18
TADA1	5.07E-16	-0.716762	0.067	0.112	1.50E-11
NFYA	1.21E-22	-0.716143	0.154	0.228	3.57E-18
SPICE1	1.18E-17	-0.714576	0.066	0.114	3.49E-13
STAT2	1.39E-108	-0.71446	0.501	0.696	4.09E-104
PDE7B	4.32E-21	-0.713925	0.242	0.315	1.27E-16
ENSG00000290183	7.06E-23	-0.712058	0.096	0.162	2.09E-18
SCML1	6.29E-20	-0.711709	0.084	0.141	1.86E-15
ZNF266	3.28E-43	-0.711148	0.163	0.277	9.67E-39
ENSG00000290876	7.58E-50	-0.710417	0.225	0.356	2.24E-45
PNPT1	1.25E-28	-0.710315	0.168	0.256	3.69E-24
PMAIP1	3.73E-30	-0.709511	0.17	0.26	1.10E-25
SFMBT2	2.87E-57	-0.709202	0.301	0.446	8.48E-53
ANKAR	7.14E-20	-0.708124	0.123	0.186	2.11E-15
ENSG00000291220	2.05E-18	-0.707489	0.054	0.101	6.07E-14
MSANTD4	3.83E-14	-0.706887	0.06	0.1	1.13E-09
DGCR8	4.85E-21	-0.706737	0.093	0.155	1.43E-16
NAT9	3.05E-31	-0.705581	0.12	0.203	9.01E-27
SAMD9L	1.27E-33	-0.705433	0.229	0.33	3.76E-29
ENSG00000244055	4.11E-20	-0.705217	0.103	0.164	1.21E-15
RPA1	2.18E-35	-0.705169	0.174	0.275	6.44E-31
RNF213	2.98E-209	-0.704605	0.834	0.93	8.81E-205
CPED1	1.34E-31	-0.70385	0.207	0.303	3.94E-27
NEXN	5.52E-18	-0.703826	0.069	0.119	1.63E-13
ZNF496	4.14E-16	-0.703424	0.075	0.123	1.22E-11
CD244	1.45E-48	-0.701813	0.221	0.35	4.30E-44
ENSG00000289381	2.50E-28	-0.701331	0.1	0.176	7.37E-24
DGLUCY	3.83E-95	-0.700888	0.463	0.644	1.13E-90
TCAF1	1.66E-14	-0.700571	0.089	0.135	4.89E-10
HDX	9.67E-17	-0.700039	0.117	0.173	2.86E-12
EIF2AK2	1.01E-55	-0.699998	0.431	0.565	2.97E-51
CD86	1.85E-129	-0.699495	0.574	0.759	5.45E-125
JADE1	2.47E-37	-0.698341	0.169	0.272	7.30E-33
TMEM150A	3.82E-16	-0.698261	0.07	0.117	1.13E-11
STAG3L4	2.68E-46	-0.698047	0.209	0.332	7.92E-42
DCAF17	3.93E-20	-0.697481	0.09	0.149	1.16E-15
KPNB1-DT	9.27E-20	-0.69669	0.098	0.158	2.74E-15
FAM3C	3.65E-23	-0.695728	0.12	0.19	1.08E-18
C1GALT1	1.34E-51	-0.694208	0.303	0.436	3.96E-47
PIGX	9.97E-78	-0.692559	0.407	0.574	2.94E-73
ZNF664	6.31E-17	-0.692522	0.078	0.128	1.86E-12
WDPCP	2.40E-58	-0.691269	0.393	0.531	7.08E-54
CTSO	2.66E-45	-0.690082	0.182	0.302	7.85E-41
KIAA0513	4.42E-97	-0.690048	0.456	0.642	1.30E-92
SCLT1	2.21E-172	-0.687433	0.812	0.913	6.54E-168
UTP20	3.38E-13	-0.687032	0.072	0.113	9.97E-09
NUBPL	6.06E-22	-0.686832	0.161	0.233	1.79E-17
AOAH	0	-0.682894	0.985	0.997	0
GTF2IRD2B	7.14E-31	-0.68259	0.153	0.243	2.11E-26
ERAP2	4.22E-75	-0.682416	0.301	0.474	1.25E-70
SLC2A4RG	2.50E-18	-0.681731	0.094	0.149	7.40E-14
GCFC2	3.53E-19	-0.681433	0.107	0.166	1.04E-14
CHML	1.00E-22	-0.679356	0.111	0.179	2.96E-18
NVL	2.31E-39	-0.679254	0.21	0.322	6.82E-35
PPIEL	5.37E-18	-0.678979	0.068	0.118	1.58E-13
NT5DC1	6.16E-39	-0.678137	0.262	0.374	1.82E-34
PWWP2A	1.47E-74	-0.678001	0.36	0.532	4.34E-70
RAB44	2.73E-21	-0.677993	0.082	0.141	8.07E-17
FASTKD1	4.23E-27	-0.677656	0.163	0.247	1.25E-22
FBXL14	7.36E-21	-0.675947	0.104	0.167	2.17E-16
NBPF26	1.17E-51	-0.67589	0.297	0.433	3.44E-47
TRIT1	5.93E-42	-0.674468	0.189	0.304	1.75E-37
CMKLR1	6.47E-21	-0.674359	0.077	0.134	1.91E-16
ENSG00000290476	7.87E-25	-0.674	0.111	0.183	2.33E-20
ZNF844	4.99E-13	-0.673999	0.066	0.105	1.47E-08
NPIPB4	8.69E-27	-0.673985	0.117	0.194	2.57E-22
ZDHHC18	2.07E-28	-0.673844	0.122	0.203	6.12E-24
ENSG00000272211	2.81E-40	-0.67377	0.172	0.283	8.31E-36
SURF6	1.32E-19	-0.673761	0.095	0.153	3.90E-15
PADI2	1.58E-27	-0.673624	0.162	0.247	4.66E-23
RAB24	2.04E-30	-0.673366	0.156	0.246	6.01E-26
XYLT1	1.45E-90	-0.671683	0.644	0.775	4.28E-86
MGA	1.08E-43	-0.670648	0.322	0.444	3.19E-39
ZNF41	1.50E-24	-0.670374	0.122	0.195	4.44E-20
CCDC14	1.05E-22	-0.670066	0.139	0.211	3.11E-18
ZNF26	7.96E-25	-0.669745	0.125	0.199	2.35E-20
KCNMB1	2.42E-21	-0.669604	0.088	0.148	7.15E-17
ZNF785	7.32E-16	-0.669321	0.084	0.133	2.16E-11
FLJ40194	2.02E-29	-0.668528	0.099	0.176	5.97E-25
ENSG00000288025	1.91E-21	-0.668333	0.114	0.18	5.64E-17
SCIMP	4.44E-83	-0.667937	0.419	0.594	1.31E-78
NPIPB13	7.35E-63	-0.667157	0.298	0.454	2.17E-58
NRG1	2.93E-39	-0.665794	0.438	0.537	8.65E-35
DNAJC10	1.18E-64	-0.665112	0.33	0.483	3.49E-60
PIGU	1.52E-08	-0.66501	0.105	0.139	0.000449509
ARHGEF9	7.09E-18	-0.66463	0.084	0.137	2.09E-13
GPBAR1	2.29E-54	-0.664305	0.238	0.383	6.75E-50
ENTPD1-AS1	5.44E-48	-0.664124	0.33	0.464	1.61E-43
ZMYM6	8.39E-62	-0.663889	0.359	0.511	2.48E-57
DDX20	2.65E-15	-0.663281	0.077	0.123	7.81E-11
CYBRD1	3.53E-41	-0.662962	0.273	0.392	1.04E-36
FARSB	4.53E-26	-0.661876	0.134	0.21	1.34E-21
IRF9	4.08E-69	-0.661629	0.35	0.515	1.20E-64
AMY2B	1.13E-15	-0.661616	0.076	0.124	3.32E-11
LINC01176	7.61E-19	-0.661126	0.091	0.147	2.25E-14
HEXIM2-AS1	6.66E-36	-0.660293	0.179	0.283	1.97E-31
POMK	1.96E-26	-0.66023	0.124	0.201	5.80E-22
PLAGL1	2.86E-61	-0.660112	0.421	0.561	8.45E-57
MTR	1.06E-39	-0.659172	0.231	0.344	3.12E-35
FKTN	2.88E-14	-0.657435	0.087	0.133	8.51E-10
LINC01473	6.02E-17	-0.657229	0.152	0.213	1.78E-12
KHDRBS2	8.62E-15	-0.655606	0.092	0.14	2.55E-10
UBE2D4	5.57E-12	-0.655189	0.067	0.105	1.64E-07
ENSG00000290832	1.34E-27	-0.655045	0.145	0.228	3.97E-23
FAM117B	8.51E-83	-0.653993	0.414	0.589	2.51E-78
IFIH1	1.65E-45	-0.653262	0.271	0.397	4.88E-41
WWOX	5.33E-42	-0.652689	0.415	0.526	1.57E-37
TMEM265	1.61E-15	-0.652217	0.087	0.137	4.76E-11
ENSG00000225889	3.23E-27	-0.650805	0.125	0.203	9.53E-23
SNX29	1.37E-210	-0.650595	0.824	0.933	4.05E-206
CFAP44	3.77E-16	-0.649932	0.075	0.123	1.11E-11
TNFAIP2	1.14E-194	-0.649712	0.759	0.897	3.36E-190
ZDHHC14	2.75E-25	-0.64941	0.207	0.291	8.13E-21
BTN3A3	2.26E-28	-0.649199	0.129	0.211	6.69E-24
CLYBL	6.87E-14	-0.648906	0.106	0.155	2.03E-09
DNAJA3	3.91E-13	-0.648019	0.095	0.14	1.15E-08
ZNF254	5.70E-28	-0.647913	0.168	0.254	1.68E-23
AP1S2	7.92E-235	-0.647174	0.861	0.944	2.34E-230
ENSG00000291228	9.42E-29	-0.647163	0.119	0.2	2.78E-24
CPVL	7.05E-238	-0.64693	0.837	0.957	2.08E-233
ZMYND11	4.04E-30	-0.646741	0.176	0.267	1.19E-25
DYNC2I1	3.56E-24	-0.645628	0.139	0.213	1.05E-19
JADE2	3.12E-19	-0.644761	0.1	0.16	9.21E-15
NEU3	8.48E-32	-0.64352	0.154	0.245	2.50E-27
ZNF506	5.80E-27	-0.643399	0.131	0.21	1.71E-22
EIF2B3	2.79E-33	-0.64339	0.246	0.347	8.23E-29
ZNF518A	1.02E-85	-0.64313	0.441	0.621	3.00E-81
RANGAP1	8.37E-23	-0.64307	0.12	0.191	2.47E-18
ENSG00000290100	1.44E-24	-0.643069	0.095	0.162	4.25E-20
TBC1D10A	1.33E-26	-0.641131	0.145	0.227	3.92E-22
ICE2	2.05E-37	-0.64056	0.245	0.357	6.07E-33
ZNF33A	3.38E-68	-0.640426	0.402	0.562	9.98E-64
ZNF708	3.33E-35	-0.640302	0.228	0.334	9.84E-31
WRN	6.12E-23	-0.639525	0.161	0.236	1.81E-18
CEP295	5.18E-28	-0.639367	0.156	0.241	1.53E-23
TARBP1	4.87E-22	-0.638692	0.125	0.193	1.44E-17
PDE4DIP	8.31E-22	-0.638236	0.131	0.199	2.45E-17
ACO1	2.90E-16	-0.638157	0.099	0.152	8.57E-12
ORC5	1.05E-23	-0.637907	0.145	0.22	3.11E-19
STAG3L5P	1.36E-25	-0.637662	0.137	0.214	4.02E-21
BTN3A1	7.15E-37	-0.637311	0.204	0.313	2.11E-32
PAQR8	3.85E-15	-0.637218	0.071	0.116	1.14E-10
ANKMY1	1.53E-31	-0.636974	0.216	0.315	4.52E-27
UTRN	2.14E-245	-0.636945	0.956	0.983	6.32E-241
SCFD2	7.07E-52	-0.635412	0.351	0.486	2.09E-47
FAM120C	3.45E-17	-0.634827	0.094	0.148	1.02E-12
ZNF83	2.19E-31	-0.63434	0.199	0.297	6.48E-27
JUP	4.57E-16	-0.633156	0.179	0.24	1.35E-11
CAMK1D	2.58E-108	-0.63203	0.6	0.774	7.61E-104
ZFP36L2	2.05E-172	-0.631485	0.869	0.95	6.04E-168
ODF2	7.92E-25	-0.63085	0.143	0.22	2.34E-20
ZBTB20	9.61E-159	-0.630792	0.803	0.904	2.84E-154
NADK2	8.75E-12	-0.630652	0.076	0.115	2.58E-07
GARRE1	4.15E-28	-0.630262	0.175	0.262	1.23E-23
TTLL11	7.40E-21	-0.630086	0.113	0.178	2.18E-16
ENSG00000268205	1.15E-25	-0.630032	0.121	0.197	3.41E-21
ENSG00000259001	1.15E-19	-0.629417	0.141	0.209	3.39E-15
ATP1B1	1.47E-09	-0.629071	0.067	0.1	4.34E-05
LINC00937	3.27E-70	-0.628832	0.432	0.61	9.66E-66
ABCE1	1.31E-31	-0.627785	0.177	0.272	3.87E-27
ENSG00000240963	6.38E-21	-0.627227	0.14	0.209	1.88E-16
DNPEP	4.59E-43	-0.626244	0.214	0.336	1.36E-38
CYSLTR1	7.25E-35	-0.625998	0.175	0.276	2.14E-30
LDLRAD4	4.35E-102	-0.625203	0.679	0.809	1.28E-97
ENSG00000290560	2.55E-21	-0.625013	0.104	0.168	7.52E-17
PSTPIP2	2.25E-82	-0.624729	0.494	0.656	6.65E-78
CLCC1	3.31E-29	-0.624236	0.18	0.271	9.77E-25
PEBP1	1.12E-46	-0.624051	0.232	0.358	3.31E-42
COQ2	3.66E-33	-0.623461	0.21	0.313	1.08E-28
NPIPB5	1.05E-25	-0.622831	0.152	0.234	3.11E-21
SLC16A1-AS1	9.50E-12	-0.621919	0.108	0.152	2.81E-07
LRPPRC	4.85E-53	-0.6217	0.371	0.511	1.43E-48
TMOD2	2.33E-33	-0.620328	0.256	0.361	6.89E-29
LINC02976	9.00E-46	-0.620277	0.246	0.373	2.66E-41
NOTCH2	2.62E-244	-0.620252	0.875	0.956	7.73E-240
IMPDH2	2.66E-26	-0.619892	0.132	0.211	7.84E-22
PPTC7	4.30E-79	-0.61985	0.474	0.638	1.27E-74
ENSG00000277855	7.65E-15	-0.618373	0.096	0.146	2.26E-10
NLN	1.00E-46	-0.618309	0.265	0.396	2.97E-42
TXLNGY	1.87E-37	-0.617625	0.217	0.326	5.51E-33
MPZL3	4.96E-16	-0.617219	0.1	0.152	1.46E-11
ERO1B	2.70E-39	-0.617021	0.235	0.351	7.98E-35
RAB11FIP4	2.29E-39	-0.616733	0.179	0.288	6.75E-35
ENOSF1	8.94E-16	-0.616596	0.082	0.131	2.64E-11
NBPF10	1.35E-54	-0.616171	0.309	0.458	3.99E-50
BEX4	2.25E-25	-0.615657	0.105	0.178	6.66E-21
TAP2	4.24E-38	-0.614921	0.231	0.344	1.25E-33
RUFY3	8.49E-79	-0.614744	0.508	0.67	2.51E-74
HELZ2	2.01E-16	-0.614092	0.118	0.174	5.94E-12
COQ8A	1.66E-38	-0.613567	0.194	0.307	4.90E-34
ASB13	3.67E-19	-0.613361	0.113	0.175	1.08E-14
CWF19L2	1.04E-45	-0.612562	0.277	0.41	3.07E-41
AHCYL2	2.19E-60	-0.612255	0.495	0.622	6.46E-56
H6PD	5.61E-37	-0.611945	0.203	0.313	1.66E-32
WBP2NL	2.34E-10	-0.611832	0.069	0.103	6.90E-06
ZNF337	1.74E-14	-0.611655	0.082	0.129	5.15E-10
SEC22A	2.74E-26	-0.611618	0.189	0.275	8.09E-22
NIPAL2	4.50E-23	-0.610456	0.179	0.257	1.33E-18
L3MBTL3	3.29E-41	-0.610227	0.269	0.389	9.72E-37
PARP12	1.03E-42	-0.610202	0.251	0.372	3.05E-38
KLHL6	1.53E-34	-0.609918	0.225	0.333	4.53E-30
PAXIP1-AS2	2.89E-16	-0.609718	0.065	0.111	8.54E-12
ENSG00000290833	1.23E-34	-0.609633	0.199	0.305	3.63E-30
IMPACT	2.50E-24	-0.608979	0.127	0.202	7.38E-20
BCKDHB	3.18E-14	-0.608801	0.082	0.127	9.39E-10
ENSG00000260378	1.89E-11	-0.608776	0.088	0.129	5.58E-07
CCSAP	5.10E-30	-0.608479	0.151	0.24	1.51E-25
SIGLEC5	7.97E-39	-0.608458	0.164	0.275	2.35E-34
AKAP9	1.60E-133	-0.607859	0.709	0.855	4.72E-129
ZNF146	8.70E-27	-0.607208	0.163	0.247	2.57E-22
MPP7	5.94E-108	-0.607111	0.726	0.854	1.75E-103
NPIPB11	1.19E-15	-0.60646	0.06	0.104	3.51E-11
ACYP2	1.49E-32	-0.606345	0.368	0.467	4.41E-28
PI4KAP1	1.37E-20	-0.605475	0.112	0.176	4.04E-16
SEMA6A-AS1	6.45E-14	-0.605317	0.079	0.122	1.90E-09
SH2B3	1.15E-122	-0.605116	0.651	0.811	3.41E-118
COG1	1.38E-12	-0.604829	0.084	0.127	4.08E-08
NID1	3.91E-20	-0.603311	0.116	0.181	1.16E-15
RFWD3	2.46E-20	-0.602748	0.127	0.194	7.27E-16
TFEC	8.37E-89	-0.602601	0.589	0.735	2.47E-84
ENC1	4.74E-16	-0.602078	0.119	0.175	1.40E-11
ENOX2	1.55E-37	-0.601715	0.322	0.433	4.59E-33
MEFV	7.20E-59	-0.60143	0.352	0.507	2.13E-54
LINC00278	2.27E-93	-0.600098	0.673	0.779	6.69E-89
LRRC37A2	2.76E-47	-0.600026	0.238	0.374	8.14E-43
RUNX2	1.61E-33	-0.599683	0.281	0.385	4.76E-29
CPLANE1	2.08E-10	-0.599356	0.087	0.125	6.14E-06
CMSS1	2.22E-08	-0.599094	0.114	0.149	0.000655017
MBNL2	1.02E-95	-0.598351	0.556	0.722	3.01E-91
MFSD2A	5.91E-16	-0.598201	0.07	0.117	1.74E-11
HK2	7.78E-57	-0.597838	0.396	0.545	2.30E-52
ZDHHC21	5.21E-20	-0.597712	0.16	0.229	1.54E-15
C1orf159	2.17E-18	-0.597468	0.09	0.145	6.40E-14
PATZ1	2.91E-21	-0.596442	0.087	0.147	8.59E-17
MAN1C1	1.71E-23	-0.596394	0.182	0.261	5.04E-19
ITPRIPL2	2.18E-36	-0.596388	0.242	0.352	6.44E-32
CNNM3	1.82E-12	-0.596238	0.073	0.114	5.36E-08
TTC13	2.65E-31	-0.596189	0.269	0.372	7.83E-27
ZBTB41	2.00E-16	-0.596172	0.082	0.133	5.89E-12
LINC01278	3.30E-12	-0.594887	0.136	0.183	9.73E-08
SRSF8	6.86E-20	-0.594403	0.125	0.19	2.03E-15
EIF4EBP3	2.39E-17	-0.594374	0.116	0.174	7.06E-13
SP110	3.24E-102	-0.592843	0.649	0.803	9.58E-98
LINC01138	2.15E-49	-0.592613	0.296	0.435	6.36E-45
KIF20B	3.16E-13	-0.592463	0.075	0.117	9.34E-09
ENSG00000288899	2.35E-18	-0.592147	0.108	0.167	6.94E-14
LRIG2	8.05E-42	-0.591709	0.212	0.332	2.38E-37
DHRS4-AS1	4.19E-18	-0.591555	0.119	0.18	1.24E-13
MAPKAPK5	2.38E-39	-0.591253	0.23	0.345	7.02E-35
VENTX	9.46E-22	-0.590398	0.129	0.199	2.79E-17
GPATCH1	1.30E-12	-0.58931	0.082	0.125	3.85E-08
ZFP64	1.76E-12	-0.589128	0.118	0.165	5.18E-08
ZNF251	1.10E-20	-0.588729	0.105	0.169	3.24E-16
NBPF11	1.18E-34	-0.588033	0.221	0.33	3.48E-30
AGAP4	4.71E-12	-0.587712	0.092	0.134	1.39E-07
PMS1	9.23E-24	-0.587644	0.152	0.229	2.73E-19
KYNU	3.24E-85	-0.586772	0.867	0.917	9.58E-81
PCGF3-AS1	3.19E-20	-0.586719	0.147	0.216	9.42E-16
ENSG00000285692	1.58E-15	-0.586074	0.101	0.153	4.67E-11
SCAI	4.50E-20	-0.585498	0.143	0.211	1.33E-15
MX2	6.79E-43	-0.585312	0.568	0.672	2.01E-38
DELEC1	5.33E-07	-0.585155	0.079	0.107	0.0157308
ITFG2	5.34E-34	-0.585023	0.244	0.353	1.58E-29
TMEM168	3.87E-37	-0.584317	0.219	0.331	1.14E-32
MPEG1	3.29E-203	-0.584273	0.834	0.946	9.70E-199
SLC46A2	2.81E-27	-0.584034	0.227	0.319	8.29E-23
RBAK	1.24E-10	-0.583987	0.078	0.114	3.66E-06
ENSG00000250075	1.16E-13	-0.583904	0.068	0.109	3.43E-09
GGT7	7.41E-15	-0.583786	0.073	0.118	2.19E-10
ZNF814	2.19E-15	-0.583487	0.076	0.122	6.46E-11
TGFBI	2.35E-129	-0.583252	0.67	0.839	6.95E-125
HAAO	1.51E-12	-0.582567	0.097	0.141	4.44E-08
SHPRH	7.11E-40	-0.581197	0.322	0.442	2.10E-35
SKI	3.28E-46	-0.581129	0.264	0.394	9.67E-42
CCDC77	2.94E-16	-0.581089	0.108	0.162	8.68E-12
ITPR1	5.53E-75	-0.58006	0.551	0.703	1.63E-70
PSME2	1.25E-75	-0.579961	0.552	0.699	3.69E-71
OGFRL1	3.69E-133	-0.579913	0.728	0.864	1.09E-128
SFMBT1	4.35E-09	-0.579617	0.097	0.133	0.000128308
TTC31	3.97E-18	-0.579591	0.088	0.144	1.17E-13
CRLF3	2.20E-93	-0.579517	0.602	0.762	6.51E-89
PRKACB	3.01E-24	-0.57949	0.191	0.272	8.90E-20
DCUN1D4	6.41E-19	-0.579179	0.157	0.225	1.89E-14
ELP4	1.64E-41	-0.578845	0.403	0.516	4.83E-37
BBS2	2.67E-15	-0.578484	0.099	0.15	7.87E-11
TRG-AS1	1.51E-24	-0.578087	0.189	0.271	4.47E-20
TRIM22	4.11E-65	-0.577949	0.498	0.644	1.21E-60
ATG4C	2.73E-36	-0.577298	0.288	0.399	8.05E-32
PILRB	1.74E-29	-0.577163	0.173	0.266	5.14E-25
HMGA1P4	7.00E-25	-0.577108	0.159	0.239	2.07E-20
ZZZ3	2.97E-52	-0.576839	0.368	0.509	8.77E-48
XPO1	4.65E-72	-0.575699	0.528	0.673	1.37E-67
GBP3	2.71E-22	-0.575379	0.136	0.209	8.01E-18
LIPN	5.14E-16	-0.575347	0.127	0.184	1.52E-11
HSPA1A	1.03E-78	-0.575256	0.492	0.666	3.03E-74
GIMAP8	1.06E-65	-0.575203	0.374	0.54	3.13E-61
ENSG00000262580	2.96E-34	-0.574549	0.16	0.261	8.75E-30
TRMT2B	2.98E-20	-0.57443	0.12	0.185	8.79E-16
SLC4A8	6.00E-20	-0.573259	0.15	0.219	1.77E-15
IDH3A	1.02E-32	-0.573213	0.208	0.31	3.00E-28
ABAT	6.38E-36	-0.57309	0.313	0.429	1.88E-31
CUL1	7.01E-67	-0.572481	0.571	0.705	2.07E-62
NOTCH2NLC	6.45E-68	-0.572296	0.515	0.665	1.90E-63
B3GALNT2	1.36E-13	-0.572156	0.169	0.224	4.01E-09
PCCB	4.69E-13	-0.572018	0.12	0.169	1.39E-08
TFDP2	7.17E-08	-0.571911	0.16	0.198	0.0021167
CSF3R	5.55E-208	-0.571855	0.933	0.98	1.64E-203
RBM12B	5.78E-18	-0.571839	0.138	0.201	1.71E-13
LRRK2	3.50E-142	-0.571747	0.874	0.947	1.03E-137
FTX	2.61E-155	-0.571743	0.838	0.925	7.72E-151
MTFMT	5.99E-16	-0.570729	0.089	0.138	1.77E-11
CEP120	1.95E-20	-0.570167	0.153	0.223	5.75E-16
CCDC149	9.36E-45	-0.570047	0.359	0.488	2.76E-40
SMARCAD1	3.40E-25	-0.569726	0.181	0.265	1.00E-20
LPAR6	8.67E-39	-0.569154	0.298	0.417	2.56E-34
ENSG00000261114	2.76E-09	-0.569024	0.073	0.106	8.16E-05
DIMT1	4.77E-13	-0.568936	0.094	0.139	1.41E-08
FAM118A	5.33E-28	-0.568839	0.288	0.383	1.57E-23
MFSD8	7.40E-29	-0.5685	0.178	0.268	2.18E-24
UQCC1	2.89E-30	-0.56838	0.193	0.287	8.54E-26
DDX55	4.26E-19	-0.56711	0.146	0.212	1.26E-14
UBN2	1.49E-46	-0.566944	0.288	0.423	4.39E-42
TGDS	2.42E-11	-0.566595	0.087	0.127	7.15E-07
PLEKHA8	3.84E-14	-0.566228	0.13	0.183	1.13E-09
CEP83	4.17E-21	-0.566197	0.154	0.227	1.23E-16
LYRM7	3.95E-14	-0.566171	0.094	0.142	1.17E-09
NHSL1	7.61E-21	-0.565634	0.294	0.368	2.25E-16
SRFBP1	5.04E-26	-0.56525	0.187	0.273	1.49E-21
P2RY13	1.62E-63	-0.565106	0.435	0.593	4.79E-59
C8orf44	4.79E-31	-0.564498	0.219	0.32	1.41E-26
GDPD5	6.99E-10	-0.564265	0.075	0.11	2.07E-05
KLHDC4	7.23E-25	-0.563996	0.165	0.247	2.14E-20
PPHLN1	5.15E-66	-0.563892	0.474	0.63	1.52E-61
DUSP6	5.12E-101	-0.563713	0.738	0.861	1.51E-96
SLC12A2	1.30E-12	-0.563528	0.078	0.12	3.85E-08
CALHM6	3.96E-66	-0.563274	0.416	0.575	1.17E-61
LY75	2.73E-33	-0.56301	0.267	0.379	8.07E-29
CPM	6.43E-33	-0.562898	0.253	0.36	1.90E-28
ANKRD36C	5.75E-18	-0.562357	0.111	0.171	1.70E-13
METTL2B	2.14E-14	-0.562343	0.124	0.177	6.32E-10
ATM	5.54E-96	-0.561099	0.681	0.815	1.64E-91
DBP	3.13E-13	-0.560962	0.098	0.145	9.25E-09
ENG	1.25E-32	-0.560924	0.195	0.296	3.71E-28
CLOCK	1.00E-26	-0.560899	0.277	0.368	2.96E-22
NOM1	5.01E-18	-0.56079	0.139	0.202	1.48E-13
FBXO31	1.83E-16	-0.560615	0.095	0.148	5.39E-12
TBC1D2B	5.12E-54	-0.560545	0.393	0.537	1.51E-49
ZNF512	1.81E-20	-0.560218	0.154	0.225	5.34E-16
ATR	1.08E-60	-0.560131	0.422	0.569	3.20E-56
SMIM14	2.62E-64	-0.559964	0.471	0.624	7.74E-60
VPS13C	1.69E-182	-0.55976	0.838	0.926	4.98E-178
WDR75	6.38E-31	-0.559442	0.181	0.278	1.88E-26
ZNF235	7.90E-10	-0.558473	0.094	0.131	2.33E-05
NUP85	1.49E-24	-0.558001	0.168	0.25	4.40E-20
SENP6	4.27E-143	-0.557384	0.75	0.888	1.26E-138
ZBTB37	1.12E-19	-0.557366	0.117	0.18	3.32E-15
DTWD2	2.00E-12	-0.556316	0.101	0.145	5.91E-08
RNF125	3.22E-38	-0.556233	0.349	0.467	9.52E-34
TRIM5	4.41E-27	-0.556028	0.208	0.296	1.30E-22
KHDC4	3.19E-42	-0.555225	0.23	0.356	9.41E-38
ENSG00000290921	4.06E-24	-0.55467	0.274	0.363	1.20E-19
NOMO3	8.13E-13	-0.554156	0.092	0.137	2.40E-08
MANBAL	3.00E-16	-0.553878	0.115	0.172	8.84E-12
TRMT61B	3.64E-18	-0.553841	0.126	0.187	1.07E-13
DPH6	1.97E-14	-0.553774	0.13	0.185	5.80E-10
EXT2	3.88E-31	-0.553718	0.264	0.369	1.15E-26
TMEM131L	7.75E-107	-0.553222	0.753	0.863	2.29E-102
PPARA	3.98E-21	-0.553027	0.252	0.333	1.18E-16
ERAP1	7.85E-35	-0.552993	0.243	0.353	2.32E-30
NUP155	3.23E-25	-0.552576	0.14	0.219	9.54E-21
SCARB1	5.71E-14	-0.552508	0.126	0.179	1.69E-09
CREB1	1.48E-88	-0.551934	0.759	0.855	4.38E-84
RRP15	3.65E-14	-0.551668	0.104	0.153	1.08E-09
ZNF274	1.43E-22	-0.551471	0.144	0.218	4.22E-18
TMCO4	5.93E-22	-0.551072	0.169	0.246	1.75E-17
NUP50-DT	2.56E-38	-0.550725	0.358	0.474	7.56E-34
TTC3	1.06E-65	-0.550317	0.522	0.67	3.14E-61
FGD2	6.75E-70	-0.550204	0.472	0.633	1.99E-65
ENSG00000290928	1.12E-56	-0.549997	0.465	0.611	3.32E-52
MALT1	7.81E-65	-0.549677	0.529	0.671	2.31E-60
ZNF675	1.51E-10	-0.54967	0.073	0.11	4.44E-06
ARL17A	3.19E-42	-0.549233	0.283	0.408	9.43E-38
NAA16	3.51E-32	-0.549095	0.293	0.395	1.04E-27
CCDC66	1.14E-27	-0.548681	0.2	0.293	3.36E-23
ENSG00000235978	6.11E-07	-0.548454	0.073	0.1	0.0180261
SYNJ2BP	1.20E-17	-0.548218	0.118	0.178	3.55E-13
C12orf4	7.01E-21	-0.548157	0.126	0.193	2.07E-16
FUOM	5.21E-34	-0.547551	0.179	0.285	1.54E-29
UBE2E2	4.42E-111	-0.545944	0.813	0.902	1.31E-106
NOTCH2NLA	3.07E-57	-0.545721	0.354	0.511	9.07E-53
AGAP6	1.11E-22	-0.545495	0.141	0.215	3.27E-18
ENSG00000291299	7.40E-21	-0.544856	0.126	0.194	2.18E-16
PRKAG2	2.42E-163	-0.544053	0.849	0.936	7.13E-159
BAIAP2-DT	9.59E-21	-0.543866	0.115	0.181	2.83E-16
ZNF169	4.93E-22	-0.543846	0.22	0.3	1.46E-17
ABI3	6.92E-30	-0.543709	0.187	0.284	2.04E-25
COA1	9.93E-50	-0.54329	0.428	0.56	2.93E-45
ENTPD6	6.05E-18	-0.542959	0.135	0.199	1.79E-13
TRIM56	4.87E-58	-0.542821	0.401	0.557	1.44E-53
NUP107	8.47E-32	-0.542696	0.223	0.325	2.50E-27
REPIN1	1.14E-21	-0.542691	0.197	0.275	3.37E-17
RASAL3	6.40E-28	-0.542023	0.178	0.272	1.89E-23
GAB1	1.50E-35	-0.541799	0.425	0.534	4.44E-31
CIDEB	1.32E-18	-0.541697	0.136	0.201	3.88E-14
MAP3K14	2.26E-47	-0.541336	0.332	0.468	6.68E-43
NFATC2IP	4.13E-50	-0.541293	0.424	0.562	1.22E-45
CD300LB	6.38E-34	-0.541136	0.251	0.362	1.88E-29
PCGF6	5.12E-10	-0.54103	0.073	0.108	1.51E-05
ZC3H6	1.33E-23	-0.540805	0.209	0.293	3.91E-19
EXOSC2	5.06E-10	-0.540698	0.076	0.111	1.49E-05
APLF	3.72E-11	-0.540593	0.106	0.148	1.10E-06
VIPR1	4.06E-17	-0.539493	0.101	0.157	1.20E-12
MTPAP	8.19E-19	-0.539176	0.138	0.203	2.42E-14
PPM1K	5.41E-16	-0.538786	0.137	0.196	1.60E-11
GPATCH2	1.85E-36	-0.538618	0.314	0.427	5.46E-32
ZNF224	4.35E-19	-0.538421	0.132	0.197	1.28E-14
ATXN3	4.17E-62	-0.538156	0.529	0.666	1.23E-57
DDX51	9.36E-11	-0.53815	0.081	0.119	2.76E-06
HEATR5A	8.35E-49	-0.538041	0.428	0.561	2.47E-44
PRKX	7.15E-52	-0.53787	0.401	0.544	2.11E-47
LANCL1	7.89E-07	-0.537361	0.078	0.106	0.0233097
SMYD2	4.92E-11	-0.536632	0.114	0.158	1.45E-06
PDE3B	2.67E-39	-0.535746	0.444	0.56	7.87E-35
ZNF217	3.11E-55	-0.53563	0.429	0.571	9.18E-51
ENSG00000226471	2.00E-15	-0.535604	0.182	0.242	5.92E-11
PILRA	2.76E-111	-0.535508	0.747	0.859	8.14E-107
POC1B-AS1	2.69E-10	-0.535504	0.105	0.145	7.95E-06
ECT2	1.47E-08	-0.535036	0.073	0.104	0.00043527
CEP89	2.99E-10	-0.534938	0.084	0.121	8.83E-06
GRK5	3.38E-37	-0.534902	0.326	0.443	9.98E-33
EHBP1	2.81E-30	-0.534359	0.286	0.384	8.29E-26
SIPA1L1	3.96E-108	-0.534355	0.927	0.969	1.17E-103
CHAF1A	1.42E-14	-0.53423	0.117	0.171	4.20E-10
ST3GAL5	2.57E-36	-0.534041	0.312	0.427	7.60E-32
SLF2	1.18E-39	-0.534026	0.318	0.443	3.49E-35
PPP1R16B	1.30E-17	-0.534013	0.069	0.119	3.85E-13
SP140	7.67E-14	-0.533923	0.125	0.177	2.27E-09
ACBD6	7.16E-40	-0.533228	0.414	0.527	2.11E-35
ATG10	8.32E-18	-0.533044	0.286	0.357	2.46E-13
IL20RB	8.83E-12	-0.532748	0.073	0.113	2.61E-07
SH3RF1	1.13E-18	-0.532398	0.197	0.267	3.34E-14
NHERF1	1.39E-38	-0.532354	0.309	0.43	4.11E-34
HADH	1.19E-11	-0.532151	0.066	0.103	3.52E-07
ALG13	1.56E-37	-0.531613	0.409	0.519	4.62E-33
ZCWPW1	8.65E-22	-0.531398	0.117	0.185	2.55E-17
ITIH4	8.48E-18	-0.531243	0.092	0.148	2.51E-13
CFAP410	3.19E-13	-0.531127	0.089	0.134	9.41E-09
UBE2L6	7.25E-44	-0.530774	0.343	0.475	2.14E-39
MCEE	6.99E-14	-0.530376	0.109	0.159	2.06E-09
TRMT10B	9.13E-20	-0.529183	0.141	0.209	2.69E-15
NEK3	1.51E-14	-0.528976	0.124	0.178	4.46E-10
MFN1	3.18E-28	-0.528894	0.218	0.313	9.38E-24
OCRL	1.03E-15	-0.528334	0.072	0.119	3.05E-11
SELENOI	7.03E-16	-0.52742	0.174	0.237	2.08E-11
FANCA	1.10E-12	-0.52736	0.091	0.135	3.25E-08
PEX11B	2.70E-15	-0.527259	0.11	0.164	7.97E-11
ZKSCAN8	6.06E-14	-0.527194	0.078	0.122	1.79E-09
CDH23	1.08E-38	-0.526801	0.295	0.416	3.19E-34
KANSL3	1.69E-34	-0.526668	0.267	0.38	4.99E-30
LINC01504	6.70E-24	-0.526512	0.22	0.307	1.98E-19
RPAP3	8.52E-26	-0.526506	0.194	0.281	2.52E-21
ACAD11	1.75E-12	-0.526435	0.092	0.136	5.17E-08
CAMSAP2	8.16E-13	-0.526197	0.135	0.185	2.41E-08
GTF2IRD2	2.21E-15	-0.526147	0.108	0.162	6.53E-11
HELQ	9.98E-21	-0.524759	0.172	0.247	2.95E-16
ZBED1	1.40E-27	-0.524426	0.189	0.281	4.14E-23
LRRC8B	3.19E-26	-0.524285	0.325	0.417	9.41E-22
ZC3H8	9.99E-14	-0.524123	0.117	0.167	2.95E-09
KIF9-AS1	1.12E-12	-0.523704	0.187	0.241	3.30E-08
ERI3	2.69E-23	-0.523219	0.207	0.29	7.94E-19
STK17B	8.60E-232	-0.522644	0.981	0.992	2.54E-227
MIGA1	1.50E-32	-0.522494	0.315	0.424	4.43E-28
TAF4B	3.63E-13	-0.522298	0.076	0.119	1.07E-08
CSE1L	5.81E-41	-0.522013	0.266	0.389	1.71E-36
ZMAT1	5.24E-14	-0.521479	0.104	0.153	1.55E-09
DIS3L	6.54E-18	-0.520993	0.183	0.252	1.93E-13
WDR91	3.57E-19	-0.520989	0.149	0.218	1.05E-14
LINC03009	7.22E-51	-0.520238	0.409	0.552	2.13E-46
ZNF280D	5.60E-44	-0.520235	0.37	0.499	1.65E-39
TTC39B	9.73E-10	-0.519937	0.097	0.134	2.87E-05
LAMTOR5-AS1	5.87E-27	-0.519267	0.164	0.25	1.73E-22
ATP6V0D1-DT	2.04E-08	-0.518917	0.095	0.129	0.000603042
PCCA	1.45E-41	-0.518317	0.438	0.551	4.28E-37
CD1D	1.59E-54	-0.517958	0.438	0.584	4.69E-50
NOLC1	2.85E-19	-0.517666	0.163	0.234	8.41E-15
RCSD1	9.10E-135	-0.517165	0.832	0.925	2.69E-130
HGSNAT	1.35E-47	-0.5169	0.454	0.582	4.00E-43
ERCC6	3.57E-17	-0.516392	0.155	0.219	1.05E-12
POLA2	2.85E-17	-0.516116	0.103	0.159	8.40E-13
OBI1	2.35E-11	-0.515863	0.08	0.12	6.93E-07
LRR1	1.82E-12	-0.515793	0.083	0.126	5.37E-08
TCP11L1	3.46E-25	-0.515198	0.192	0.28	1.02E-20
SARM1	5.04E-09	-0.515076	0.082	0.116	0.00014878
STX17	2.47E-20	-0.51451	0.19	0.264	7.30E-16
TMEM51	1.26E-12	-0.513835	0.083	0.125	3.73E-08
ABHD18	1.85E-41	-0.51368	0.374	0.503	5.47E-37
C2CD5	3.64E-44	-0.513532	0.442	0.565	1.07E-39
DOCK7	1.35E-18	-0.513515	0.221	0.293	3.97E-14
ENSG00000290854	1.88E-14	-0.512681	0.108	0.16	5.55E-10
BCL2L13	3.28E-32	-0.512365	0.364	0.473	9.69E-28
NUP160	3.73E-37	-0.512173	0.289	0.405	1.10E-32
GALNT6	7.96E-26	-0.511184	0.184	0.271	2.35E-21
MS4A6A	2.55E-178	-0.511125	0.92	0.969	7.51E-174
STPG4	2.42E-16	-0.511005	0.144	0.205	7.15E-12
ZRANB3	6.64E-14	-0.510867	0.118	0.169	1.96E-09
MLLT6	2.65E-24	-0.510717	0.219	0.305	7.82E-20
ADCK1	2.99E-14	-0.510641	0.092	0.14	8.82E-10
ALG11	4.50E-10	-0.510384	0.072	0.107	1.33E-05
ZNF561-AS1	1.06E-12	-0.510304	0.098	0.144	3.12E-08
POLB	3.00E-31	-0.510297	0.216	0.321	8.85E-27
TCEAL4	1.03E-16	-0.510296	0.12	0.179	3.05E-12
INPP5B	4.18E-26	-0.51012	0.247	0.34	1.23E-21
PDCD4	4.50E-78	-0.510066	0.654	0.783	1.33E-73
SLC35A3	1.67E-33	-0.509822	0.303	0.411	4.93E-29
ZNF561	3.51E-13	-0.509582	0.103	0.151	1.04E-08
VRK1	5.01E-19	-0.509116	0.16	0.23	1.48E-14
ENSG00000289977	1.99E-33	-0.508582	0.272	0.381	5.86E-29
ZNF490	7.64E-14	-0.508544	0.125	0.176	2.26E-09
SLC25A13	4.60E-66	-0.508519	0.555	0.697	1.36E-61
SND1-IT1	3.31E-12	-0.508146	0.109	0.155	9.76E-08
EXOSC6	3.15E-24	-0.507905	0.179	0.261	9.29E-20
KANSL1L	1.02E-34	-0.50783	0.392	0.503	3.02E-30
PRMT2	4.48E-53	-0.507822	0.508	0.638	1.32E-48
ZNF783	8.88E-10	-0.507289	0.066	0.1	2.62E-05
TADA2A	4.76E-17	-0.507173	0.15	0.215	1.41E-12
ZBTB33	1.04E-12	-0.507164	0.083	0.125	3.07E-08
ENTPD1	1.74E-82	-0.506831	0.747	0.853	5.12E-78
NCEH1	2.44E-24	-0.50657	0.342	0.428	7.22E-20
GTF2H2	2.49E-15	-0.506341	0.111	0.165	7.36E-11
TBCEL	2.91E-15	-0.506307	0.139	0.197	8.60E-11
MRTO4	9.43E-12	-0.505975	0.09	0.132	2.78E-07
CREBZF	5.73E-30	-0.505891	0.243	0.346	1.69E-25
RASSF1	4.00E-45	-0.505728	0.399	0.535	1.18E-40
RASAL2	5.50E-07	-0.505453	0.119	0.152	0.0162322
IFT74	7.68E-13	-0.50523	0.151	0.203	2.27E-08
ZNF142	3.72E-08	-0.505152	0.078	0.11	0.00109813
RFTN1	1.76E-34	-0.505024	0.306	0.42	5.20E-30
ENSG00000291054	1.02E-06	-0.504903	0.09	0.119	0.0300164
DHTKD1	6.78E-20	-0.504658	0.16	0.231	2.00E-15
DTYMK	2.26E-10	-0.503128	0.084	0.122	6.66E-06
GARS1-DT	3.83E-64	-0.502984	0.56	0.706	1.13E-59
AMMECR1L	4.43E-13	-0.502585	0.099	0.146	1.31E-08
LIG3	7.44E-14	-0.501972	0.092	0.14	2.20E-09
ZFHX2-AS1	5.78E-19	-0.501732	0.114	0.177	1.71E-14
NLRP1	6.08E-87	-0.501657	0.753	0.865	1.80E-82
HSPA8	9.00E-86	-0.501563	0.688	0.808	2.66E-81
C16orf74	9.26E-12	-0.501274	0.176	0.227	2.73E-07
SETX	5.21E-129	-0.501193	0.803	0.906	1.54E-124
METTL8	2.80E-11	-0.500531	0.14	0.187	8.27E-07
AGL	1.25E-07	-0.500493	0.104	0.137	0.0036946
PAAF1	1.16E-15	-0.500345	0.118	0.174	3.44E-11
TXNDC16	7.60E-32	-0.500056	0.197	0.297	2.24E-27
CLK4	1.50E-23	-0.499918	0.169	0.249	4.43E-19
SF3A2	4.61E-17	-0.499675	0.123	0.183	1.36E-12
CAAP1	2.59E-21	-0.49948	0.235	0.316	7.66E-17
FARP2	6.71E-29	-0.499209	0.23	0.328	1.98E-24
ENSG00000289901	3.50E-104	-0.498976	0.787	0.88	1.03E-99
NFIX	1.47E-10	-0.498736	0.082	0.12	4.34E-06
NHLRC3	6.47E-36	-0.498722	0.253	0.368	1.91E-31
PABPC1L	4.76E-11	-0.498272	0.083	0.123	1.41E-06
NDUFAF5	3.80E-14	-0.498157	0.138	0.193	1.12E-09
TRAF3IP1	4.42E-08	-0.497498	0.095	0.129	0.00130557
TMEM140	3.92E-13	-0.497255	0.141	0.194	1.16E-08
DNMT3A	3.30E-23	-0.497184	0.183	0.265	9.74E-19
ENSG00000259972	8.16E-33	-0.497145	0.277	0.386	2.41E-28
GATAD1	3.16E-40	-0.496815	0.336	0.462	9.33E-36
RAD51C	3.96E-10	-0.496636	0.074	0.11	1.17E-05
AP3S2	1.26E-51	-0.496526	0.594	0.708	3.73E-47
CBFA2T3	9.91E-26	-0.496172	0.263	0.358	2.93E-21
ZNF84	2.89E-08	-0.496053	0.072	0.102	0.000853348
MIB1	1.70E-40	-0.496004	0.389	0.515	5.03E-36
LINC00342	2.69E-10	-0.495615	0.084	0.122	7.94E-06
GPAT3	2.96E-27	-0.495579	0.282	0.379	8.74E-23
CDK5RAP2	1.09E-24	-0.495458	0.237	0.328	3.23E-20
TDP1	7.84E-13	-0.495425	0.11	0.158	2.31E-08
G2E3	6.99E-27	-0.495403	0.237	0.331	2.06E-22
SP140L	3.43E-31	-0.495348	0.267	0.372	1.01E-26
CDKN2AIP	1.14E-09	-0.495329	0.075	0.109	3.38E-05
RAD51D	2.99E-10	-0.495181	0.082	0.119	8.84E-06
XNDC1N	6.39E-08	-0.494986	0.084	0.115	0.00188806
TECPR2	1.03E-31	-0.494764	0.327	0.434	3.04E-27
STK38L	4.98E-42	-0.494665	0.494	0.607	1.47E-37
KCNA3	4.25E-13	-0.494464	0.086	0.13	1.26E-08
BLTP1	1.34E-75	-0.494275	0.638	0.771	3.95E-71
SYTL3	3.40E-33	-0.494217	0.459	0.56	1.00E-28
CDC42BPB	2.47E-26	-0.494204	0.251	0.343	7.28E-22
ENSG00000260077	2.57E-12	-0.493852	0.069	0.108	7.59E-08
UMPS	1.04E-10	-0.493656	0.096	0.137	3.07E-06
C15orf39	7.90E-40	-0.493449	0.353	0.479	2.33E-35
C9orf85	1.67E-16	-0.493385	0.206	0.273	4.92E-12
ADPRS	9.90E-19	-0.493115	0.158	0.227	2.92E-14
TAP1	3.66E-34	-0.492238	0.343	0.458	1.08E-29
CASP8	9.29E-50	-0.492075	0.431	0.575	2.74E-45
ZNF140	1.86E-08	-0.492043	0.075	0.107	0.000548129
ENSG00000274383	7.05E-12	-0.491997	0.064	0.101	2.08E-07
ZNF830	5.62E-12	-0.491795	0.092	0.135	1.66E-07
NAPEPLD	2.53E-08	-0.491479	0.072	0.102	0.000747527
IL10RA	1.41E-105	-0.491406	0.709	0.847	4.18E-101
GTF3C2	4.22E-36	-0.491143	0.295	0.41	1.25E-31
IPO5	9.68E-23	-0.491047	0.203	0.286	2.86E-18
ZXDC	4.67E-60	-0.490649	0.556	0.694	1.38E-55
BOD1	1.83E-13	-0.490126	0.096	0.143	5.41E-09
NHSL2	1.55E-44	-0.489876	0.429	0.559	4.57E-40
ARRB1	2.92E-100	-0.489666	0.733	0.861	8.63E-96
CREBL2	1.95E-24	-0.489578	0.215	0.301	5.75E-20
DPY19L4	4.66E-10	-0.489125	0.088	0.126	1.38E-05
JPX	4.06E-41	-0.489036	0.44	0.562	1.20E-36
TMEM39B	1.97E-16	-0.488581	0.152	0.215	5.81E-12
GCC2	2.15E-39	-0.488378	0.394	0.517	6.34E-35
NKTR	2.17E-66	-0.487314	0.6	0.734	6.40E-62
TBC1D8	3.26E-46	-0.487184	0.607	0.712	9.63E-42
HPS4	2.61E-11	-0.486823	0.116	0.16	7.71E-07
CHST12	1.19E-14	-0.486414	0.103	0.154	3.50E-10
TOR1B	3.60E-14	-0.486381	0.142	0.198	1.06E-09
C2orf42	2.45E-13	-0.486137	0.084	0.129	7.22E-09
ANKH	3.92E-08	-0.486031	0.085	0.118	0.00115741
GMDS	1.71E-42	-0.485568	0.562	0.666	5.04E-38
ANAPC1	1.59E-21	-0.485384	0.155	0.23	4.70E-17
ZNF652	9.60E-66	-0.485168	0.62	0.752	2.83E-61
NUTM2B-AS1	9.93E-61	-0.48502	0.601	0.732	2.93E-56
STX6	2.49E-35	-0.484715	0.305	0.42	7.34E-31
TCTN1	2.06E-10	-0.484346	0.081	0.119	6.08E-06
ZNF770	4.84E-25	-0.484087	0.175	0.26	1.43E-20
NAT10	1.01E-12	-0.483874	0.122	0.171	2.99E-08
TSR1	1.39E-12	-0.483774	0.106	0.153	4.11E-08
VPS50	3.70E-33	-0.483615	0.405	0.509	1.09E-28
GRK3	1.07E-157	-0.483538	0.915	0.962	3.17E-153
SLC5A3	3.47E-15	-0.483516	0.12	0.175	1.02E-10
NXPE3	1.65E-23	-0.483516	0.211	0.297	4.86E-19
SCO2	1.30E-48	-0.483298	0.526	0.656	3.84E-44
CASP10	6.05E-26	-0.483169	0.273	0.367	1.79E-21
SLC7A6	6.00E-25	-0.482843	0.248	0.34	1.77E-20
PPP3CB-AS1	2.69E-13	-0.482839	0.12	0.17	7.95E-09
TTYH2	1.68E-24	-0.482805	0.225	0.313	4.95E-20
NUB1	3.61E-34	-0.482747	0.355	0.466	1.07E-29
ACADSB	2.18E-11	-0.482719	0.085	0.125	6.42E-07
IKZF1	2.13E-89	-0.482651	0.822	0.901	6.28E-85
RENBP	2.54E-22	-0.482648	0.143	0.216	7.51E-18
ALMS1	2.22E-17	-0.482624	0.207	0.276	6.55E-13
MXI1	1.85E-29	-0.482612	0.354	0.455	5.45E-25
LINC02723	2.28E-08	-0.482118	0.07	0.1	0.000672368
GPR141	2.46E-67	-0.482027	0.716	0.813	7.28E-63
ATF7IP	4.71E-58	-0.48194	0.656	0.773	1.39E-53
SLC35F5	5.33E-32	-0.481694	0.351	0.462	1.57E-27
ARMC1	8.25E-17	-0.48156	0.152	0.214	2.44E-12
ENSG00000279738	1.07E-09	-0.481536	0.096	0.134	3.17E-05
CDK5RAP1	4.01E-25	-0.481508	0.244	0.336	1.18E-20
SSBP2	5.34E-60	-0.480564	0.666	0.776	1.58E-55
LAS1L	1.02E-16	-0.480509	0.103	0.159	3.02E-12
TATDN1	1.84E-15	-0.480109	0.187	0.251	5.43E-11
TARS2	4.15E-09	-0.47992	0.081	0.116	0.000122514
DTD1	2.60E-20	-0.479447	0.221	0.299	7.68E-16
TMA16	3.23E-19	-0.479295	0.164	0.234	9.55E-15
ZDHHC7	1.42E-66	-0.479187	0.578	0.716	4.19E-62
RNF213-AS1	2.09E-14	-0.479151	0.114	0.168	6.18E-10
KIZ	7.34E-18	-0.478804	0.164	0.232	2.17E-13
ABCB7	1.81E-34	-0.478756	0.368	0.483	5.34E-30
ZNF81	6.09E-14	-0.478394	0.151	0.206	1.80E-09
FAM98B	1.82E-15	-0.478335	0.129	0.186	5.38E-11
KRIT1	3.09E-37	-0.478326	0.372	0.491	9.13E-33
ENSG00000291159	1.42E-13	-0.478137	0.091	0.138	4.18E-09
AHR	1.26E-62	-0.478123	0.774	0.852	3.71E-58
RFX1	1.59E-24	-0.477759	0.278	0.372	4.71E-20
WDR27	3.60E-08	-0.477459	0.074	0.105	0.00106174
RC3H2	4.15E-48	-0.477245	0.412	0.551	1.22E-43
ECI2	1.57E-15	-0.47721	0.161	0.222	4.63E-11
CCDC57	6.80E-28	-0.476974	0.28	0.378	2.01E-23
CLNS1A	1.64E-51	-0.476947	0.494	0.634	4.83E-47
SVIL-AS1	3.46E-19	-0.47689	0.256	0.334	1.02E-14
REV1	1.24E-32	-0.476205	0.325	0.433	3.68E-28
PRKRA	1.97E-20	-0.476044	0.179	0.255	5.83E-16
NPAT	4.44E-20	-0.475985	0.152	0.222	1.31E-15
DDHD2	3.12E-10	-0.475946	0.089	0.128	9.22E-06
CCNB1IP1	8.38E-10	-0.4758	0.075	0.11	2.47E-05
RABEP1	7.46E-45	-0.475655	0.526	0.647	2.20E-40
TTC33	6.21E-13	-0.475518	0.155	0.208	1.83E-08
C7orf31	6.91E-09	-0.475252	0.069	0.101	0.000203897
URI1	2.58E-41	-0.47517	0.426	0.552	7.62E-37
TCEANC2	2.76E-13	-0.475092	0.132	0.183	8.15E-09
PRKCE	2.82E-57	-0.474741	0.646	0.758	8.32E-53
KIF27	1.23E-12	-0.47473	0.102	0.148	3.64E-08
TNFAIP8L1	1.61E-14	-0.474517	0.086	0.134	4.75E-10
RSL1D1-DT	1.60E-07	-0.474448	0.086	0.117	0.00472985
CDC23	1.24E-08	-0.474324	0.076	0.108	0.000365887
GMDS-DT	2.84E-27	-0.473997	0.4	0.491	8.38E-23
WASHC4	3.76E-91	-0.473995	0.762	0.861	1.11E-86
ATP8A1	4.70E-26	-0.47395	0.313	0.408	1.39E-21
ZNF431	2.67E-24	-0.473569	0.226	0.316	7.89E-20
RAB11FIP3	3.10E-10	-0.473478	0.141	0.185	9.14E-06
ENSG00000273338	5.24E-18	-0.473456	0.208	0.281	1.55E-13
LPCAT2	2.55E-28	-0.472913	0.488	0.575	7.54E-24
EXOSC8	2.10E-16	-0.472871	0.132	0.191	6.21E-12
SNHG1	6.43E-14	-0.472755	0.112	0.163	1.90E-09
SGF29	5.42E-17	-0.472436	0.134	0.196	1.60E-12
ZNF383	1.40E-10	-0.4724	0.097	0.138	4.14E-06
ISG20	6.59E-15	-0.472377	0.141	0.198	1.95E-10
UGGT2	6.26E-24	-0.472282	0.292	0.384	1.85E-19
SLC11A2	2.41E-31	-0.472066	0.279	0.386	7.11E-27
EPHA1-AS1	1.82E-12	-0.471841	0.271	0.327	5.37E-08
ENSG00000288891	3.53E-17	-0.471604	0.216	0.285	1.04E-12
OTUD6B	8.01E-12	-0.471424	0.101	0.145	2.36E-07
PPIH	1.72E-18	-0.471379	0.133	0.198	5.07E-14
DIP2A	2.64E-37	-0.471282	0.352	0.476	7.78E-33
ENSG00000291003	9.51E-14	-0.470993	0.122	0.175	2.81E-09
MRPS25	5.81E-28	-0.470942	0.254	0.354	1.72E-23
ZNF397	1.71E-16	-0.470748	0.112	0.168	5.04E-12
SMYD4	3.15E-12	-0.470621	0.104	0.15	9.30E-08
RIF1	2.49E-44	-0.470534	0.437	0.567	7.34E-40
ATF5	3.20E-18	-0.470252	0.169	0.239	9.45E-14
SPART	9.79E-33	-0.47022	0.291	0.402	2.89E-28
SOCS7	5.33E-10	-0.470219	0.13	0.173	1.57E-05
RINT1	1.66E-11	-0.470125	0.097	0.14	4.89E-07
SLC38A9	2.10E-29	-0.470094	0.381	0.481	6.20E-25
LINC01145	1.26E-20	-0.470068	0.188	0.265	3.71E-16
CENATAC	7.46E-27	-0.469733	0.256	0.353	2.20E-22
TTC28-AS1	5.73E-14	-0.469695	0.143	0.197	1.69E-09
RFX5	1.03E-14	-0.46938	0.107	0.159	3.04E-10
SIN3B	9.10E-31	-0.469316	0.267	0.374	2.69E-26
NDE1	3.14E-50	-0.469296	0.467	0.608	9.26E-46
PMS2P4	3.23E-11	-0.469151	0.135	0.181	9.54E-07
EEFSEC	2.02E-26	-0.469017	0.3	0.396	5.96E-22
LAP3	2.06E-35	-0.468547	0.541	0.639	6.07E-31
NUP93	1.05E-36	-0.468508	0.353	0.475	3.11E-32
CEP290	4.09E-13	-0.468379	0.135	0.187	1.21E-08
DDB2	5.16E-16	-0.468297	0.15	0.212	1.52E-11
PRKRIP1	7.13E-41	-0.468282	0.39	0.518	2.10E-36
DNAJC11	4.81E-17	-0.468251	0.199	0.268	1.42E-12
TPRKB	2.11E-19	-0.468097	0.211	0.288	6.23E-15
SEMA4D	5.97E-66	-0.468045	0.651	0.783	1.76E-61
CCNJ	8.70E-11	-0.468021	0.093	0.133	2.57E-06
F8A1	6.46E-21	-0.467997	0.136	0.208	1.91E-16
CMTR2	1.19E-15	-0.467886	0.11	0.163	3.52E-11
BRCC3	2.94E-22	-0.467695	0.193	0.274	8.67E-18
IFT52	3.66E-13	-0.467251	0.132	0.185	1.08E-08
MFSD14B	1.60E-63	-0.467154	0.678	0.789	4.71E-59
TMCC3	7.38E-23	-0.467106	0.206	0.291	2.18E-18
AGAP9	1.31E-13	-0.46682	0.068	0.11	3.87E-09
FNTB	1.25E-16	-0.466554	0.249	0.321	3.68E-12
LMAN2L	6.05E-07	-0.466525	0.078	0.107	0.0178541
CAMK1	1.75E-35	-0.465901	0.219	0.336	5.16E-31
RSPH3	7.07E-11	-0.465246	0.141	0.187	2.09E-06
PRIMPOL	9.81E-12	-0.46472	0.093	0.135	2.90E-07
CEP135	3.29E-21	-0.464233	0.267	0.35	9.70E-17
CAMK2G	3.43E-31	-0.463118	0.371	0.48	1.01E-26
UVRAG	1.11E-108	-0.462877	0.837	0.91	3.27E-104
ZNF586	3.06E-21	-0.462813	0.24	0.322	9.04E-17
FAM162A	2.31E-16	-0.462792	0.154	0.218	6.82E-12
ARRDC2	6.57E-27	-0.462611	0.212	0.306	1.94E-22
HCFC2	7.42E-16	-0.462392	0.163	0.224	2.19E-11
MTMR9	1.21E-23	-0.462274	0.252	0.342	3.59E-19
EXT1	6.31E-58	-0.461979	0.789	0.847	1.86E-53
TBC1D9	7.41E-61	-0.461548	0.622	0.753	2.19E-56
ALKBH3	5.72E-11	-0.461435	0.096	0.137	1.69E-06
KANSL1L-AS1	7.02E-16	-0.461379	0.105	0.16	2.07E-11
DKC1	3.66E-17	-0.461263	0.192	0.26	1.08E-12
TAPBPL	1.55E-12	-0.461159	0.133	0.184	4.58E-08
PAICS	1.41E-09	-0.461042	0.104	0.143	4.17E-05
NUDT16-DT	1.47E-13	-0.460993	0.12	0.171	4.34E-09
PARP11	2.51E-20	-0.460951	0.208	0.286	7.42E-16
DAPP1	3.56E-57	-0.460751	0.599	0.723	1.05E-52
RFX7	2.91E-31	-0.460533	0.475	0.572	8.58E-27
TFB1M	3.66E-12	-0.46023	0.13	0.178	1.08E-07
XPNPEP3	9.03E-14	-0.460107	0.175	0.232	2.67E-09
USP9Y	1.77E-11	-0.459911	0.152	0.201	5.23E-07
TTC14	3.16E-43	-0.459758	0.39	0.524	9.34E-39
KDM1B	1.87E-49	-0.459631	0.542	0.658	5.53E-45
CEP85	9.82E-12	-0.459584	0.114	0.159	2.90E-07
SAMD9	2.36E-22	-0.459498	0.254	0.338	6.97E-18
HYOU1	1.47E-09	-0.459333	0.09	0.126	4.35E-05
ZNF264	1.71E-13	-0.459208	0.159	0.215	5.04E-09
LARP4	4.99E-27	-0.458857	0.288	0.39	1.47E-22
USPL1	6.26E-32	-0.458692	0.249	0.358	1.85E-27
ENSG00000290039	5.30E-27	-0.458569	0.29	0.394	1.57E-22
WDR4	2.34E-08	-0.458465	0.093	0.127	0.000689464
MRPL45P2	1.88E-13	-0.458422	0.107	0.156	5.55E-09
QRSL1	1.07E-11	-0.458416	0.123	0.17	3.15E-07
HCG18	2.76E-14	-0.458292	0.121	0.173	8.15E-10
GCLC	9.12E-16	-0.458233	0.201	0.266	2.69E-11
ZNHIT6	2.65E-13	-0.45821	0.111	0.16	7.82E-09
ZNF718	1.59E-16	-0.45805	0.136	0.197	4.69E-12
HSP90B1	1.37E-83	-0.45797	0.593	0.752	4.04E-79
SCAP	3.24E-21	-0.457667	0.243	0.326	9.57E-17
ARAP3	4.04E-11	-0.457582	0.136	0.183	1.19E-06
OTUD4	1.17E-31	-0.457576	0.283	0.395	3.46E-27
MPHOSPH9	1.16E-20	-0.457564	0.188	0.263	3.44E-16
EEA1	2.68E-43	-0.457381	0.544	0.655	7.90E-39
NCK1	5.22E-35	-0.457101	0.388	0.503	1.54E-30
DHRSX	1.28E-54	-0.456935	0.661	0.761	3.77E-50
FBXO22	6.50E-12	-0.456897	0.145	0.196	1.92E-07
CYP4V2	6.90E-09	-0.456778	0.092	0.127	0.00020382
TFCP2	2.10E-62	-0.456326	0.637	0.766	6.21E-58
FCHO1	4.28E-19	-0.456069	0.22	0.298	1.26E-14
P2RY8	1.18E-46	-0.455343	0.563	0.682	3.50E-42
DEF6	6.28E-38	-0.455332	0.366	0.494	1.85E-33
ENSG00000291147	3.87E-20	-0.454909	0.176	0.252	1.14E-15
APEX1	8.35E-35	-0.45407	0.335	0.45	2.47E-30
PTER	2.46E-19	-0.453867	0.18	0.253	7.25E-15
DELE1	7.94E-29	-0.453438	0.315	0.418	2.34E-24
ZNF701	4.33E-12	-0.453214	0.092	0.137	1.28E-07
STN1	6.66E-17	-0.453012	0.169	0.235	1.97E-12
CRYBG3	5.96E-32	-0.452933	0.346	0.46	1.76E-27
USP25	3.36E-100	-0.452848	0.829	0.91	9.93E-96
TOPBP1	3.08E-31	-0.452123	0.269	0.377	9.08E-27
TLR6	4.95E-21	-0.451935	0.224	0.305	1.46E-16
MYO5A	6.63E-77	-0.451864	0.744	0.851	1.96E-72
SOS1	1.03E-61	-0.451724	0.707	0.803	3.05E-57
FAN1	1.67E-11	-0.451547	0.066	0.103	4.94E-07
POLR3C	1.04E-20	-0.451247	0.214	0.294	3.06E-16
AKAP11	1.22E-28	-0.450973	0.246	0.346	3.60E-24
ELP3	3.40E-20	-0.450886	0.241	0.321	1.00E-15
SLC31A1	3.62E-27	-0.450717	0.325	0.424	1.07E-22
OAS1	5.36E-22	-0.450608	0.409	0.491	1.58E-17
TIMM23B	2.31E-20	-0.45042	0.252	0.331	6.82E-16
CCDC18-AS1	1.64E-24	-0.45036	0.337	0.432	4.84E-20
STARD7-AS1	1.02E-12	-0.450298	0.113	0.162	3.01E-08
NAA35	6.21E-26	-0.449798	0.272	0.368	1.83E-21
MIR29B2CHG	7.77E-32	-0.449516	0.385	0.497	2.29E-27
NOPCHAP1	3.35E-17	-0.449499	0.117	0.177	9.90E-13
TYW1B	8.57E-26	-0.449087	0.321	0.411	2.53E-21
NOL11	6.15E-16	-0.448874	0.14	0.2	1.82E-11
C21orf91	1.12E-11	-0.448796	0.137	0.185	3.31E-07
USP15	1.26E-191	-0.448101	0.979	0.991	3.71E-187
IPO9	3.83E-29	-0.447708	0.326	0.431	1.13E-24
ZFAND1	1.10E-15	-0.447547	0.158	0.221	3.25E-11
IL12RB1	4.91E-11	-0.447443	0.093	0.135	1.45E-06
ACTR3B	8.11E-08	-0.44732	0.097	0.13	0.00239511
UBQLN4	4.03E-08	-0.447279	0.087	0.12	0.00118866
ATG7	1.71E-166	-0.447115	0.961	0.986	5.05E-162
TAF15	6.50E-77	-0.447017	0.67	0.813	1.92E-72
MRE11	1.27E-27	-0.446781	0.274	0.375	3.75E-23
ENSG00000290968	2.72E-12	-0.446519	0.173	0.226	8.04E-08
DNMT1	4.11E-28	-0.44631	0.293	0.395	1.21E-23
ICAM2	3.04E-32	-0.446309	0.249	0.357	8.97E-28
TCTN3	5.75E-10	-0.445869	0.1	0.139	1.70E-05
JAML	4.19E-135	-0.445738	0.887	0.955	1.24E-130
SMAD2	4.47E-58	-0.445721	0.608	0.737	1.32E-53
RCC1	4.99E-11	-0.445323	0.103	0.146	1.47E-06
HMG20A	9.37E-18	-0.445143	0.199	0.27	2.77E-13
HERC4	8.59E-55	-0.444762	0.669	0.77	2.54E-50
PCBD2	5.27E-25	-0.444095	0.348	0.444	1.56E-20
IL31RA	5.78E-11	-0.444041	0.076	0.114	1.71E-06
HMGN1	3.49E-30	-0.443992	0.398	0.506	1.03E-25
ZNF641	6.72E-18	-0.443787	0.171	0.241	1.98E-13
PHC3	1.98E-51	-0.44367	0.594	0.72	5.84E-47
IARS1	5.61E-13	-0.443591	0.131	0.183	1.66E-08
ACVR2A	7.81E-25	-0.443509	0.261	0.353	2.31E-20
RERE	4.11E-71	-0.44315	0.747	0.842	1.21E-66
ZNF398	3.77E-14	-0.443082	0.139	0.195	1.11E-09
VPS45	2.53E-25	-0.44294	0.377	0.47	7.47E-21
PRPF8	8.31E-42	-0.442936	0.442	0.572	2.45E-37
HEXA	1.13E-37	-0.442707	0.41	0.534	3.33E-33
ERBIN	5.58E-111	-0.4426	0.861	0.927	1.65E-106
UBIAD1	5.95E-08	-0.442562	0.079	0.11	0.00175698
NUCKS1	9.29E-47	-0.442524	0.511	0.638	2.74E-42
GFOD1	1.48E-12	-0.4425	0.206	0.263	4.36E-08
CHERP	3.61E-16	-0.441993	0.153	0.216	1.06E-11
CCNYL1	7.62E-16	-0.441857	0.257	0.326	2.25E-11
DHX57	5.94E-28	-0.441827	0.417	0.512	1.75E-23
ZNF185	6.94E-20	-0.441273	0.169	0.242	2.05E-15
NOC3L	1.45E-07	-0.441038	0.078	0.108	0.00428138
GFM1	1.78E-20	-0.440907	0.278	0.363	5.27E-16
MORC3	6.44E-42	-0.440707	0.47	0.595	1.90E-37
GUF1	1.12E-10	-0.440027	0.109	0.152	3.29E-06
ZCCHC24	6.08E-15	-0.439787	0.123	0.178	1.79E-10
ZNF430	9.66E-25	-0.439749	0.294	0.389	2.85E-20
TRAPPC13	5.90E-14	-0.439671	0.179	0.238	1.74E-09
ZNF417	4.69E-10	-0.43946	0.074	0.11	1.39E-05
KLHL22	2.93E-15	-0.439392	0.192	0.256	8.65E-11
PATL1	1.62E-23	-0.439339	0.26	0.351	4.79E-19
UNKL	5.73E-27	-0.439144	0.253	0.354	1.69E-22
PARP9	5.77E-24	-0.439107	0.398	0.486	1.70E-19
UTP3	2.19E-21	-0.439008	0.237	0.323	6.47E-17
NUDT3	2.33E-91	-0.438802	0.795	0.891	6.88E-87
ZNF136	8.60E-12	-0.438373	0.156	0.208	2.54E-07
TET3	3.54E-93	-0.438305	0.804	0.894	1.05E-88
LMTK2	2.59E-25	-0.438288	0.327	0.422	7.64E-21
SPOP	4.26E-46	-0.438275	0.543	0.665	1.26E-41
ABHD10	1.14E-13	-0.437933	0.121	0.173	3.37E-09
HLA-F	1.38E-57	-0.437729	0.606	0.732	4.08E-53
ZNF852	3.55E-09	-0.437398	0.086	0.121	0.000104943
NIT2	5.79E-08	-0.43722	0.081	0.113	0.00170929
MSH6	1.24E-12	-0.43717	0.16	0.213	3.67E-08
TSEN2	3.51E-09	-0.436922	0.098	0.135	0.000103779
MARCHF8	2.41E-17	-0.43685	0.202	0.272	7.12E-13
UNK	7.56E-17	-0.436697	0.187	0.255	2.23E-12
CDKL5	5.63E-12	-0.436613	0.179	0.232	1.66E-07
SNX30	1.66E-41	-0.436475	0.489	0.61	4.92E-37
RAB39A	6.56E-09	-0.436468	0.096	0.132	0.000193736
NBPF12	2.53E-30	-0.436339	0.317	0.429	7.47E-26
SERAC1	3.20E-09	-0.436217	0.098	0.135	9.45E-05
UTP6	4.91E-24	-0.436198	0.296	0.39	1.45E-19
LYST	1.24E-166	-0.436109	0.96	0.987	3.65E-162
UBAP2	5.86E-16	-0.43601	0.288	0.353	1.73E-11
SLC39A13-AS1	8.75E-55	-0.435917	0.521	0.669	2.58E-50
METTL25	1.85E-17	-0.435694	0.239	0.31	5.47E-13
RRAGC-DT	2.38E-07	-0.435612	0.098	0.13	0.00701577
CNTRL	2.46E-48	-0.435065	0.593	0.714	7.28E-44
HEATR5B	3.45E-32	-0.435059	0.467	0.574	1.02E-27
MAPK9	1.70E-16	-0.434955	0.208	0.276	5.03E-12
NDOR1	1.87E-09	-0.434886	0.089	0.126	5.51E-05
HERC3	2.35E-51	-0.434856	0.57	0.707	6.93E-47
TRAPPC8	2.36E-42	-0.434728	0.506	0.628	6.96E-38
KIAA1958	4.11E-11	-0.434552	0.313	0.364	1.21E-06
ENSG00000285693	3.21E-18	-0.434228	0.251	0.327	9.47E-14
PPP3CC	1.08E-29	-0.434174	0.353	0.46	3.18E-25
APOL2	8.46E-18	-0.433526	0.15	0.215	2.50E-13
TP53	3.71E-27	-0.433408	0.236	0.336	1.09E-22
SNX8	9.93E-17	-0.43333	0.191	0.259	2.93E-12
ANGEL2	4.59E-20	-0.433296	0.229	0.31	1.35E-15
MRRF	1.03E-13	-0.433096	0.186	0.245	3.03E-09
DPH7	2.62E-09	-0.433056	0.09	0.126	7.74E-05
NFYB	1.08E-11	-0.432963	0.116	0.162	3.20E-07
KANSL1-AS1	1.58E-10	-0.432917	0.076	0.114	4.67E-06
HSPBAP1	9.46E-39	-0.432766	0.45	0.577	2.79E-34
MAX	4.79E-47	-0.432679	0.57	0.695	1.41E-42
TMEM161B-DT	7.31E-15	-0.432679	0.142	0.2	2.16E-10
SLC66A3	1.43E-34	-0.432124	0.371	0.491	4.21E-30
ARFIP1	1.98E-28	-0.431903	0.418	0.519	5.84E-24
GIGYF2	2.36E-60	-0.43183	0.659	0.774	6.97E-56
NCOA5	1.11E-22	-0.431815	0.246	0.334	3.28E-18
ATP6V0A2	3.69E-15	-0.431798	0.176	0.239	1.09E-10
ENSG00000227598	4.96E-10	-0.431604	0.148	0.192	1.46E-05
VPS54	1.10E-41	-0.431552	0.546	0.656	3.24E-37
PRIM2	2.08E-17	-0.43117	0.309	0.38	6.14E-13
TNRC6B	7.03E-126	-0.431168	0.898	0.954	2.08E-121
ENSG00000288792	1.38E-08	-0.430737	0.074	0.106	0.000407459
MPHOSPH10	5.12E-19	-0.43068	0.203	0.277	1.51E-14
NBPF8	2.58E-08	-0.430531	0.12	0.157	0.000762414
FUT11	1.65E-13	-0.43053	0.161	0.217	4.86E-09
HSPH1	7.42E-14	-0.430511	0.181	0.24	2.19E-09
ASNSD1	3.11E-10	-0.430218	0.109	0.15	9.19E-06
FBXO30	7.96E-08	-0.430081	0.101	0.135	0.00235126
IQSEC2	1.97E-15	-0.429865	0.222	0.289	5.83E-11
KCNK6	6.83E-34	-0.429618	0.38	0.504	2.02E-29
NF2	2.74E-18	-0.42961	0.22	0.293	8.08E-14
TTC17	4.13E-68	-0.429466	0.732	0.827	1.22E-63
FAM13A-AS1	2.41E-28	-0.429369	0.242	0.345	7.11E-24
SETDB1	3.53E-29	-0.429273	0.304	0.412	1.04E-24
RCBTB2	1.81E-39	-0.429182	0.555	0.665	5.34E-35
ZRANB2	9.17E-48	-0.429177	0.549	0.676	2.71E-43
SGPP1	1.42E-08	-0.42907	0.168	0.209	0.000420667
MR1	2.15E-22	-0.429064	0.261	0.348	6.34E-18
GAB3	5.84E-35	-0.428938	0.445	0.558	1.73E-30
DNAAF11	4.98E-09	-0.428145	0.108	0.146	0.000146963
ACAP2	1.19E-169	-0.428087	0.965	0.986	3.52E-165
TTC9C	4.97E-13	-0.428033	0.137	0.191	1.47E-08
ABCC4	6.14E-08	-0.427578	0.127	0.163	0.00181338
NFATC3	2.61E-51	-0.427546	0.665	0.774	7.72E-47
RIC8B	3.65E-12	-0.427502	0.162	0.215	1.08E-07
HCP5	1.41E-16	-0.427484	0.175	0.242	4.17E-12
TRAFD1	4.82E-21	-0.427428	0.226	0.311	1.42E-16
COMMD10	9.84E-41	-0.427375	0.641	0.729	2.91E-36
CHCHD10	2.25E-33	-0.427375	0.404	0.521	6.66E-29
NUP205	3.69E-14	-0.427286	0.167	0.226	1.09E-09
STX7	3.09E-70	-0.426998	0.703	0.814	9.13E-66
LINC03006	9.27E-14	-0.426725	0.164	0.222	2.74E-09
MIS18BP1	4.80E-84	-0.426664	0.779	0.87	1.42E-79
UACA	6.77E-07	-0.42661	0.097	0.127	0.0199981
NSMF	5.72E-10	-0.426576	0.097	0.137	1.69E-05
MTF2	3.66E-33	-0.426531	0.406	0.521	1.08E-28
CPPED1	2.19E-106	-0.426419	0.921	0.962	6.47E-102
APPBP2	4.72E-28	-0.426367	0.421	0.517	1.39E-23
CDK4	1.34E-11	-0.426148	0.073	0.112	3.94E-07
ZNF100	4.11E-24	-0.426146	0.215	0.303	1.21E-19
LACTB2	3.94E-10	-0.425937	0.13	0.174	1.16E-05
SPPL3	2.61E-68	-0.425806	0.777	0.865	7.69E-64
NUP62	8.28E-27	-0.42547	0.282	0.384	2.45E-22
NAGK	8.07E-76	-0.425449	0.649	0.79	2.38E-71
ATP7A	2.66E-11	-0.425429	0.111	0.156	7.86E-07
TTC27	2.57E-09	-0.425264	0.168	0.212	7.59E-05
XPO5	5.32E-12	-0.424999	0.142	0.192	1.57E-07
PPA2	7.39E-35	-0.424992	0.466	0.573	2.18E-30
GXYLT1	4.41E-13	-0.424922	0.207	0.265	1.30E-08
KIAA1143	1.70E-19	-0.424849	0.242	0.325	5.03E-15
ZMYM1	5.64E-12	-0.424711	0.101	0.146	1.66E-07
ME2	2.88E-46	-0.424665	0.519	0.651	8.51E-42
CNOT6L	8.28E-47	-0.424636	0.526	0.652	2.45E-42
AQR	1.76E-35	-0.424458	0.47	0.585	5.21E-31
CCDC144BP	9.92E-10	-0.424354	0.177	0.223	2.93E-05
FASTKD2	2.02E-19	-0.424309	0.157	0.229	5.98E-15
TOP3A	1.15E-29	-0.423875	0.324	0.437	3.40E-25
CD302	2.21E-84	-0.423485	0.789	0.882	6.53E-80
NDUFAF7	6.37E-14	-0.423221	0.12	0.173	1.88E-09
GANC	1.49E-25	-0.423151	0.266	0.362	4.41E-21
SLC20A1	9.61E-35	-0.423044	0.394	0.513	2.84E-30
CPOX	1.20E-08	-0.422968	0.113	0.151	0.000353891
LRRK1	2.51E-30	-0.422895	0.45	0.555	7.40E-26
MAP3K13	9.03E-07	-0.422809	0.137	0.171	0.0266544
DARS1	4.43E-23	-0.422673	0.387	0.48	1.31E-18
SLFN5	4.67E-16	-0.422534	0.215	0.283	1.38E-11
DMAC2L	4.66E-16	-0.421645	0.175	0.24	1.38E-11
MLYCD	3.84E-14	-0.421483	0.162	0.22	1.13E-09
PPM1D	2.57E-20	-0.421356	0.346	0.428	7.58E-16
EFL1	1.20E-13	-0.42106	0.204	0.263	3.55E-09
EPG5	6.31E-35	-0.4208	0.411	0.531	1.86E-30
PDK3	9.37E-31	-0.42047	0.392	0.5	2.77E-26
ENSG00000291283	5.82E-12	-0.420445	0.091	0.134	1.72E-07
BTN2A1	2.74E-24	-0.420171	0.255	0.347	8.08E-20
ABHD15-AS1	8.99E-22	-0.420045	0.272	0.361	2.65E-17
DCLRE1C	3.02E-29	-0.41989	0.295	0.401	8.91E-25
NUDCD3	2.44E-24	-0.419752	0.288	0.385	7.20E-20
CYB561D1	8.03E-10	-0.419611	0.08	0.117	2.37E-05
TAMM41	4.17E-11	-0.419411	0.157	0.206	1.23E-06
FBXO28	1.04E-26	-0.41924	0.356	0.456	3.06E-22
TSPAN4	5.06E-19	-0.41917	0.186	0.26	1.49E-14
PML	2.60E-20	-0.419149	0.223	0.305	7.69E-16
IPO11	5.79E-16	-0.419098	0.255	0.324	1.71E-11
POLE3	4.50E-19	-0.41892	0.228	0.304	1.33E-14
POLH	6.10E-07	-0.418866	0.075	0.103	0.0180134
MSTO1	4.38E-07	-0.418754	0.086	0.116	0.0129212
SECISBP2	9.81E-38	-0.418741	0.481	0.595	2.90E-33
MTERF1	2.01E-09	-0.418717	0.113	0.152	5.92E-05
ENSG00000241772	3.94E-14	-0.41857	0.135	0.19	1.16E-09
F11R	2.12E-19	-0.418496	0.204	0.282	6.26E-15
COG3	3.85E-23	-0.41842	0.288	0.382	1.14E-18
CARNMT1	2.55E-12	-0.41838	0.112	0.16	7.52E-08
KLHL7	6.50E-15	-0.418376	0.167	0.229	1.92E-10
ENSG00000290453	1.55E-15	-0.417685	0.132	0.19	4.57E-11
WWP1	1.29E-38	-0.417504	0.481	0.601	3.81E-34
ENSG00000261684	4.80E-11	-0.417228	0.098	0.141	1.42E-06
ALG5	4.62E-16	-0.416959	0.211	0.282	1.36E-11
TVP23C	2.25E-13	-0.416919	0.139	0.193	6.64E-09
MBNL1	2.27E-211	-0.416856	0.991	0.997	6.69E-207
CDR2	2.86E-27	-0.416716	0.359	0.458	8.43E-23
MT-ND3	8.58E-219	-0.416702	0.999	0.999	2.53E-214
MIRLET7BHG	7.60E-17	-0.416427	0.226	0.297	2.25E-12
ZNF589	3.37E-13	-0.416306	0.134	0.187	9.96E-09
CLTCL1	1.45E-13	-0.416026	0.152	0.209	4.27E-09
FBXL4	1.26E-19	-0.416021	0.299	0.38	3.72E-15
SMAD4	2.26E-33	-0.415931	0.431	0.547	6.69E-29
SLC25A43	3.27E-10	-0.415562	0.177	0.225	9.64E-06
CXorf38	8.27E-27	-0.415464	0.343	0.444	2.44E-22
ANKRD44	3.98E-173	-0.415411	0.957	0.982	1.17E-168
ENSG00000228434	6.06E-14	-0.415268	0.119	0.171	1.79E-09
NUP133	9.90E-23	-0.415118	0.258	0.348	2.92E-18
ZNF738	6.03E-09	-0.414861	0.094	0.131	0.000177992
TRIM33	3.07E-58	-0.414597	0.632	0.757	9.07E-54
CLEC12A	2.45E-83	-0.41458	0.811	0.905	7.25E-79
MCCC1	6.85E-20	-0.414518	0.24	0.321	2.02E-15
METTL16	2.70E-22	-0.414187	0.312	0.4	7.98E-18
CD2AP	1.68E-16	-0.413604	0.257	0.328	4.97E-12
ENSG00000225963	4.57E-11	-0.413504	0.11	0.154	1.35E-06
FNBP4	7.59E-61	-0.413314	0.644	0.766	2.24E-56
ZFP14	1.25E-11	-0.413114	0.125	0.172	3.69E-07
ZNF780A	1.18E-12	-0.413047	0.125	0.176	3.50E-08
ENSG00000267009	1.61E-11	-0.413023	0.129	0.177	4.76E-07
MCM5	1.46E-14	-0.413006	0.152	0.21	4.32E-10
ZCCHC2	6.25E-25	-0.41295	0.381	0.479	1.84E-20
CKAP5	4.69E-16	-0.412837	0.243	0.312	1.39E-11
GNB4	4.41E-40	-0.412567	0.536	0.649	1.30E-35
PARP8	2.95E-87	-0.412449	0.862	0.927	8.72E-83
ARL4C	1.06E-31	-0.412427	0.201	0.304	3.12E-27
CYLD	2.05E-40	-0.412312	0.547	0.666	6.05E-36
SCLY	5.39E-08	-0.412024	0.12	0.157	0.00159104
ZHX1	3.64E-18	-0.41195	0.194	0.267	1.08E-13
NUP42	7.76E-25	-0.411773	0.28	0.375	2.29E-20
ALG8	7.56E-12	-0.411477	0.153	0.204	2.23E-07
SLC7A6OS	1.46E-13	-0.411391	0.217	0.278	4.30E-09
ELMO1-AS1	5.75E-11	-0.411265	0.108	0.152	1.70E-06
EXOG	5.48E-08	-0.410922	0.113	0.148	0.00161893
SNX10	8.95E-76	-0.410905	0.783	0.876	2.64E-71
ABHD6	5.67E-11	-0.410731	0.157	0.205	1.67E-06
ZNF587B	2.80E-11	-0.410497	0.091	0.134	8.26E-07
PIGK	1.06E-09	-0.410493	0.132	0.175	3.14E-05
CHPT1	1.12E-35	-0.410185	0.471	0.586	3.31E-31
PPCDC	1.85E-14	-0.409903	0.269	0.335	5.48E-10
KIAA0319L	5.07E-52	-0.40971	0.639	0.757	1.50E-47
C1S	6.05E-09	-0.409652	0.088	0.124	0.000178531
FLVCR1	6.84E-12	-0.409643	0.131	0.18	2.02E-07
PIGL	7.17E-10	-0.409617	0.179	0.226	2.12E-05
SLC25A29	2.55E-16	-0.40909	0.186	0.255	7.54E-12
UBR7	4.65E-11	-0.409053	0.093	0.135	1.37E-06
TBX19	3.57E-08	-0.408937	0.088	0.121	0.00105526
RHBDD1	9.30E-21	-0.408593	0.344	0.428	2.75E-16
ATXN7L1	5.68E-33	-0.408215	0.541	0.641	1.68E-28
CMTM3	5.29E-30	-0.408157	0.331	0.439	1.56E-25
PAPOLG	1.49E-18	-0.408114	0.171	0.243	4.41E-14
NDUFAF2	3.71E-20	-0.408067	0.301	0.385	1.10E-15
OXR1	6.57E-48	-0.408028	0.618	0.736	1.94E-43
RRP1	5.56E-07	-0.407876	0.082	0.111	0.0164246
MRAS	4.60E-08	-0.407679	0.082	0.114	0.00135881
WASL	1.02E-22	-0.407676	0.365	0.456	3.01E-18
FAM111A	1.87E-29	-0.407638	0.381	0.491	5.52E-25
ZNF638	5.62E-67	-0.40733	0.733	0.839	1.66E-62
SLC33A1	3.03E-20	-0.407219	0.23	0.31	8.93E-16
ZC3H14	6.31E-20	-0.407179	0.229	0.308	1.86E-15
IKBKB	5.41E-37	-0.407163	0.454	0.576	1.60E-32
TDRD7	2.55E-20	-0.407152	0.242	0.326	7.53E-16
UCK2	3.71E-09	-0.406865	0.128	0.168	0.000109399
DHX58	1.08E-11	-0.406853	0.064	0.101	3.20E-07
MAP3K3	1.10E-89	-0.406662	0.841	0.921	3.24E-85
PLCL2	5.24E-86	-0.406428	0.824	0.902	1.55E-81
CRYL1	7.68E-20	-0.406423	0.228	0.308	2.27E-15
SORL1	1.38E-80	-0.406186	0.842	0.921	4.06E-76
C5orf22	3.84E-10	-0.406062	0.091	0.13	1.13E-05
UVSSA	3.42E-19	-0.405977	0.212	0.288	1.01E-14
ZCCHC14	7.81E-10	-0.405955	0.132	0.175	2.31E-05
IL13RA1	2.20E-38	-0.405919	0.517	0.633	6.49E-34
DNHD1	6.43E-15	-0.40586	0.16	0.221	1.90E-10
RABGGTB	3.74E-15	-0.405362	0.194	0.258	1.11E-10
CANX	2.48E-75	-0.405284	0.704	0.82	7.33E-71
CC2D2B	7.81E-07	-0.405151	0.135	0.17	0.0230684
GEMIN7-AS1	3.17E-09	-0.405117	0.073	0.106	9.36E-05
LINC00662	2.40E-07	-0.405113	0.132	0.167	0.00708674
RUNDC1	9.54E-15	-0.404557	0.137	0.196	2.82E-10
PPME1	4.19E-09	-0.404517	0.132	0.173	0.000123617
TEX10	2.83E-13	-0.404248	0.129	0.182	8.35E-09
PSMG4	2.81E-16	-0.404091	0.147	0.21	8.29E-12
GAS5	3.14E-44	-0.403809	0.54	0.669	9.28E-40
MFSD12	2.36E-23	-0.403738	0.285	0.382	6.96E-19
FTO	2.98E-34	-0.403626	0.503	0.607	8.80E-30
GBP2	2.00E-27	-0.40337	0.501	0.595	5.92E-23
ABR	2.17E-73	-0.403181	0.778	0.877	6.39E-69
ABI2	1.79E-09	-0.403174	0.143	0.186	5.27E-05
LFNG	3.08E-31	-0.40295	0.427	0.54	9.10E-27
RUBCN	5.71E-24	-0.402525	0.283	0.377	1.69E-19
D2HGDH	8.17E-14	-0.402066	0.18	0.24	2.41E-09
NIPSNAP2	6.64E-31	-0.402061	0.514	0.618	1.96E-26
LINC01619	8.51E-64	-0.401717	0.84	0.901	2.51E-59
STS	1.78E-11	-0.401633	0.158	0.209	5.24E-07
LYRM4	6.16E-17	-0.401606	0.219	0.29	1.82E-12
PGLS-DT	6.79E-08	-0.401585	0.083	0.114	0.00200386
DDX42	2.49E-31	-0.401482	0.354	0.47	7.35E-27
PHKB	1.03E-62	-0.401399	0.73	0.831	3.03E-58
TELO2	1.70E-08	-0.40106	0.1	0.136	0.00050075
TRIQK	3.06E-23	-0.400918	0.322	0.415	9.04E-19
TRMU	6.25E-09	-0.400865	0.094	0.131	0.000184413
PDPR	1.93E-25	-0.400694	0.32	0.42	5.70E-21
EEF1AKMT2	1.77E-14	-0.400638	0.237	0.303	5.23E-10
ATAD3A	1.24E-07	-0.400632	0.071	0.101	0.00365065
PLEKHO1	4.47E-72	-0.400591	0.726	0.843	1.32E-67
KMT2A	1.04E-36	-0.400249	0.515	0.633	3.06E-32
LINC02580	3.61E-12	-0.400124	0.114	0.163	1.07E-07
NAA25	2.79E-26	-0.399638	0.365	0.466	8.24E-22
ING5	1.19E-16	-0.399594	0.195	0.264	3.50E-12
UCHL5	5.93E-19	-0.399591	0.196	0.271	1.75E-14
ZNF121	7.78E-14	-0.399565	0.127	0.181	2.30E-09
FBXO25	1.54E-13	-0.399517	0.11	0.161	4.56E-09
ZFP90	2.17E-12	-0.399331	0.131	0.182	6.40E-08
RBBP4	8.40E-38	-0.399262	0.481	0.601	2.48E-33
TBC1D4	5.86E-14	-0.399133	0.244	0.307	1.73E-09
FPGT	2.16E-11	-0.399067	0.158	0.208	6.37E-07
ITPKB	2.25E-22	-0.398541	0.274	0.363	6.65E-18
PSAP	5.38E-237	-0.398243	0.985	0.991	1.59E-232
FER	5.50E-29	-0.398177	0.52	0.611	1.62E-24
DNAAF9	4.02E-47	-0.39798	0.625	0.735	1.19E-42
ENSG00000290737	9.67E-10	-0.397729	0.074	0.108	2.85E-05
ATG16L2	2.79E-58	-0.397575	0.696	0.812	8.25E-54
ZBTB4	2.26E-16	-0.397404	0.174	0.241	6.67E-12
SEPTIN10	2.05E-11	-0.397337	0.116	0.162	6.07E-07
TEP1	1.40E-26	-0.397298	0.292	0.394	4.15E-22
ENSG00000274265	8.17E-38	-0.397114	0.327	0.453	2.41E-33
QTRT2	7.83E-19	-0.397067	0.227	0.305	2.31E-14
CMTR1	1.12E-12	-0.3968	0.161	0.217	3.30E-08
DCAF16	9.35E-13	-0.396423	0.15	0.203	2.76E-08
KIAA1586	2.73E-09	-0.396303	0.075	0.11	8.06E-05
SIRPB1	2.87E-40	-0.396275	0.51	0.639	8.47E-36
ENSG00000285999	4.65E-10	-0.396241	0.115	0.157	1.37E-05
AMDHD2	1.71E-09	-0.395921	0.108	0.147	5.05E-05
ENSG00000284707	2.94E-13	-0.395743	0.233	0.294	8.68E-09
FLI1	1.02E-96	-0.395718	0.849	0.921	3.01E-92
PRMT7	1.05E-12	-0.395717	0.125	0.176	3.11E-08
ZNF75D	4.77E-14	-0.395508	0.181	0.24	1.41E-09
ASH2L	1.38E-23	-0.395386	0.309	0.405	4.06E-19
ENSG00000273691	2.09E-09	-0.39527	0.083	0.12	6.16E-05
MIR646HG	1.18E-10	-0.395062	0.253	0.304	3.49E-06
CLASP2	8.35E-59	-0.394745	0.731	0.83	2.46E-54
ENSG00000279168	2.25E-19	-0.394476	0.265	0.351	6.65E-15
ZFYVE26	2.31E-16	-0.39434	0.244	0.316	6.82E-12
ZNF587	1.00E-12	-0.394329	0.117	0.167	2.95E-08
DCAF10	1.19E-18	-0.394179	0.334	0.414	3.50E-14
ADAR	9.13E-56	-0.393818	0.644	0.764	2.70E-51
SUMF1	2.38E-41	-0.393651	0.707	0.788	7.02E-37
EMSY	2.35E-16	-0.393428	0.283	0.357	6.95E-12
REPS2	1.45E-11	-0.393346	0.2	0.253	4.27E-07
KDM4A	1.17E-19	-0.39326	0.223	0.302	3.46E-15
OSBPL3	6.05E-15	-0.393258	0.259	0.328	1.79E-10
SLC44A1	1.75E-25	-0.392955	0.541	0.62	5.18E-21
UBE2G2	9.06E-31	-0.392879	0.403	0.52	2.67E-26
PABPC4	9.54E-32	-0.392774	0.416	0.528	2.82E-27
CASP1	7.54E-62	-0.392738	0.704	0.82	2.23E-57
RSRC1	4.14E-38	-0.39271	0.648	0.73	1.22E-33
PAK1	3.34E-53	-0.39248	0.712	0.804	9.86E-49
RSRP1	1.47E-71	-0.392162	0.78	0.869	4.34E-67
CUL5	1.14E-46	-0.392051	0.633	0.743	3.37E-42
FAM120B	5.67E-39	-0.391998	0.513	0.632	1.68E-34
CHAMP1	5.62E-07	-0.391855	0.121	0.154	0.0165907
CCZ1	1.69E-24	-0.39147	0.342	0.444	4.98E-20
BORCS7	5.34E-29	-0.391301	0.358	0.465	1.58E-24
CASD1	1.98E-13	-0.391142	0.172	0.229	5.84E-09
RCN1	1.13E-13	-0.390885	0.133	0.187	3.34E-09
ENSG00000291171	5.48E-08	-0.390866	0.107	0.142	0.00161936
TBC1D22A	1.40E-97	-0.390755	0.872	0.936	4.14E-93
LPIN2	7.52E-35	-0.390477	0.465	0.582	2.22E-30
TAB1	5.87E-09	-0.390289	0.139	0.181	0.000173449
USP28	8.46E-14	-0.390203	0.145	0.201	2.50E-09
TRIM44	7.15E-44	-0.389854	0.644	0.751	2.11E-39
TYW1	1.15E-24	-0.389766	0.427	0.524	3.38E-20
RBM28	5.91E-12	-0.389723	0.16	0.213	1.75E-07
SP3	7.65E-83	-0.389721	0.822	0.908	2.26E-78
BRWD1	3.47E-41	-0.389699	0.583	0.702	1.02E-36
CBX5	2.88E-08	-0.389436	0.138	0.178	0.000850524
RFFL	2.11E-29	-0.389084	0.439	0.551	6.24E-25
FBXL17	2.93E-39	-0.389074	0.71	0.776	8.66E-35
ATE1	8.89E-22	-0.388904	0.422	0.511	2.62E-17
CHRAC1	7.88E-20	-0.388895	0.226	0.309	2.33E-15
RBMS2	3.35E-14	-0.388739	0.231	0.294	9.89E-10
LINC02256	1.82E-14	-0.388712	0.141	0.199	5.36E-10
SLC30A7	7.12E-30	-0.388585	0.466	0.572	2.10E-25
CCDC125	4.13E-09	-0.388452	0.135	0.177	0.00012208
PPP1R21	8.64E-31	-0.388433	0.56	0.652	2.55E-26
POLR3F	3.83E-15	-0.388363	0.115	0.17	1.13E-10
ORC2	7.08E-17	-0.388304	0.282	0.357	2.09E-12
NUP188	2.49E-11	-0.388304	0.141	0.191	7.36E-07
EIF2AK4	5.04E-25	-0.388275	0.366	0.463	1.49E-20
TRMT10C	6.22E-10	-0.388123	0.164	0.212	1.84E-05
CUL4B	1.05E-11	-0.388013	0.199	0.255	3.10E-07
MAP4K5	7.69E-22	-0.38799	0.342	0.43	2.27E-17
YJU2	3.26E-15	-0.387736	0.194	0.26	9.64E-11
SCARB2	9.71E-30	-0.387705	0.465	0.574	2.87E-25
HDHD5	6.09E-23	-0.38768	0.272	0.363	1.80E-18
MDN1	4.86E-14	-0.387238	0.205	0.268	1.44E-09
CACUL1	2.20E-46	-0.387224	0.616	0.735	6.49E-42
RECK	1.01E-08	-0.387183	0.134	0.174	0.000298224
FRYL	2.57E-69	-0.387162	0.776	0.865	7.60E-65
TDRD3	2.52E-17	-0.387097	0.329	0.406	7.44E-13
AKR1A1	1.90E-38	-0.387006	0.442	0.572	5.61E-34
OSGIN2	6.30E-17	-0.386933	0.213	0.285	1.86E-12
POLR2B	1.81E-31	-0.386635	0.417	0.537	5.34E-27
ECE1	2.24E-27	-0.3865	0.392	0.494	6.62E-23
SNRNP40	2.52E-17	-0.386304	0.214	0.289	7.43E-13
ZNF354A	4.55E-11	-0.386179	0.109	0.153	1.34E-06
NCOA7	2.38E-13	-0.385887	0.301	0.362	7.03E-09
ELK4	1.46E-22	-0.385851	0.282	0.373	4.31E-18
LINC02908	3.03E-15	-0.385635	0.142	0.203	8.96E-11
FAM110A	9.33E-20	-0.385596	0.265	0.35	2.76E-15
NSRP1	3.83E-34	-0.385576	0.504	0.615	1.13E-29
MPHOSPH8	2.16E-34	-0.385218	0.515	0.629	6.37E-30
C2CD2L	3.94E-17	-0.38487	0.181	0.249	1.16E-12
ENSG00000291178	9.31E-13	-0.384808	0.122	0.172	2.75E-08
CTDSPL2	1.12E-33	-0.384796	0.45	0.569	3.32E-29
ZNF529	4.83E-08	-0.384747	0.075	0.106	0.00142521
WAPL	4.13E-47	-0.384727	0.636	0.75	1.22E-42
PABIR2	1.83E-12	-0.384687	0.156	0.211	5.39E-08
AFG3L2	2.64E-21	-0.38452	0.261	0.35	7.78E-17
MFSD4B	1.01E-18	-0.384444	0.29	0.372	2.98E-14
TMCC1	4.61E-27	-0.384355	0.611	0.686	1.36E-22
IL2RG	1.09E-14	-0.384311	0.145	0.203	3.22E-10
SDHAP1	9.76E-19	-0.384057	0.227	0.305	2.88E-14
TSEN34	6.93E-28	-0.38375	0.365	0.479	2.05E-23
ZNF92	6.96E-14	-0.38353	0.148	0.205	2.06E-09
TMEM126B	3.52E-13	-0.383406	0.173	0.231	1.04E-08
YARS2	1.94E-10	-0.383072	0.119	0.163	5.74E-06
ZNF623	2.86E-08	-0.38307	0.088	0.122	0.000844363
TAF1	7.50E-32	-0.382823	0.487	0.596	2.21E-27
TFB2M	3.18E-08	-0.382751	0.107	0.142	0.000940202
ATRN	8.13E-26	-0.382681	0.484	0.576	2.40E-21
DNASE1	5.20E-14	-0.382463	0.161	0.219	1.53E-09
VEGFA	1.41E-09	-0.38246	0.165	0.212	4.17E-05
RBM26	2.48E-46	-0.382091	0.662	0.76	7.31E-42
ZBTB44	6.93E-21	-0.381794	0.391	0.475	2.05E-16
GTF3C5	4.02E-08	-0.38179	0.118	0.155	0.0011872
PRPSAP1	4.82E-17	-0.381715	0.24	0.314	1.42E-12
OGG1	5.92E-17	-0.381417	0.152	0.217	1.75E-12
PELI2	5.66E-61	-0.381367	0.816	0.891	1.67E-56
NAB1	3.87E-13	-0.381099	0.184	0.243	1.14E-08
MAVS	6.94E-22	-0.381055	0.345	0.438	2.05E-17
WDR73	8.09E-14	-0.381054	0.146	0.202	2.39E-09
BRWD3	9.87E-32	-0.380956	0.481	0.592	2.92E-27
CLEC2D	4.27E-22	-0.38091	0.319	0.411	1.26E-17
SCO1	8.92E-15	-0.380866	0.176	0.24	2.63E-10
TASOR2	3.93E-33	-0.380793	0.503	0.61	1.16E-28
PRKDC	1.95E-39	-0.380509	0.509	0.636	5.76E-35
PGGT1B	4.86E-27	-0.380107	0.409	0.512	1.43E-22
MYO15B	8.04E-32	-0.38006	0.486	0.598	2.38E-27
ACACB	1.10E-06	-0.379802	0.11	0.141	0.0323607
ENSG00000259865	3.13E-18	-0.379695	0.22	0.297	9.24E-14
PDCD11	8.70E-11	-0.379483	0.127	0.174	2.57E-06
GGCT	2.77E-10	-0.379421	0.146	0.193	8.18E-06
PSKH1	2.56E-08	-0.379256	0.086	0.119	0.00075676
CEP192	3.28E-28	-0.378874	0.453	0.554	9.67E-24
SP1	6.48E-30	-0.378864	0.436	0.548	1.91E-25
TASP1	5.52E-14	-0.378818	0.236	0.301	1.63E-09
HINT3	5.41E-17	-0.378595	0.182	0.25	1.60E-12
HSP90AB1	2.97E-61	-0.378055	0.661	0.783	8.76E-57
VTA1	6.76E-18	-0.37798	0.362	0.439	2.00E-13
RNF111	6.24E-52	-0.377966	0.686	0.789	1.84E-47
ARHGEF6	5.41E-33	-0.377951	0.555	0.657	1.60E-28
ENSG00000291214	1.48E-22	-0.377928	0.332	0.422	4.38E-18
RASSF4	4.15E-38	-0.377886	0.537	0.652	1.22E-33
THG1L	2.66E-11	-0.377635	0.133	0.181	7.84E-07
UMAD1	9.51E-17	-0.377457	0.443	0.516	2.81E-12
TTC5	2.66E-11	-0.377282	0.104	0.149	7.86E-07
SLC25A30	3.47E-07	-0.377154	0.079	0.107	0.0102475
TIMM23	1.03E-14	-0.377062	0.18	0.242	3.03E-10
GCN1	1.44E-15	-0.376951	0.211	0.28	4.25E-11
GLMN	2.32E-08	-0.376753	0.16	0.2	0.000686358
LHPP	8.97E-14	-0.376652	0.221	0.284	2.65E-09
STEEP1	9.72E-09	-0.376546	0.104	0.141	0.00028694
WASHC2C	4.34E-27	-0.376524	0.505	0.606	1.28E-22
HSPE1	4.22E-21	-0.376516	0.303	0.391	1.25E-16
MAGED1	4.18E-07	-0.376376	0.098	0.13	0.0123373
CROCCP2	1.21E-18	-0.376373	0.238	0.318	3.58E-14
STK4	1.27E-89	-0.376184	0.882	0.938	3.75E-85
ELP2	2.12E-20	-0.376174	0.288	0.372	6.27E-16
ELP5	6.61E-10	-0.376046	0.134	0.178	1.95E-05
MUTYH	2.06E-07	-0.375745	0.072	0.101	0.00608358
ZNF766	7.06E-12	-0.375735	0.138	0.189	2.08E-07
ZRSR2	3.23E-26	-0.375659	0.374	0.478	9.53E-22
FIG4	1.22E-25	-0.375648	0.467	0.565	3.59E-21
TMEM123	5.04E-69	-0.375643	0.691	0.816	1.49E-64
SACM1L	3.67E-24	-0.375288	0.34	0.435	1.08E-19
RNPC3	1.59E-24	-0.375193	0.309	0.408	4.70E-20
RASSF5	3.59E-38	-0.37515	0.504	0.629	1.06E-33
ERMAP	4.32E-15	-0.375117	0.202	0.266	1.28E-10
NUP210	4.30E-30	-0.375109	0.42	0.531	1.27E-25
CEP63	4.81E-17	-0.374859	0.218	0.29	1.42E-12
ZCCHC7	1.86E-35	-0.37469	0.657	0.75	5.48E-31
AFMID	3.03E-08	-0.374631	0.111	0.148	0.000893192
PPIL3	1.14E-07	-0.374512	0.119	0.155	0.00336135
THAP6	5.51E-10	-0.374399	0.111	0.152	1.63E-05
PHAF1	1.06E-24	-0.374272	0.327	0.424	3.13E-20
FARS2	4.08E-28	-0.374214	0.462	0.56	1.21E-23
CLPX	2.84E-24	-0.37416	0.301	0.399	8.39E-20
WDFY1	1.28E-38	-0.374116	0.557	0.672	3.78E-34
PTCD1	8.93E-08	-0.373602	0.072	0.102	0.00263634
RPRD1A	4.66E-27	-0.373552	0.47	0.57	1.38E-22
SEC23IP	2.33E-19	-0.37351	0.288	0.373	6.88E-15
SEL1L	1.38E-32	-0.373501	0.482	0.592	4.09E-28
NOP9	5.63E-09	-0.373334	0.083	0.118	0.000166235
C2orf69	2.39E-10	-0.373332	0.103	0.144	7.06E-06
SENP3	3.89E-10	-0.373248	0.108	0.149	1.15E-05
BMS1	3.14E-11	-0.373139	0.173	0.225	9.28E-07
FAM117A	3.21E-15	-0.373062	0.223	0.292	9.49E-11
MIA3	3.23E-20	-0.372926	0.324	0.414	9.53E-16
ARHGAP25	1.01E-38	-0.372885	0.645	0.736	2.99E-34
ATF1	2.02E-13	-0.372754	0.274	0.342	5.96E-09
BCOR	1.37E-08	-0.372735	0.179	0.224	0.000404435
RGS2	1.56E-46	-0.372617	0.817	0.897	4.60E-42
EXOC2	6.97E-24	-0.372584	0.416	0.512	2.06E-19
SLC25A26	1.44E-13	-0.372564	0.293	0.359	4.25E-09
UFSP2	5.76E-11	-0.372497	0.118	0.164	1.70E-06
CYP20A1	1.00E-30	-0.372406	0.431	0.538	2.95E-26
TGIF2	2.84E-17	-0.372162	0.28	0.36	8.39E-13
PTPN22	7.03E-16	-0.372083	0.305	0.379	2.08E-11
UBOX5	2.65E-07	-0.371682	0.103	0.136	0.00783055
ALKBH1	4.36E-14	-0.37168	0.185	0.246	1.29E-09
ALKBH8	1.49E-10	-0.37168	0.11	0.153	4.41E-06
ZNF710	8.54E-46	-0.371599	0.66	0.77	2.52E-41
MPHOSPH6	8.84E-13	-0.371205	0.266	0.331	2.61E-08
ARRDC3	2.02E-22	-0.371179	0.224	0.313	5.98E-18
PPP2R5A	1.45E-35	-0.371155	0.642	0.739	4.29E-31
INPP5D	2.70E-88	-0.371141	0.877	0.941	7.98E-84
ZNF101	2.63E-07	-0.371075	0.089	0.12	0.00777899
PIKFYVE	1.56E-32	-0.370961	0.549	0.657	4.59E-28
OSBPL5	4.21E-19	-0.37071	0.285	0.37	1.24E-14
SUPV3L1	2.40E-10	-0.370686	0.146	0.193	7.09E-06
HNRNPR	1.27E-41	-0.370654	0.58	0.697	3.74E-37
NUDCD1	7.08E-08	-0.37065	0.109	0.144	0.00209057
AP1AR	2.50E-13	-0.370355	0.168	0.226	7.39E-09
FEZ2	3.39E-40	-0.3703	0.554	0.675	1.00E-35
LIN52	4.33E-07	-0.37029	0.194	0.231	0.0127741
UGGT1	2.32E-27	-0.37029	0.396	0.503	6.86E-23
ZNF493	6.26E-08	-0.370066	0.089	0.122	0.00184874
NSUN2	1.28E-20	-0.369878	0.253	0.339	3.79E-16
CBLB	1.02E-21	-0.369759	0.39	0.476	3.02E-17
TENT2	7.10E-64	-0.369675	0.783	0.871	2.10E-59
POM121	7.85E-26	-0.369646	0.403	0.508	2.32E-21
TMEM161B	1.22E-15	-0.369587	0.178	0.241	3.61E-11
TRAM1	6.22E-43	-0.369255	0.551	0.681	1.84E-38
ENSG00000228427	1.03E-07	-0.368982	0.133	0.17	0.00302838
ARHGEF3	8.75E-28	-0.368892	0.515	0.614	2.58E-23
GFPT1	9.95E-14	-0.368847	0.306	0.371	2.94E-09
LMAN1	1.45E-10	-0.368676	0.15	0.198	4.29E-06
SF3A3	2.07E-26	-0.368529	0.326	0.43	6.10E-22
EEF2K	8.80E-09	-0.368502	0.102	0.139	0.000259722
CAPN3	2.08E-19	-0.368246	0.206	0.286	6.14E-15
ARL13B	8.26E-07	-0.368201	0.134	0.168	0.0243855
UPRT	1.97E-09	-0.368123	0.09	0.127	5.81E-05
DYRK1B	5.09E-07	-0.367952	0.087	0.117	0.01502
SEPTIN9	4.19E-60	-0.367866	0.762	0.86	1.24E-55
WBP1L	1.83E-27	-0.367837	0.489	0.589	5.41E-23
SENP1	3.19E-10	-0.367781	0.179	0.229	9.42E-06
WBP11	1.53E-26	-0.36773	0.361	0.466	4.50E-22
ZNF611	7.79E-11	-0.367721	0.224	0.279	2.30E-06
SLC30A6	3.00E-14	-0.367689	0.187	0.251	8.87E-10
COPS7B	1.37E-10	-0.367597	0.107	0.149	4.05E-06
TICAM2	2.48E-14	-0.367547	0.23	0.295	7.33E-10
TOMM70	2.05E-12	-0.367524	0.183	0.239	6.05E-08
LCORL	1.25E-44	-0.36746	0.66	0.757	3.69E-40
GTF2H1	6.33E-16	-0.367086	0.233	0.303	1.87E-11
RBMX	4.43E-40	-0.367083	0.555	0.68	1.31E-35
FBXO6	1.48E-11	-0.366722	0.134	0.183	4.37E-07
MRM2	2.01E-09	-0.366704	0.144	0.189	5.94E-05
CNOT10	1.68E-20	-0.366662	0.35	0.44	4.97E-16
SENP7	4.66E-34	-0.366473	0.5	0.613	1.38E-29
XPO4	8.26E-25	-0.366383	0.402	0.502	2.44E-20
PUM3	8.78E-14	-0.366359	0.229	0.292	2.59E-09
APAF1	9.74E-46	-0.366282	0.644	0.759	2.88E-41
MAST2	7.14E-10	-0.366259	0.262	0.312	2.11E-05
SND1	5.78E-66	-0.365896	0.801	0.894	1.71E-61
SIRPB2	3.44E-41	-0.365643	0.66	0.763	1.02E-36
PRPF39	3.13E-08	-0.3656	0.132	0.172	0.000923029
HVCN1	1.73E-26	-0.365513	0.45	0.549	5.11E-22
FIP1L1	7.51E-29	-0.365478	0.456	0.565	2.22E-24
ZNF808	5.34E-09	-0.365461	0.081	0.116	0.00015756
PPM1H	1.36E-06	-0.365358	0.17	0.205	0.0400318
ERCC5	2.77E-22	-0.364862	0.338	0.436	8.18E-18
MINK1	8.71E-21	-0.364764	0.414	0.506	2.57E-16
PPWD1	8.97E-17	-0.364653	0.251	0.325	2.65E-12
RPL34	3.78E-212	-0.364439	0.987	0.99	1.11E-207
N4BP2L2	2.04E-88	-0.364416	0.893	0.937	6.02E-84
SMAD5	4.90E-17	-0.364363	0.23	0.305	1.45E-12
GALNT3	2.90E-09	-0.364322	0.162	0.208	8.57E-05
DHRS7B	1.07E-14	-0.364276	0.376	0.444	3.15E-10
STAMBP	5.52E-12	-0.364161	0.247	0.307	1.63E-07
ARMH4	3.66E-10	-0.363832	0.197	0.248	1.08E-05
CMIP	7.68E-105	-0.363792	0.921	0.96	2.27E-100
USP48	1.48E-35	-0.363667	0.577	0.694	4.36E-31
QSER1	5.90E-22	-0.36366	0.375	0.466	1.74E-17
TRIP11	1.27E-21	-0.36364	0.384	0.472	3.76E-17
SLC22A18	3.50E-15	-0.363522	0.163	0.226	1.03E-10
ZNF846	3.96E-10	-0.363491	0.168	0.216	1.17E-05
ORAI2	5.70E-19	-0.363457	0.306	0.39	1.68E-14
CRTAP	3.65E-41	-0.363377	0.588	0.703	1.08E-36
MDM4	1.65E-48	-0.363288	0.683	0.792	4.86E-44
PSMB9	1.23E-49	-0.363211	0.593	0.72	3.63E-45
DCTD	1.81E-10	-0.363013	0.159	0.209	5.35E-06
NUP50	1.19E-26	-0.362708	0.42	0.532	3.52E-22
APOOL	2.36E-09	-0.362707	0.167	0.212	6.96E-05
CEP350	8.15E-54	-0.362706	0.759	0.845	2.41E-49
PTCD3	2.98E-19	-0.362704	0.239	0.32	8.78E-15
ZNF322	1.24E-12	-0.362369	0.092	0.138	3.65E-08
TRIM24	3.06E-23	-0.362351	0.314	0.41	9.02E-19
ANKFY1	6.11E-28	-0.362281	0.53	0.627	1.80E-23
KLHL9	3.85E-07	-0.362192	0.104	0.136	0.0113744
DMXL1	2.58E-31	-0.361869	0.563	0.665	7.62E-27
HSPD1	1.78E-26	-0.361797	0.378	0.482	5.25E-22
RPS6KB1	3.28E-22	-0.361668	0.344	0.437	9.69E-18
RNF31	3.94E-19	-0.361571	0.238	0.321	1.16E-14
ANKRD52	3.11E-07	-0.361533	0.076	0.105	0.00918137
LUC7L3	1.16E-56	-0.361294	0.764	0.848	3.41E-52
MAN2B1	2.95E-63	-0.361202	0.714	0.824	8.70E-59
PDXP-DT	4.84E-07	-0.360902	0.074	0.102	0.0142939
POLM	8.94E-12	-0.360896	0.119	0.167	2.64E-07
SPAST	1.68E-26	-0.360764	0.453	0.552	4.96E-22
DUS3L	3.56E-12	-0.360756	0.12	0.169	1.05E-07
STIMATE	4.64E-12	-0.360564	0.231	0.291	1.37E-07
KANSL1	6.06E-66	-0.360319	0.862	0.913	1.79E-61
ZNF433-AS1	5.48E-14	-0.360301	0.195	0.257	1.62E-09
C7orf50	6.46E-20	-0.359503	0.249	0.334	1.91E-15
PIP5K1A	2.24E-18	-0.359092	0.367	0.451	6.61E-14
LETMD1	3.32E-20	-0.359076	0.278	0.363	9.81E-16
PDE6D	4.06E-08	-0.359073	0.188	0.23	0.00120004
PDSS1	9.50E-10	-0.35897	0.181	0.229	2.81E-05
S1PR3	7.13E-12	-0.358895	0.17	0.222	2.10E-07
INTS4	2.37E-17	-0.358882	0.284	0.364	6.99E-13
TMC8	7.53E-23	-0.358554	0.34	0.435	2.22E-18
WDR36	3.14E-11	-0.358551	0.16	0.212	9.26E-07
HEXD	1.85E-15	-0.358289	0.211	0.282	5.47E-11
PARP6	1.33E-15	-0.35811	0.203	0.27	3.93E-11
TNFSF13B	2.63E-70	-0.358041	0.86	0.918	7.77E-66
ARID3A	7.12E-32	-0.357982	0.535	0.646	2.10E-27
NT5C3A	1.92E-24	-0.35794	0.446	0.545	5.68E-20
SLC20A2	2.75E-16	-0.357854	0.327	0.404	8.13E-12
ORC4	1.44E-17	-0.357754	0.291	0.37	4.24E-13
POLR1B	2.36E-10	-0.357665	0.083	0.121	6.96E-06
FLCN	2.57E-08	-0.35764	0.137	0.177	0.000758411
USP33	2.24E-45	-0.357517	0.644	0.754	6.62E-41
ZNF385A	2.85E-38	-0.357434	0.537	0.661	8.41E-34
ZNF791	4.23E-17	-0.357393	0.222	0.294	1.25E-12
CREB3L2	1.15E-17	-0.357245	0.306	0.387	3.38E-13
MIA2	3.50E-28	-0.357075	0.486	0.588	1.03E-23
MEAK7	6.34E-09	-0.356924	0.14	0.182	0.000187278
FAM215B	9.29E-09	-0.35683	0.094	0.131	0.000274406
ENSG00000270055	3.15E-13	-0.356675	0.211	0.274	9.30E-09
ING1	1.59E-15	-0.356669	0.227	0.298	4.69E-11
MZT1	3.44E-08	-0.356602	0.141	0.18	0.00101499
ZNF862	9.12E-11	-0.356591	0.151	0.2	2.69E-06
RNF34	2.79E-21	-0.356486	0.315	0.405	8.24E-17
CFLAR-AS1	1.30E-06	-0.356383	0.086	0.115	0.0383409
NGDN	3.73E-13	-0.356336	0.174	0.233	1.10E-08
ALOX12-AS1	5.94E-12	-0.356237	0.191	0.248	1.75E-07
POLR3B	2.94E-09	-0.356223	0.129	0.172	8.67E-05
IRAG2	1.09E-41	-0.356008	0.578	0.704	3.21E-37
TCERG1	6.39E-39	-0.356006	0.513	0.634	1.89E-34
LARP1B	6.11E-09	-0.355879	0.18	0.226	0.000180414
HIP1	1.89E-14	-0.355827	0.455	0.515	5.59E-10
SLC2A13	1.42E-07	-0.355747	0.247	0.289	0.0041842
ERP44	1.12E-39	-0.355729	0.639	0.738	3.30E-35
C3orf38	6.63E-20	-0.355574	0.313	0.402	1.96E-15
TRIM23	7.54E-14	-0.355439	0.141	0.199	2.23E-09
LATS1	9.07E-26	-0.35523	0.399	0.506	2.68E-21
NBPF9	5.24E-12	-0.355213	0.158	0.211	1.55E-07
SLC12A7	1.18E-25	-0.355211	0.265	0.365	3.48E-21
NOL8	7.79E-16	-0.355035	0.232	0.304	2.30E-11
IRF2BP2	2.54E-41	-0.354826	0.61	0.738	7.50E-37
ZNF621	1.88E-10	-0.35473	0.109	0.152	5.54E-06
CAMKK2	1.80E-40	-0.354182	0.565	0.692	5.30E-36
DDX1	2.05E-17	-0.353937	0.264	0.342	6.05E-13
PRMT3	1.99E-11	-0.353727	0.286	0.344	5.86E-07
RFC2	1.64E-09	-0.353623	0.127	0.17	4.86E-05
PKN2	1.45E-68	-0.353584	0.855	0.923	4.28E-64
ACADM	6.20E-15	-0.353365	0.201	0.267	1.83E-10
LRRC37B	2.24E-14	-0.35335	0.181	0.243	6.61E-10
ITM2B	3.96E-136	-0.353151	0.951	0.979	1.17E-131
PIGM	5.24E-07	-0.353124	0.12	0.153	0.0154629
MLKL	1.22E-33	-0.353051	0.38	0.502	3.61E-29
SLC30A5	6.03E-19	-0.352905	0.322	0.409	1.78E-14
ZYG11B	3.08E-23	-0.352805	0.416	0.511	9.09E-19
TIMM44	4.79E-12	-0.352714	0.119	0.167	1.42E-07
SPG11	9.56E-53	-0.352513	0.767	0.853	2.82E-48
P4HA1	1.33E-17	-0.352382	0.414	0.491	3.93E-13
SLC25A16	9.05E-11	-0.352355	0.264	0.32	2.67E-06
SP4	1.05E-09	-0.352289	0.126	0.168	3.11E-05
MIATNB	5.92E-11	-0.352254	0.224	0.279	1.75E-06
BTBD1	7.76E-26	-0.352232	0.399	0.5	2.29E-21
SLC1A5	1.56E-11	-0.351899	0.159	0.211	4.60E-07
BICRAL	1.00E-23	-0.351744	0.518	0.602	2.96E-19
ARHGAP22	3.75E-08	-0.351679	0.143	0.184	0.001107
GPATCH2L	2.82E-32	-0.351412	0.518	0.63	8.33E-28
TMEM128	1.48E-09	-0.351149	0.118	0.16	4.37E-05
TNFRSF10A	8.77E-13	-0.351009	0.157	0.212	2.59E-08
ZNF445	7.26E-20	-0.350988	0.211	0.294	2.15E-15
ASB3	3.76E-19	-0.35034	0.408	0.491	1.11E-14
PREPL	7.56E-11	-0.350287	0.178	0.23	2.23E-06
KBTBD11	1.92E-11	-0.350261	0.149	0.2	5.67E-07
ENSG00000290993	1.38E-21	-0.350049	0.257	0.345	4.08E-17
YIPF4	8.08E-33	-0.349955	0.56	0.664	2.39E-28
ASXL2	1.58E-37	-0.349916	0.605	0.714	4.68E-33
SPTSSA	1.05E-21	-0.349847	0.301	0.395	3.11E-17
RBM6	1.78E-59	-0.349601	0.82	0.896	5.26E-55
PLEKHA2	2.80E-27	-0.349311	0.548	0.65	8.27E-23
DENND6A	2.07E-31	-0.349287	0.547	0.652	6.10E-27
CEP20	2.42E-13	-0.349117	0.166	0.223	7.15E-09
PI4K2B	3.61E-12	-0.348876	0.236	0.294	1.06E-07
THOC1	1.37E-17	-0.348758	0.291	0.37	4.03E-13
AP5M1	1.04E-10	-0.348343	0.189	0.242	3.06E-06
TFAM	4.20E-18	-0.348225	0.254	0.336	1.24E-13
DCUN1D2	8.48E-13	-0.34821	0.188	0.246	2.50E-08
ENSG00000286809	7.53E-11	-0.348091	0.114	0.16	2.22E-06
TTL	8.32E-15	-0.34802	0.249	0.318	2.46E-10
MOV10	2.08E-10	-0.347972	0.096	0.137	6.15E-06
MCM3AP	3.61E-19	-0.347933	0.288	0.373	1.07E-14
PAXBP1	2.38E-25	-0.347691	0.361	0.464	7.02E-21
CCDC146	7.86E-09	-0.347408	0.214	0.261	0.000232118
CASP8AP2	2.83E-11	-0.347322	0.185	0.239	8.35E-07
DHX35	3.34E-10	-0.347138	0.187	0.237	9.87E-06
SPIN1	4.23E-10	-0.347089	0.242	0.293	1.25E-05
MYO1E	1.49E-07	-0.346961	0.32	0.361	0.00441263
CBR4	2.07E-13	-0.346796	0.304	0.367	6.11E-09
BLZF1	4.33E-11	-0.34659	0.164	0.215	1.28E-06
FRRS1	2.61E-08	-0.34638	0.086	0.12	0.000771433
TTI2	7.48E-07	-0.346062	0.102	0.133	0.022077
TRAPPC6B	3.39E-12	-0.346061	0.181	0.236	1.00E-07
DBT	1.99E-08	-0.345903	0.142	0.182	0.000587297
TUBGCP3	4.06E-31	-0.345649	0.515	0.623	1.20E-26
ASPHD2	1.08E-09	-0.345587	0.083	0.12	3.20E-05
ZNF565	3.38E-07	-0.345472	0.086	0.116	0.00998367
DDI2	3.99E-17	-0.345397	0.262	0.338	1.18E-12
SIRT5	1.62E-07	-0.345293	0.103	0.137	0.00476853
RALGAPA1	3.95E-21	-0.345289	0.446	0.533	1.17E-16
PIK3CB	9.73E-46	-0.345226	0.729	0.823	2.87E-41
SUCLA2	1.18E-17	-0.345112	0.344	0.425	3.47E-13
MIRLET7A1HG	7.18E-16	-0.345105	0.228	0.299	2.12E-11
AARS1	1.31E-07	-0.344889	0.077	0.107	0.00386542
FAM217B	7.25E-11	-0.344798	0.222	0.278	2.14E-06
CEP95	5.26E-16	-0.344766	0.249	0.322	1.55E-11
RNF115	2.28E-25	-0.344719	0.489	0.581	6.74E-21
INTS7	2.69E-12	-0.344575	0.166	0.22	7.94E-08
TRAPPC11	3.45E-25	-0.344511	0.46	0.559	1.02E-20
SPINT2	1.15E-23	-0.344352	0.389	0.49	3.41E-19
ARHGEF2	9.79E-28	-0.344263	0.514	0.614	2.89E-23
RAD1	8.55E-09	-0.344149	0.096	0.132	0.000252452
KIFBP	3.07E-07	-0.344095	0.078	0.108	0.0090695
MDM1	1.38E-09	-0.344085	0.125	0.167	4.08E-05
PRR11	1.36E-08	-0.344062	0.096	0.132	0.000400361
AAMP	1.04E-20	-0.343812	0.265	0.352	3.08E-16
ENSG00000290989	3.97E-15	-0.343805	0.176	0.242	1.17E-10
TOGARAM1	6.84E-10	-0.343773	0.23	0.279	2.02E-05
SCOC	3.40E-07	-0.343616	0.1	0.131	0.0100528
PCBP2	1.67E-77	-0.343572	0.865	0.931	4.94E-73
UBE2W	8.84E-56	-0.343458	0.765	0.856	2.61E-51
CARS2	2.54E-36	-0.343399	0.563	0.671	7.49E-32
TNFRSF14	2.36E-30	-0.343266	0.427	0.546	6.96E-26
NME8	2.99E-10	-0.343251	0.297	0.352	8.84E-06
NCOA1	2.89E-81	-0.343158	0.931	0.968	8.53E-77
SKIC3	2.09E-17	-0.342727	0.385	0.464	6.16E-13
CBLL1	7.30E-12	-0.34263	0.183	0.239	2.15E-07
PARN	3.20E-22	-0.342489	0.427	0.52	9.46E-18
OGT	1.69E-42	-0.342472	0.623	0.732	4.98E-38
RYK	8.21E-16	-0.342433	0.344	0.417	2.42E-11
SERINC5	7.34E-29	-0.342247	0.599	0.688	2.17E-24
PTK2	1.13E-09	-0.341991	0.261	0.31	3.33E-05
ARHGAP31	1.16E-18	-0.341947	0.423	0.503	3.42E-14
XRCC4	6.34E-17	-0.341917	0.577	0.63	1.87E-12
SDAD1	1.21E-16	-0.341655	0.243	0.317	3.59E-12
MINDY3	1.60E-17	-0.341622	0.309	0.385	4.74E-13
IMMT	6.53E-25	-0.341616	0.424	0.52	1.93E-20
RABGAP1	1.35E-34	-0.341571	0.611	0.718	3.97E-30
TCAIM	4.56E-11	-0.341481	0.241	0.297	1.35E-06
NR2C2	5.57E-21	-0.341287	0.424	0.511	1.64E-16
XRN1	4.45E-45	-0.341249	0.706	0.81	1.31E-40
CUL9	2.60E-11	-0.341139	0.132	0.181	7.68E-07
HACE1	4.47E-07	-0.341073	0.124	0.158	0.013192
RAP2B	2.02E-30	-0.340933	0.485	0.598	5.97E-26
ATF2	4.06E-24	-0.340668	0.405	0.505	1.20E-19
RPS6KA4	3.92E-24	-0.340527	0.338	0.44	1.16E-19
ZW10	7.65E-07	-0.340447	0.082	0.111	0.0225901
NEK1	1.05E-10	-0.34043	0.285	0.342	3.09E-06
NOD1	8.09E-12	-0.340429	0.152	0.205	2.39E-07
HNRNPH3	7.19E-33	-0.340412	0.555	0.67	2.12E-28
CPQ	2.41E-48	-0.340122	0.827	0.896	7.13E-44
GPR107	4.94E-27	-0.340092	0.445	0.556	1.46E-22
ADCY9	5.27E-10	-0.339988	0.365	0.416	1.55E-05
RESF1	6.66E-36	-0.339866	0.579	0.693	1.97E-31
SLC29A3	3.27E-11	-0.33968	0.122	0.169	9.66E-07
SESN3	1.16E-20	-0.339605	0.385	0.475	3.42E-16
TAGAP	1.72E-21	-0.339463	0.478	0.571	5.08E-17
IFT25	3.07E-12	-0.339454	0.209	0.269	9.06E-08
TSPAN32	3.21E-18	-0.339446	0.301	0.386	9.49E-14
MED6	5.79E-14	-0.33937	0.206	0.27	1.71E-09
CLCN5	6.16E-13	-0.339329	0.272	0.335	1.82E-08
PLSCR1	4.90E-37	-0.339295	0.736	0.812	1.45E-32
PLAAT4	1.61E-22	-0.339193	0.236	0.327	4.76E-18
GIMAP4	1.01E-35	-0.338963	0.667	0.762	3.00E-31
SLC37A2	1.90E-13	-0.338869	0.227	0.293	5.62E-09
N4BP2L1	2.43E-28	-0.338727	0.418	0.528	7.18E-24
CHM	1.08E-16	-0.338669	0.293	0.368	3.19E-12
SYNRG	5.92E-25	-0.338585	0.466	0.565	1.75E-20
MRPL48	3.48E-07	-0.338549	0.187	0.227	0.0102813
ANAPC5	2.48E-27	-0.338493	0.552	0.645	7.31E-23
SYMPK	7.17E-29	-0.338442	0.44	0.553	2.12E-24
TPCN2	1.77E-13	-0.338156	0.249	0.316	5.23E-09
ERCC8	3.01E-15	-0.338051	0.268	0.34	8.90E-11
WDR7	4.07E-34	-0.338032	0.646	0.733	1.20E-29
MCM9	2.02E-17	-0.337945	0.4	0.478	5.96E-13
USP49	1.63E-06	-0.337818	0.197	0.234	0.0481425
RNF114	1.44E-28	-0.337735	0.459	0.574	4.24E-24
FAM78A	1.39E-21	-0.337585	0.306	0.395	4.10E-17
KDSR	5.46E-15	-0.337358	0.183	0.247	1.61E-10
LONP2	4.28E-37	-0.337175	0.57	0.685	1.26E-32
RIOK2	6.28E-07	-0.337131	0.122	0.156	0.0185329
INPP4A	4.38E-51	-0.337036	0.754	0.839	1.29E-46
RPP38	1.84E-09	-0.336768	0.166	0.213	5.43E-05
AFF1	8.65E-29	-0.336693	0.675	0.757	2.55E-24
TRMT13	1.25E-09	-0.336003	0.103	0.143	3.70E-05
LRRC37A3	1.84E-13	-0.335829	0.167	0.226	5.43E-09
RNF170	3.54E-09	-0.335572	0.181	0.226	0.000104384
TMEM87B	6.44E-15	-0.335549	0.337	0.409	1.90E-10
UEVLD	5.67E-15	-0.335393	0.274	0.345	1.67E-10
GNA12	1.04E-17	-0.335376	0.395	0.477	3.08E-13
NIF3L1	3.64E-08	-0.335349	0.09	0.124	0.00107437
TNPO2	2.15E-09	-0.335302	0.13	0.172	6.36E-05
PICALM	1.32E-110	-0.335295	0.986	0.993	3.90E-106
MMP24	1.18E-09	-0.335198	0.097	0.135	3.47E-05
PGRMC2	1.03E-09	-0.33515	0.15	0.196	3.04E-05
LINC02284	2.66E-07	-0.335119	0.116	0.15	0.00786851
RMDN3	2.81E-11	-0.33498	0.143	0.194	8.30E-07
[truncated: 3,130 more rows]

## Sheet: Supplementary Table 5
Supplementary Table 5. Metascape analysis of core differentially expressed genes in Classical Monocytes cell subpopulations
GroupID	Category	Term	Description	LogP	Log(q-value)	Genes	Symbols	InTerm_InList
1_Summary	Reactome Gene Sets	R-HSA-913531	Interferon Signaling	-21.0442	-16.8613	2209,2289,2633,3113,3115,3117,3119,3123,3433,3437,4261,4599,4939,4940,6772,9021,10561,10581,10964,23586,24138,51191,54739,55120,55706,91543,115361,115362,348995,920,1326,2322,2887,2920,3576,4208,5055,5292,6283,6714,7076,7850,9252,10538,785,972,2180,2621,2730,3676,4783,7037,7057,8061,23236,84159	FCGR1A,FKBP5,GBP1,HLA-DPA1,HLA-DPB1,HLA-DQA1,HLA-DQB1,HLA-DRB1,IFIT2,IFIT3,CIITA,MX1,OAS2,OAS3,STAT1,SOCS3,IFI44,IFITM2,IFI44L,RIGI,IFIT5,HERC5,XAF1,FANCL,NDC1,RSAD2,GBP4,GBP5,NUP43,CD4,MAP3K8,FLT3,GRB10,CXCL2,CXCL8,MEF2C,SERPINB2,PIM1,S100A12,SRC,TIMP1,IL1R2,RPS6KA5,BATF,CACNB4,CD74,ACSL1,GAS6,GCLM,ITGA4,NFIL3,TFRC,THBS1,FOSL1,PLCB1,ARID5B	56/-
1_Member	Reactome Gene Sets	R-HSA-913531	Interferon Signaling	-21.0442	-16.8613	2209,2289,2633,3113,3115,3117,3119,3123,3433,3437,4261,4599,4939,4940,6772,9021,10561,10581,10964,23586,24138,51191,54739,55120,55706,91543,115361,115362,348995	FCGR1A,FKBP5,GBP1,HLA-DPA1,HLA-DPB1,HLA-DQA1,HLA-DQB1,HLA-DRB1,IFIT2,IFIT3,CIITA,MX1,OAS2,OAS3,STAT1,SOCS3,IFI44,IFITM2,IFI44L,RIGI,IFIT5,HERC5,XAF1,FANCL,NDC1,RSAD2,GBP4,GBP5,NUP43	29/276
1_Member	Reactome Gene Sets	R-HSA-1280215	Cytokine Signaling in Immune system	-20.9036	-16.8613	920,1326,2209,2289,2322,2633,2887,2920,3113,3115,3117,3119,3123,3433,3437,3576,4208,4261,4599,4939,4940,5055,5292,6283,6714,6772,7076,7850,9021,9252,10538,10561,10581,10964,23586,24138,51191,54739,55120,55706,91543,115361,115362,348995	CD4,MAP3K8,FCGR1A,FKBP5,FLT3,GBP1,GRB10,CXCL2,HLA-DPA1,HLA-DPB1,HLA-DQA1,HLA-DQB1,HLA-DRB1,IFIT2,IFIT3,CXCL8,MEF2C,CIITA,MX1,OAS2,OAS3,SERPINB2,PIM1,S100A12,SRC,STAT1,TIMP1,IL1R2,SOCS3,RPS6KA5,BATF,IFI44,IFITM2,IFI44L,RIGI,IFIT5,HERC5,XAF1,FANCL,NDC1,RSAD2,GBP4,GBP5,NUP43	44/776
1_Member	GO Biological Processes	GO:0071345	cellular response to cytokine stimulus	-9.93487	-6.52605	785,920,972,2180,2322,2621,2633,2730,3113,3576,3676,4261,4599,4783,4939,4940,5292,6714,6772,7037,7057,7850,8061,9021,9252,10581,23236,84159,115361,115362	CACNB4,CD4,CD74,ACSL1,FLT3,GAS6,GBP1,GCLM,HLA-DPA1,CXCL8,ITGA4,CIITA,MX1,NFIL3,OAS2,OAS3,PIM1,SRC,STAT1,TFRC,THBS1,IL1R2,FOSL1,SOCS3,RPS6KA5,IFITM2,PLCB1,ARID5B,GBP4,GBP5	30/786
1_Member	GO Biological Processes	GO:0019221	cytokine-mediated signaling pathway	-5.4346	-3.15937	920,972,2180,2322,4261,4599,4939,4940,6714,6772,7850,8061,9021,9252,10581,23236	CD4,CD74,ACSL1,FLT3,CIITA,MX1,OAS2,OAS3,SRC,STAT1,IL1R2,FOSL1,SOCS3,RPS6KA5,IFITM2,PLCB1	16/427
2_Summary	GO Biological Processes	GO:0006954	inflammatory response	-13.7853	-9.91906	133,241,719,1191,2209,2867,2920,3039,3123,3240,3576,4818,5739,5806,6279,6280,6283,6614,7037,7057,7076,7130,8061,8876,9103,9252,10135,29800,60675,64386,80833,115362	ADM,ALOX5AP,C3AR1,CLU,FCGR1A,FFAR2,CXCL2,HBA1,HLA-DRB1,HP,CXCL8,NKG7,PTGIR,PTX3,S100A8,S100A9,S100A12,SIGLEC1,TFRC,THBS1,TIMP1,TNFAIP6,FOSL1,VNN1,FCGR2C,RPS6KA5,NAMPT,ZDHHC1,PROK2,MMP25,APOL3,GBP5	32/-
2_Member	GO Biological Processes	GO:0006954	inflammatory response	-13.7853	-9.91906	133,241,719,1191,2209,2867,2920,3039,3123,3240,3576,4818,5739,5806,6279,6280,6283,6614,7037,7057,7076,7130,8061,8876,9103,9252,10135,29800,60675,64386,80833,115362	ADM,ALOX5AP,C3AR1,CLU,FCGR1A,FFAR2,CXCL2,HBA1,HLA-DRB1,HP,CXCL8,NKG7,PTGIR,PTX3,S100A8,S100A9,S100A12,SIGLEC1,TFRC,THBS1,TIMP1,TNFAIP6,FOSL1,VNN1,FCGR2C,RPS6KA5,NAMPT,ZDHHC1,PROK2,MMP25,APOL3,GBP5	32/635
3_Summary	Reactome Gene Sets	R-HSA-877300	Interferon gamma signaling	-12.3991	-8.65773	2209,2633,3113,3115,3117,3119,3123,4261,4939,4940,6772,9021,115361,115362,896,3109,3576,4599,23586,91543,290,920,2322,3676,7037,7850,972,1326,2621,3142,3949,4208,4739,5819,6714,7057,8530,8876,10385,10461,10538,10875,55824,64092,140685,1514,719,785,1191,2867,5872,8061,8398,29800,9103,967,1601,2651,23243,57091,8685,4094,2920,3903,80139,109,11200,6614,114876,55766,8140	FCGR1A,GBP1,HLA-DPA1,HLA-DPB1,HLA-DQA1,HLA-DQB1,HLA-DRB1,CIITA,OAS2,OAS3,STAT1,SOCS3,GBP4,GBP5,CCND3,HLA-DMB,CXCL8,MX1,RIGI,RSAD2,ANPEP,CD4,FLT3,ITGA4,TFRC,IL1R2,CD74,MAP3K8,GAS6,HLX,LDLR,MEF2C,NEDD9,NECTIN2,SRC,THBS1,CST7,VNN1,BTN2A2,MERTK,BATF,FGL2,PAG1,SAMSN1,ZBTB46,CTSL,C3AR1,CACNB4,CLU,FFAR2,RAB13,FOSL1,PLA2G6,ZDHHC1,FCGR2C,CD63,DAB2,GCNT2,ANKRD28,CASS4,MARCO,MAF,CXCL2,LAIR1,ZNF703,ADCY3,CHE…	71/-
3_Member	Reactome Gene Sets	R-HSA-877300	Interferon gamma signaling	-12.3991	-8.65773	2209,2633,3113,3115,3117,3119,3123,4261,4939,4940,6772,9021,115361,115362	FCGR1A,GBP1,HLA-DPA1,HLA-DPB1,HLA-DQA1,HLA-DQB1,HLA-DRB1,CIITA,OAS2,OAS3,STAT1,SOCS3,GBP4,GBP5	14/96
3_Member	KEGG Pathway	hsa05164	Influenza A	-10.9692	-7.3344	896,3109,3113,3115,3117,3119,3123,3576,4261,4599,4939,4940,6772,9021,23586,91543	CCND3,HLA-DMB,HLA-DPA1,HLA-DPB1,HLA-DQA1,HLA-DQB1,HLA-DRB1,CXCL8,CIITA,MX1,OAS2,OAS3,STAT1,SOCS3,RIGI,RSAD2	16/173
3_Member	KEGG Pathway	hsa04640	Hematopoietic cell lineage	-10.8997	-7.3344	290,920,2209,2322,3109,3113,3115,3117,3119,3123,3676,7037,7850	ANPEP,CD4,FCGR1A,FLT3,HLA-DMB,HLA-DPA1,HLA-DPB1,HLA-DQA1,HLA-DQB1,HLA-DRB1,ITGA4,TFRC,IL1R2	13/100
3_Member	GO Biological Processes	GO:0002694	regulation of leukocyte activation	-10.5119	-7.01355	920,972,1326,2621,3109,3113,3115,3117,3119,3123,3142,3949,4208,4739,5819,6714,7037,7057,8530,8876,10385,10461,10538,10875,55824,64092,140685	CD4,CD74,MAP3K8,GAS6,HLA-DMB,HLA-DPA1,HLA-DPB1,HLA-DQA1,HLA-DQB1,HLA-DRB1,HLX,LDLR,MEF2C,NEDD9,NECTIN2,SRC,TFRC,THBS1,CST7,VNN1,BTN2A2,MERTK,BATF,FGL2,PAG1,SAMSN1,ZBTB46	27/603
3_Member	GO Biological Processes	GO:0002478	antigen processing and presentation of exogenous peptide antigen	-9.84288	-6.52605	972,1514,2209,3109,3113,3115,3117,3119,3123	CD74,CTSL,FCGR1A,HLA-DMB,HLA-DPA1,HLA-DPB1,HLA-DQA1,HLA-DQB1,HLA-DRB1	9/41
3_Member	GO Biological Processes	GO:0050865	regulation of cell activation	-9.58047	-6.31624	920,972,1326,2621,3109,3113,3115,3117,3119,3123,3142,3949,4208,4739,5819,6714,7037,7057,8530,8876,10385,10461,10538,10875,55824,64092,140685	CD4,CD74,MAP3K8,GAS6,HLA-DMB,HLA-DPA1,HLA-DPB1,HLA-DQA1,HLA-DQB1,HLA-DRB1,HLX,LDLR,MEF2C,NEDD9,NECTIN2,SRC,TFRC,THBS1,CST7,VNN1,BTN2A2,MERTK,BATF,FGL2,PAG1,SAMSN1,ZBTB46	27/664
3_Member	WikiPathways	WP4217	Ebola virus infection in host	-9.4856	-6.25614	1514,2621,3109,3113,3115,3117,3119,3123,3676,6772,9021,10461,23586	CTSL,GAS6,HLA-DMB,HLA-DPA1,HLA-DPB1,HLA-DQA1,HLA-DQB1,HLA-DRB1,ITGA4,STAT1,SOCS3,MERTK,RIGI	13/129
3_Member	GO Biological Processes	GO:0019886	antigen processing and presentation of exogenous peptide antigen via MHC class II	-9.4209	-6.22362	972,1514,3109,3113,3115,3117,3119,3123	CD74,CTSL,HLA-DMB,HLA-DPA1,HLA-DPB1,HLA-DQA1,HLA-DQB1,HLA-DRB1	8/31
3_Member	GO Biological Processes	GO:0002495	antigen processing and presentation of peptide antigen via MHC class II	-9.18251	-6.01519	972,1514,3109,3113,3115,3117,3119,3123	CD74,CTSL,HLA-DMB,HLA-DPA1,HLA-DPB1,HLA-DQA1,HLA-DQB1,HLA-DRB1	8/33
3_Member	GO Biological Processes	GO:0002504	antigen processing and presentation of peptide or polysaccharide antigen via MHC class II	-9.06956	-5.93874	972,1514,3109,3113,3115,3117,3119,3123	CD74,CTSL,HLA-DMB,HLA-DPA1,HLA-DPB1,HLA-DQA1,HLA-DQB1,HLA-DRB1	8/34
3_Member	Reactome Gene Sets	R-HSA-202427	Phosphorylation of CD3 and TCR zeta chains	-9.02209	-5.93874	920,3113,3115,3117,3119,3123,55824	CD4,HLA-DPA1,HLA-DPB1,HLA-DQA1,HLA-DQB1,HLA-DRB1,PAG1	7/22
3_Member	GO Biological Processes	GO:0019884	antigen processing and presentation of exogenous antigen	-9.02079	-5.93874	972,1514,2209,3109,3113,3115,3117,3119,3123	CD74,CTSL,FCGR1A,HLA-DMB,HLA-DPA1,HLA-DPB1,HLA-DQA1,HLA-DQB1,HLA-DRB1	9/50
3_Member	KEGG Pathway	hsa05168	Herpes simplex virus 1 infection	-8.61481	-5.57243	972,3109,3113,3115,3117,3119,3123,4939,4940,5819,6714,6772,9021,23586	CD74,HLA-DMB,HLA-DPA1,HLA-DPB1,HLA-DQA1,HLA-DQB1,HLA-DRB1,OAS2,OAS3,NECTIN2,SRC,STAT1,SOCS3,RIGI	14/182
3_Member	GO Biological Processes	GO:0050778	positive regulation of immune response	-8.47624	-5.49456	719,785,920,972,1191,2209,2867,3109,3113,3115,3117,3119,3123,3142,4208,4940,5819,5872,6714,7037,8061,8398,10385,23586,29800,91543,115362	C3AR1,CACNB4,CD4,CD74,CLU,FCGR1A,FFAR2,HLA-DMB,HLA-DPA1,HLA-DPB1,HLA-DQA1,HLA-DQB1,HLA-DRB1,HLX,MEF2C,OAS3,NECTIN2,RAB13,SRC,TFRC,FOSL1,PLA2G6,BTN2A2,RIGI,ZDHHC1,RSAD2,GBP5	27/747
3_Member	KEGG Pathway	hsa05140	Leishmaniasis	-8.40118	-5.45571	2209,3109,3113,3115,3117,3119,3123,3676,6772,9103	FCGR1A,HLA-DMB,HLA-DPA1,HLA-DPB1,HLA-DQA1,HLA-DQB1,HLA-DRB1,ITGA4,STAT1,FCGR2C	10/79
3_Member	GO Biological Processes	GO:0002399	MHC class II protein complex assembly	-8.2989	-5.41217	3109,3113,3115,3117,3119,3123	HLA-DMB,HLA-DPA1,HLA-DPB1,HLA-DQA1,HLA-DQB1,HLA-DRB1	6/16
3_Member	GO Biological Processes	GO:0002503	peptide antigen assembly with MHC class II protein complex	-8.2989	-5.41217	3109,3113,3115,3117,3119,3123	HLA-DMB,HLA-DPA1,HLA-DPB1,HLA-DQA1,HLA-DQB1,HLA-DRB1	6/16
3_Member	KEGG Pathway	hsa04612	Antigen processing and presentation	-8.29318	-5.41217	920,972,1514,3109,3113,3115,3117,3119,3123,4261	CD4,CD74,CTSL,HLA-DMB,HLA-DPA1,HLA-DPB1,HLA-DQA1,HLA-DQB1,HLA-DRB1,CIITA	10/81
3_Member	GO Biological Processes	GO:0051249	regulation of lymphocyte activation	-8.02584	-5.20094	920,972,1326,2621,3109,3113,3115,3117,3119,3123,3142,4208,4739,6714,7037,8876,10385,10461,10538,10875,55824,64092	CD4,CD74,MAP3K8,GAS6,HLA-DMB,HLA-DPA1,HLA-DPB1,HLA-DQA1,HLA-DQB1,HLA-DRB1,HLX,MEF2C,NEDD9,SRC,TFRC,VNN1,BTN2A2,MERTK,BATF,FGL2,PAG1,SAMSN1	22/532
3_Member	Reactome Gene Sets	R-HSA-202430	Translocation of ZAP-70 to Immunological synapse	-7.77931	-5.02697	920,3113,3115,3117,3119,3123	CD4,HLA-DPA1,HLA-DPB1,HLA-DQA1,HLA-DQB1,HLA-DRB1	6/19
3_Member	GO Biological Processes	GO:0048002	antigen processing and presentation of peptide antigen	-7.73444	-4.9931	972,1514,2209,3109,3113,3115,3117,3119,3123	CD74,CTSL,FCGR1A,HLA-DMB,HLA-DPA1,HLA-DPB1,HLA-DQA1,HLA-DQB1,HLA-DRB1	9/69
3_Member	GO Biological Processes	GO:0045785	positive regulation of cell adhesion	-7.60921	-4.89927	920,967,972,1326,1601,2651,3109,3113,3115,3117,3119,3123,3142,3676,4739,6714,7037,8876,10385,23243,57091	CD4,CD63,CD74,MAP3K8,DAB2,GCNT2,HLA-DMB,HLA-DPA1,HLA-DPB1,HLA-DQA1,HLA-DQB1,HLA-DRB1,HLX,ITGA4,NEDD9,SRC,TFRC,VNN1,BTN2A2,ANKRD28,CASS4	21/513
3_Member	GO Biological Processes	GO:0002696	positive regulation of leukocyte activation	-7.52855	-4.83836	920,972,1326,2621,3109,3113,3115,3117,3119,3123,3142,4208,5819,6714,7037,7057,8876,10385	CD4,CD74,MAP3K8,GAS6,HLA-DMB,HLA-DPA1,HLA-DPB1,HLA-DQA1,HLA-DQB1,HLA-DRB1,HLX,MEF2C,NECTIN2,SRC,TFRC,THBS1,VNN1,BTN2A2	18/381
3_Member	KEGG Pathway	hsa04145	Phagosome	-7.37481	-4.69416	1514,2209,3109,3113,3115,3117,3119,3123,7037,7057,8685,9103	CTSL,FCGR1A,HLA-DMB,HLA-DPA1,HLA-DPB1,HLA-DQA1,HLA-DQB1,HLA-DRB1,TFRC,THBS1,MARCO,FCGR2C	12/159
3_Member	Reactome Gene Sets	R-HSA-389948	Co-inhibition by PD-1	-7.22252	-4.57808	920,3113,3115,3117,3119,3123	CD4,HLA-DPA1,HLA-DPB1,HLA-DQA1,HLA-DQB1,HLA-DRB1	6/23
3_Member	GO Biological Processes	GO:0050867	positive regulation of cell activation	-7.19302	-4.55718	920,972,1326,2621,3109,3113,3115,3117,3119,3123,3142,4208,5819,6714,7037,7057,8876,10385	CD4,CD74,MAP3K8,GAS6,HLA-DMB,HLA-DPA1,HLA-DPB1,HLA-DQA1,HLA-DQB1,HLA-DRB1,HLX,MEF2C,NECTIN2,SRC,TFRC,THBS1,VNN1,BTN2A2	18/401
3_Member	GO Biological Processes	GO:0002396	MHC protein complex assembly	-7.10103	-4.49402	3109,3113,3115,3117,3119,3123	HLA-DMB,HLA-DPA1,HLA-DPB1,HLA-DQA1,HLA-DQB1,HLA-DRB1	6/24
3_Member	GO Biological Processes	GO:0002501	peptide antigen assembly with MHC protein complex	-7.10103	-4.49402	3109,3113,3115,3117,3119,3123	HLA-DMB,HLA-DPA1,HLA-DPB1,HLA-DQA1,HLA-DQB1,HLA-DRB1	6/24
3_Member	GO Biological Processes	GO:1903039	positive regulation of leukocyte cell-cell adhesion	-6.89083	-4.3309	920,972,1326,3109,3113,3115,3117,3119,3123,3142,3676,6714,7037,8876,10385	CD4,CD74,MAP3K8,HLA-DMB,HLA-DPA1,HLA-DPB1,HLA-DQA1,HLA-DQB1,HLA-DRB1,HLX,ITGA4,SRC,TFRC,VNN1,BTN2A2	15/289
3_Member	KEGG Pathway	hsa05152	Tuberculosis	-6.73046	-4.17945	972,2209,3109,3113,3115,3117,3119,3123,4261,6714,6772,9103	CD74,FCGR1A,HLA-DMB,HLA-DPA1,HLA-DPB1,HLA-DQA1,HLA-DQB1,HLA-DRB1,CIITA,SRC,STAT1,FCGR2C	12/182
3_Member	KEGG Pathway	hsa05321	Inflammatory bowel disease	-6.68311	-4.14942	3109,3113,3115,3117,3119,3123,4094,6772	HLA-DMB,HLA-DPA1,HLA-DPB1,HLA-DQA1,HLA-DQB1,HLA-DRB1,MAF,STAT1	8/66
3_Member	GO Biological Processes	GO:0022409	positive regulation of cell-cell adhesion	-6.67992	-4.14942	920,972,1326,2651,3109,3113,3115,3117,3119,3123,3142,3676,6714,7037,8876,10385	CD4,CD74,MAP3K8,GCNT2,HLA-DMB,HLA-DPA1,HLA-DPB1,HLA-DQA1,HLA-DQB1,HLA-DRB1,HLX,ITGA4,SRC,TFRC,VNN1,BTN2A2	16/343
3_Member	GO Biological Processes	GO:0051251	positive regulation of lymphocyte activation	-6.62903	-4.11813	920,972,1326,2621,3109,3113,3115,3117,3119,3123,3142,4208,6714,7037,8876,10385	CD4,CD74,MAP3K8,GAS6,HLA-DMB,HLA-DPA1,HLA-DPB1,HLA-DQA1,HLA-DQB1,HLA-DRB1,HLX,MEF2C,SRC,TFRC,VNN1,BTN2A2	16/346
3_Member	KEGG Pathway	hsa04658	Th1 and Th2 cell differentiation	-6.59067	-4.08611	920,3109,3113,3115,3117,3119,3123,4094,6772	CD4,HLA-DMB,HLA-DPA1,HLA-DPB1,HLA-DQA1,HLA-DQB1,HLA-DRB1,MAF,STAT1	9/93
3_Member	GO Biological Processes	GO:0050870	positive regulation of T cell activation	-6.52313	-4.02482	920,972,1326,3109,3113,3115,3117,3119,3123,3142,6714,7037,8876,10385	CD4,CD74,MAP3K8,HLA-DMB,HLA-DPA1,HLA-DPB1,HLA-DQA1,HLA-DQB1,HLA-DRB1,HLX,SRC,TFRC,VNN1,BTN2A2	14/267
3_Member	KEGG Pathway	hsa05323	Rheumatoid arthritis	-6.51089	-4.01874	1514,2920,3109,3113,3115,3117,3119,3123,3576	CTSL,CXCL2,HLA-DMB,HLA-DPA1,HLA-DPB1,HLA-DQA1,HLA-DQB1,HLA-DRB1,CXCL8	9/95
3_Member	GO Biological Processes	GO:1903037	regulation of leukocyte cell-cell adhesion	-6.47514	-3.98906	920,972,1326,3109,3113,3115,3117,3119,3123,3142,3676,6714,7037,8876,10385,10875,55824	CD4,CD74,MAP3K8,HLA-DMB,HLA-DPA1,HLA-DPB1,HLA-DQA1,HLA-DQB1,HLA-DRB1,HLX,ITGA4,SRC,TFRC,VNN1,BTN2A2,FGL2,PAG1	17/401
3_Member	GO Biological Processes	GO:0050863	regulation of T cell activation	-6.42998	-3.95793	920,972,1326,3109,3113,3115,3117,3119,3123,3142,6714,7037,8876,10385,10538,10875,55824	CD4,CD74,MAP3K8,HLA-DMB,HLA-DPA1,HLA-DPB1,HLA-DQA1,HLA-DQB1,HLA-DRB1,HLX,SRC,TFRC,VNN1,BTN2A2,BATF,FGL2,PAG1	17/404
3_Member	KEGG Pathway	hsa04672	Intestinal immune network for IgA production	-6.35273	-3.89581	3109,3113,3115,3117,3119,3123,3676	HLA-DMB,HLA-DPA1,HLA-DPB1,HLA-DQA1,HLA-DQB1,HLA-DRB1,ITGA4	7/50
3_Member	KEGG Pathway	hsa05310	Asthma	-6.30045	-3.86013	3109,3113,3115,3117,3119,3123	HLA-DMB,HLA-DPA1,HLA-DPB1,HLA-DQA1,HLA-DQB1,HLA-DRB1	6/32
3_Member	Reactome Gene Sets	R-HSA-388841	Regulation of T cell activation by CD28 family	-6.29251	-3.85759	920,1326,3113,3115,3117,3119,3123,6714	CD4,MAP3K8,HLA-DPA1,HLA-DPB1,HLA-DQA1,HLA-DQB1,HLA-DRB1,SRC	8/74
3_Member	KEGG Pathway	hsa05150	Staphylococcus aureus infection	-6.24605	-3.82172	719,2209,3109,3113,3115,3117,3119,3123,9103	C3AR1,FCGR1A,HLA-DMB,HLA-DPA1,HLA-DPB1,HLA-DQA1,HLA-DQB1,HLA-DRB1,FCGR2C	9/102
3_Member	GO Biological Processes	GO:0019882	antigen processing and presentation	-6.17419	-3.76543	972,1514,2209,3109,3113,3115,3117,3119,3123	CD74,CTSL,FCGR1A,HLA-DMB,HLA-DPA1,HLA-DPB1,HLA-DQA1,HLA-DQB1,HLA-DRB1	9/104
3_Member	GO Biological Processes	GO:0002764	immune response-regulating signaling pathway	-6.16672	-3.76543	719,785,2209,2867,3115,3119,3123,3903,4208,4940,5872,6714,8061,8398,9103,10385,23586,29800	C3AR1,CACNB4,FCGR1A,FFAR2,HLA-DPB1,HLA-DQB1,HLA-DRB1,LAIR1,MEF2C,OAS3,RAB13,SRC,FOSL1,PLA2G6,FCGR2C,BTN2A2,RIGI,ZDHHC1	18/471
3_Member	GO Biological Processes	GO:0022407	regulation of cell-cell adhesion	-6.14803	-3.75401	920,972,1326,2651,3109,3113,3115,3117,3119,3123,3142,3676,6714,7037,8876,10385,10875,55824,80139	CD4,CD74,MAP3K8,GCNT2,HLA-DMB,HLA-DPA1,HLA-DPB1,HLA-DQA1,HLA-DQB1,HLA-DRB1,HLX,ITGA4,SRC,TFRC,VNN1,BTN2A2,FGL2,PAG1,ZNF703	19/523
3_Member	Reactome Gene Sets	R-HSA-202433	Generation of second messenger molecules	-6.13588	-3.74671	920,3113,3115,3117,3119,3123	CD4,HLA-DPA1,HLA-DPB1,HLA-DQA1,HLA-DQB1,HLA-DRB1	6/34
3_Member	KEGG Pathway	hsa05145	Toxoplasmosis	-5.90179	-3.55401	3109,3113,3115,3117,3119,3123,3949,4261,6772	HLA-DMB,HLA-DPA1,HLA-DPB1,HLA-DQA1,HLA-DQB1,HLA-DRB1,LDLR,CIITA,STAT1	9/112
3_Member	KEGG Pathway	hsa05166	Human T-cell leukemia virus 1 infection	-5.77016	-3.44186	109,896,920,3109,3113,3115,3117,3119,3123,7850,8061,11200	ADCY3,CCND3,CD4,HLA-DMB,HLA-DPA1,HLA-DPB1,HLA-DQA1,HLA-DQB1,HLA-DRB1,IL1R2,FOSL1,CHEK2	12/224
3_Member	KEGG Pathway	hsa05330	Allograft rejection	-5.76823	-3.44186	3109,3113,3115,3117,3119,3123	HLA-DMB,HLA-DPA1,HLA-DPB1,HLA-DQA1,HLA-DQB1,HLA-DRB1	6/39
3_Member	WikiPathways	WP2328	Allograft rejection	-5.63798	-3.31988	3109,3113,3115,3117,3119,3123,3576,6772	HLA-DMB,HLA-DPA1,HLA-DPB1,HLA-DQA1,HLA-DQB1,HLA-DRB1,CXCL8,STAT1	8/90
3_Member	GO Biological Processes	GO:0002253	activation of immune response	-5.52133	-3.21931	719,785,1191,2867,3115,3119,3123,4208,4940,5872,6714,8061,8398,10385,23586,29800,115362	C3AR1,CACNB4,CLU,FFAR2,HLA-DPB1,HLA-DQB1,HLA-DRB1,MEF2C,OAS3,RAB13,SRC,FOSL1,PLA2G6,BTN2A2,RIGI,ZDHHC1,GBP5	17/471
3_Member	KEGG Pathway	hsa04514	Cell adhesion molecules	-5.49472	-3.20439	920,3109,3113,3115,3117,3119,3123,3676,5819,6614	CD4,HLA-DMB,HLA-DPA1,HLA-DPB1,HLA-DQA1,HLA-DQB1,HLA-DRB1,ITGA4,NECTIN2,SIGLEC1	10/160
3_Member	Reactome Gene Sets	R-HSA-2132295	MHC class II antigen presentation	-5.47514	-3.18863	972,1514,3109,3113,3115,3117,3119,3123,114876	CD74,CTSL,HLA-DMB,HLA-DPA1,HLA-DPB1,HLA-DQA1,HLA-DQB1,HLA-DRB1,OSBPL1A	9/126
3_Member	KEGG Pathway	hsa04940	Type I diabetes mellitus	-5.45028	-3.17133	3109,3113,3115,3117,3119,3123	HLA-DMB,HLA-DPA1,HLA-DPB1,HLA-DQA1,HLA-DQB1,HLA-DRB1	6/44
3_Member	KEGG Pathway	hsa05332	Graft-versus-host disease	-5.39157	-3.12004	3109,3113,3115,3117,3119,3123	HLA-DMB,HLA-DPA1,HLA-DPB1,HLA-DQA1,HLA-DQB1,HLA-DRB1	6/45
3_Member	KEGG Pathway	hsa05169	Epstein-Barr virus infection	-5.3639	-3.09604	896,3109,3113,3115,3117,3119,3123,4939,4940,6772,23586	CCND3,HLA-DMB,HLA-DPA1,HLA-DPB1,HLA-DQA1,HLA-DQB1,HLA-DRB1,OAS2,OAS3,STAT1,RIGI	11/204
3_Member	GO Biological Processes	GO:0002768	immune response-regulating cell surface receptor signaling pathway	-5.10985	-2.86335	719,785,2209,2867,3115,3119,3123,4208,5872,6714,8398,9103,10385	C3AR1,CACNB4,FCGR1A,FFAR2,HLA-DPB1,HLA-DQB1,HLA-DRB1,MEF2C,RAB13,SRC,PLA2G6,FCGR2C,BTN2A2	13/305
3_Member	GO Biological Processes	GO:0002757	immune response-activating signaling pathway	-5.04465	-2.80162	719,785,2867,3115,3119,3123,4208,4940,5872,6714,8061,8398,10385,23586,29800	C3AR1,CACNB4,FFAR2,HLA-DPB1,HLA-DQB1,HLA-DRB1,MEF2C,OAS3,RAB13,SRC,FOSL1,PLA2G6,BTN2A2,RIGI,ZDHHC1	15/407
3_Member	KEGG Pathway	hsa04659	Th17 cell differentiation	-5.01492	-2.77532	920,3109,3113,3115,3117,3119,3123,6772	CD4,HLA-DMB,HLA-DPA1,HLA-DPB1,HLA-DQA1,HLA-DQB1,HLA-DRB1,STAT1	8/109
3_Member	KEGG Pathway	hsa05320	Autoimmune thyroid disease	-4.92135	-2.70179	3109,3113,3115,3117,3119,3123	HLA-DMB,HLA-DPA1,HLA-DPB1,HLA-DQA1,HLA-DQB1,HLA-DRB1	6/54
3_Member	KEGG Pathway	hsa05416	Viral myocarditis	-4.2707	-2.13948	3109,3113,3115,3117,3119,3123	HLA-DMB,HLA-DPA1,HLA-DPB1,HLA-DQA1,HLA-DQB1,HLA-DRB1	6/70
3_Member	Reactome Gene Sets	R-HSA-202403	TCR signaling	-4.26759	-2.13903	920,3113,3115,3117,3119,3123,55824	CD4,HLA-DPA1,HLA-DPB1,HLA-DQA1,HLA-DQB1,HLA-DRB1,PAG1	7/102
3_Member	GO Biological Processes	GO:0002429	immune response-activating cell surface receptor signaling pathway	-4.23333	-2.11003	719,785,2867,3115,3119,3123,4208,5872,6714,8398,10385	C3AR1,CACNB4,FFAR2,HLA-DPB1,HLA-DQB1,HLA-DRB1,MEF2C,RAB13,SRC,PLA2G6,BTN2A2	11/270
3_Member	KEGG Pathway	hsa05322	Systemic lupus erythematosus	-4.14272	-2.05216	2209,3109,3113,3115,3117,3119,3123,55766	FCGR1A,HLA-DMB,HLA-DPA1,HLA-DPB1,HLA-DQA1,HLA-DQB1,HLA-DRB1,H2AJ	8/144
3_Member	Reactome Gene Sets	R-HSA-202424	Downstream TCR signaling	-3.94478	-1.88917	920,3113,3115,3117,3119,3123	CD4,HLA-DPA1,HLA-DPB1,HLA-DQA1,HLA-DQB1,HLA-DRB1	6/80
3_Member	GO Biological Processes	GO:0050671	positive regulation of lymphocyte proliferation	-3.1812	-1.31016	920,972,3109,3113,3115,4208,7037	CD4,CD74,HLA-DMB,HLA-DPA1,HLA-DPB1,MEF2C,TFRC	7/153
3_Member	GO Biological Processes	GO:0032946	positive regulation of mononuclear cell proliferation	-3.14785	-1.29299	920,972,3109,3113,3115,4208,7037	CD4,CD74,HLA-DMB,HLA-DPA1,HLA-DPB1,MEF2C,TFRC	7/155
3_Member	GO Biological Processes	GO:0050670	regulation of lymphocyte proliferation	-3.1251	-1.27165	920,972,3109,3113,3115,3123,4208,7037,10385	CD4,CD74,HLA-DMB,HLA-DPA1,HLA-DPB1,HLA-DRB1,MEF2C,TFRC,BTN2A2	9/254
3_Member	GO Biological Processes	GO:0032944	regulation of mononuclear cell proliferation	-3.07719	-1.2362	920,972,3109,3113,3115,3123,4208,7037,10385	CD4,CD74,HLA-DMB,HLA-DPA1,HLA-DPB1,HLA-DRB1,MEF2C,TFRC,BTN2A2	9/258
3_Member	GO Biological Processes	GO:0070665	positive regulation of leukocyte proliferation	-2.86978	-1.09309	920,972,3109,3113,3115,4208,7037	CD4,CD74,HLA-DMB,HLA-DPA1,HLA-DPB1,MEF2C,TFRC	7/173
3_Member	GO Biological Processes	GO:0070663	regulation of leukocyte proliferation	-2.78799	-1.03773	920,972,3109,3113,3115,3123,4208,7037,10385	CD4,CD74,HLA-DMB,HLA-DPA1,HLA-DPB1,HLA-DRB1,MEF2C,TFRC,BTN2A2	9/284
3_Member	GO Biological Processes	GO:0042129	regulation of T cell proliferation	-2.61316	-0.909234	920,3109,3113,3115,3123,7037,10385	CD4,HLA-DMB,HLA-DPA1,HLA-DPB1,HLA-DRB1,TFRC,BTN2A2	7/192
3_Member	GO Biological Processes	GO:0042102	positive regulation of T cell proliferation	-2.43302	-0.776405	920,3109,3113,3115,7037	CD4,HLA-DMB,HLA-DPA1,HLA-DPB1,TFRC	5/108
3_Member	GO Biological Processes	GO:0050851	antigen receptor-mediated signaling pathway	-2.29127	-0.690218	785,3115,3119,3123,4208,10385	CACNB4,HLA-DPB1,HLA-DQB1,HLA-DRB1,MEF2C,BTN2A2	6/166
3_Member	GO Biological Processes	GO:0050852	T cell receptor signaling pathway	-2.22463	-0.637861	785,3115,3119,3123,10385	CACNB4,HLA-DPB1,HLA-DQB1,HLA-DRB1,BTN2A2	5/121
3_Member	GO Biological Processes	GO:0032649	regulation of type II interferon production	-2.20975	-0.623738	2621,3113,3115,3123,8140	GAS6,HLA-DPA1,HLA-DPB1,HLA-DRB1,SLC7A5	5/122
4_Summary	GO Biological Processes	GO:0009617	response to bacterium	-9.82869	-6.52605	133,920,2209,2289,2633,2920,3123,3240,3248,3576,4208,4939,4940,5292,5739,6279,6280,6283,8140,8398,10221,10561,51316,54757,55008,115361,115362,116844,129607	ADM,CD4,FCGR1A,FKBP5,GBP1,CXCL2,HLA-DRB1,HP,HPGD,CXCL8,MEF2C,OAS2,OAS3,PIM1,PTGIR,S100A8,S100A9,S100A12,SLC7A5,PLA2G6,TRIB1,IFI44,PLAC8,FAM20A,HERC6,GBP4,GBP5,LRG1,CMPK2	29/-
4_Member	GO Biological Processes	GO:0009617	response to bacterium	-9.82869	-6.52605	133,920,2209,2289,2633,2920,3123,3240,3248,3576,4208,4939,4940,5292,5739,6279,6280,6283,8140,8398,10221,10561,51316,54757,55008,115361,115362,116844,129607	ADM,CD4,FCGR1A,FKBP5,GBP1,CXCL2,HLA-DRB1,HP,HPGD,CXCL8,MEF2C,OAS2,OAS3,PIM1,PTGIR,S100A8,S100A9,S100A12,SLC7A5,PLA2G6,TRIB1,IFI44,PLAC8,FAM20A,HERC6,GBP4,GBP5,LRG1,CMPK2	29/744
4_Member	GO Biological Processes	GO:0042742	defense response to bacterium	-5.96253	-3.60139	133,920,2209,2633,3240,4939,4940,5292,6279,6280,6283,8398,51316,115361,115362	ADM,CD4,FCGR1A,GBP1,HP,OAS2,OAS3,PIM1,S100A8,S100A9,S100A12,PLA2G6,PLAC8,GBP4,GBP5	15/342
5_Summary	Reactome Gene Sets	R-HSA-909733	Interferon alpha/beta signaling	-9.82807	-6.52605	3433,3437,4599,4939,4940,6772,9021,10581,24138,54739,91543,920,972,3123,3576,5806,5819,1191,2633,6036,8061,10561,10964,23586,29800,51191,54541,115362,1514,2920,3240,7850,64386,116844,55120,55706,348995,10135,23236,115361,3949,6614,5422,4261,896,719	IFIT2,IFIT3,MX1,OAS2,OAS3,STAT1,SOCS3,IFITM2,IFIT5,XAF1,RSAD2,CD4,CD74,HLA-DRB1,CXCL8,PTX3,NECTIN2,CLU,GBP1,RNASE2,FOSL1,IFI44,IFI44L,RIGI,ZDHHC1,HERC5,DDIT4,GBP5,CTSL,CXCL2,HP,IL1R2,MMP25,LRG1,FANCL,NDC1,NUP43,NAMPT,PLCB1,GBP4,LDLR,SIGLEC1,POLA1,CIITA,CCND3,C3AR1	46/-
5_Member	Reactome Gene Sets	R-HSA-909733	Interferon alpha/beta signaling	-9.82807	-6.52605	3433,3437,4599,4939,4940,6772,9021,10581,24138,54739,91543	IFIT2,IFIT3,MX1,OAS2,OAS3,STAT1,SOCS3,IFITM2,IFIT5,XAF1,RSAD2	11/76
5_Member	GO Biological Processes	GO:0050792	regulation of viral process	-9.0034	-5.93874	920,972,3123,3576,4599,4939,4940,5806,5819,6772,10581,24138,91543	CD4,CD74,HLA-DRB1,CXCL8,MX1,OAS2,OAS3,PTX3,NECTIN2,STAT1,IFITM2,IFIT5,RSAD2	13/141
5_Member	GO Biological Processes	GO:0009615	response to virus	-8.41523	-5.45571	1191,2633,3433,3437,4599,4939,4940,6036,6772,8061,10561,10581,10964,23586,24138,29800,51191,54541,91543,115362	CLU,GBP1,IFIT2,IFIT3,MX1,OAS2,OAS3,RNASE2,STAT1,FOSL1,IFI44,IFITM2,IFI44L,RIGI,IFIT5,ZDHHC1,HERC5,DDIT4,RSAD2,GBP5	20/417
5_Member	GO Biological Processes	GO:0051607	defense response to virus	-8.25533	-5.40328	2633,3433,3437,4599,4939,4940,6036,6772,10581,10964,23586,24138,29800,51191,54541,91543,115362	GBP1,IFIT2,IFIT3,MX1,OAS2,OAS3,RNASE2,STAT1,IFITM2,IFI44L,RIGI,IFIT5,ZDHHC1,HERC5,DDIT4,RSAD2,GBP5	17/302
5_Member	GO Biological Processes	GO:1903900	regulation of viral life cycle	-7.87529	-5.11166	920,972,3123,3576,4599,4939,4940,5819,10581,24138,91543	CD4,CD74,HLA-DRB1,CXCL8,MX1,OAS2,OAS3,NECTIN2,IFITM2,IFIT5,RSAD2	11/115
5_Member	WikiPathways	WP5115	Network map of SARS CoV 2 signaling	-7.62626	-4.9061	920,1514,2920,3123,3240,3576,4599,4939,6772,7850,10964,23586,54541,64386,116844	CD4,CTSL,CXCL2,HLA-DRB1,HP,CXCL8,MX1,OAS2,STAT1,IL1R2,IFI44L,RIGI,DDIT4,MMP25,LRG1	15/254
5_Member	GO Biological Processes	GO:0070106	interleukin-27-mediated signaling pathway	-6.27372	-3.84412	4599,4939,4940,6772	MX1,OAS2,OAS3,STAT1	4/8
5_Member	GO Biological Processes	GO:0048525	negative regulation of viral process	-6.20231	-3.78319	4599,4939,4940,5806,6772,10581,24138,91543	MX1,OAS2,OAS3,PTX3,STAT1,IFITM2,IFIT5,RSAD2	8/76
5_Member	GO Biological Processes	GO:0045071	negative regulation of viral genome replication	-5.11853	-2.86599	4599,4939,4940,10581,24138,91543	MX1,OAS2,OAS3,IFITM2,IFIT5,RSAD2	6/50
5_Member	GO Biological Processes	GO:0140374	antiviral innate immune response	-4.99152	-2.75701	3433,3437,4599,4939,4940,23586,29800	IFIT2,IFIT3,MX1,OAS2,OAS3,RIGI,ZDHHC1	7/79
5_Member	GO Biological Processes	GO:0045069	regulation of viral genome replication	-4.95524	-2.72911	3576,4599,4939,4940,10581,24138,91543	CXCL8,MX1,OAS2,OAS3,IFITM2,IFIT5,RSAD2	7/80
5_Member	Reactome Gene Sets	R-HSA-1169410	Antiviral mechanism by IFN-stimulated genes	-4.85856	-2.64293	4599,4939,4940,6772,23586,51191,55120,55706,348995	MX1,OAS2,OAS3,STAT1,RIGI,HERC5,FANCL,NDC1,NUP43	9/150
5_Member	KEGG Pathway	hsa04621	NOD-like receptor signaling pathway	-4.856	-2.64293	2633,2920,3576,4939,4940,6772,10135,23236,115361,115362	GBP1,CXCL2,CXCL8,OAS2,OAS3,STAT1,NAMPT,PLCB1,GBP4,GBP5	10/189
5_Member	WikiPathways	WP5039	SARS CoV 2 innate immunity evasion and cell specific immune response	-4.41627	-2.27152	2920,3433,3576,4599,6772,23586	CXCL2,IFIT2,CXCL8,MX1,STAT1,RIGI	6/66
5_Member	Reactome Gene Sets	R-HSA-8983711	OAS antiviral response	-4.17114	-2.06724	4939,4940,23586	OAS2,OAS3,RIGI	3/9
5_Member	Reactome Gene Sets	R-HSA-1169408	ISG15 antiviral mechanism	-4.16761	-2.06724	4599,6772,23586,51191,55706,348995	MX1,STAT1,RIGI,HERC5,NDC1,NUP43	6/73
5_Member	WikiPathways	WP4341	Non genomic actions of 1 25 dihydroxyvitamin D3	-4.06924	-1.9859	3576,4939,6772,10964,23236,91543	CXCL8,OAS2,STAT1,IFI44L,PLCB1,RSAD2	6/76
5_Member	KEGG Pathway	hsa05160	Hepatitis C	-3.84302	-1.81136	3949,4599,4939,4940,6772,9021,23586,91543	LDLR,MX1,OAS2,OAS3,STAT1,SOCS3,RIGI,RSAD2	8/159
5_Member	WikiPathways	WP4868	Type I interferon induction and signaling during SARS CoV 2 infection	-3.64071	-1.65141	4939,4940,6772,23586	OAS2,OAS3,STAT1,RIGI	4/32
5_Member	GO Biological Processes	GO:0032481	positive regulation of type I interferon production	-3.63641	-1.64903	4939,4940,6614,6772,23586,54739	OAS2,OAS3,SIGLEC1,STAT1,RIGI,XAF1	6/91
5_Member	WikiPathways	WP4880	Host pathogen interaction of human coronaviruses interferon induction	-3.58782	-1.61363	4939,4940,6772,23586	OAS2,OAS3,STAT1,RIGI	4/33
5_Member	GO Biological Processes	GO:0032479	regulation of type I interferon production	-3.48803	-1.53669	4939,4940,5422,6614,6772,23586,54739	OAS2,OAS3,POLA1,SIGLEC1,STAT1,RIGI,XAF1	7/136
5_Member	GO Biological Processes	GO:0034340	response to type I interferon	-3.32942	-1.42533	4599,4939,4940,6772,10581	MX1,OAS2,OAS3,STAT1,IFITM2	5/68
5_Member	GO Biological Processes	GO:0140888	interferon-mediated signaling pathway	-3.08169	-1.23934	4261,4939,4940,6772,10581	CIITA,OAS2,OAS3,STAT1,IFITM2	5/77
5_Member	WikiPathways	WP4630	Measles virus infection	-2.71811	-0.985361	896,4599,4939,4940,6772,23586	CCND3,MX1,OAS2,OAS3,STAT1,RIGI	6/136
5_Member	KEGG Pathway	hsa05162	Measles	-2.67036	-0.949168	896,4599,4939,4940,6772,23586	CCND3,MX1,OAS2,OAS3,STAT1,RIGI	6/139
5_Member	GO Biological Processes	GO:0060337	type I interferon-mediated signaling pathway	-2.62515	-0.919229	4939,4940,6772,10581	OAS2,OAS3,STAT1,IFITM2	4/59
5_Member	GO Biological Processes	GO:0071357	cellular response to type I interferon	-2.59838	-0.89744	4939,4940,6772,10581	OAS2,OAS3,STAT1,IFITM2	4/60
5_Member	GO Biological Processes	GO:0032728	positive regulation of interferon-beta production	-2.16461	-0.587614	4939,4940,23586	OAS2,OAS3,RIGI	3/41
5_Member	KEGG Pathway	hsa05171	Coronavirus disease - COVID-19	-2.10869	-0.543215	719,3576,4599,4939,4940,6772,23586	C3AR1,CXCL8,MX1,OAS2,OAS3,STAT1,RIGI	7/238
6_Summary	GO Biological Processes	GO:0032103	positive regulation of response to external stimulus	-8.52463	-5.50344	719,972,1326,2209,2621,2633,2867,3576,3949,3957,4739,4818,4940,5819,5872,6279,6280,6283,6714,7057,8061,23586,29800,91543,115362,4208,3123,5468,7130,8530,9021,64116,5292,6772,10221,10875,51191,54625	C3AR1,CD74,MAP3K8,FCGR1A,GAS6,GBP1,FFAR2,CXCL8,LDLR,LGALS2,NEDD9,NKG7,OAS3,NECTIN2,RAB13,S100A8,S100A9,S100A12,SRC,THBS1,FOSL1,RIGI,ZDHHC1,RSAD2,GBP5,MEF2C,HLA-DRB1,PPARG,TNFAIP6,CST7,SOCS3,SLC39A8,PIM1,STAT1,TRIB1,FGL2,HERC5,PARP14	38/-
6_Member	GO Biological Processes	GO:0032103	positive regulation of response to external stimulus	-8.52463	-5.50344	719,972,1326,2209,2621,2633,2867,3576,3949,3957,4739,4818,4940,5819,5872,6279,6280,6283,6714,7057,8061,23586,29800,91543,115362	C3AR1,CD74,MAP3K8,FCGR1A,GAS6,GBP1,FFAR2,CXCL8,LDLR,LGALS2,NEDD9,NKG7,OAS3,NECTIN2,RAB13,S100A8,S100A9,S100A12,SRC,THBS1,FOSL1,RIGI,ZDHHC1,RSAD2,GBP5	25/642
6_Member	GO Biological Processes	GO:0031349	positive regulation of defense response	-6.91623	-4.34368	1326,2209,2633,2867,3949,3957,4208,4818,4940,5819,5872,6279,6280,6283,6714,8061,23586,29800,91543,115362	MAP3K8,FCGR1A,GBP1,FFAR2,LDLR,LGALS2,MEF2C,NKG7,OAS3,NECTIN2,RAB13,S100A8,S100A9,S100A12,SRC,FOSL1,RIGI,ZDHHC1,RSAD2,GBP5	20/514
6_Member	GO Biological Processes	GO:0050727	regulation of inflammatory response	-6.31457	-3.86325	1326,2209,2633,2867,3123,3949,3957,4818,5468,6279,6280,6283,6714,7130,8530,9021,64116,115362	MAP3K8,FCGR1A,GBP1,FFAR2,HLA-DRB1,LDLR,LGALS2,NKG7,PPARG,S100A8,S100A9,S100A12,SRC,TNFAIP6,CST7,SOCS3,SLC39A8,GBP5	18/460
6_Member	GO Biological Processes	GO:0050729	positive regulation of inflammatory response	-5.91509	-3.56291	1326,2209,2633,2867,3949,3957,4818,6279,6280,6283,115362	MAP3K8,FCGR1A,GBP1,FFAR2,LDLR,LGALS2,NKG7,S100A8,S100A9,S100A12,GBP5	11/179
6_Member	GO Biological Processes	GO:0002831	regulation of response to biotic stimulus	-5.69108	-3.36886	2867,3123,4940,5292,5468,5819,5872,6279,6280,6714,6772,8061,10221,10875,23586,29800,51191,54625,91543,115362	FFAR2,HLA-DRB1,OAS3,PIM1,PPARG,NECTIN2,RAB13,S100A8,S100A9,SRC,STAT1,FOSL1,TRIB1,FGL2,RIGI,ZDHHC1,HERC5,PARP14,RSAD2,GBP5	20/616
6_Member	GO Biological Processes	GO:0045088	regulation of innate immune response	-3.84488	-1.81136	2867,4940,5292,5468,5819,5872,6279,6280,6714,8061,23586,29800,54625,91543,115362	FFAR2,OAS3,PIM1,PPARG,NECTIN2,RAB13,S100A8,S100A9,SRC,FOSL1,RIGI,ZDHHC1,PARP14,RSAD2,GBP5	15/519
6_Member	GO Biological Processes	GO:0002833	positive regulation of response to biotic stimulus	-2.87055	-1.09309	2867,3123,4940,5819,5872,6714,8061,23586,29800,91543,115362	FFAR2,HLA-DRB1,OAS3,NECTIN2,RAB13,SRC,FOSL1,RIGI,ZDHHC1,RSAD2,GBP5	11/391
6_Member	GO Biological Processes	GO:0002218	activation of innate immune response	-2.65862	-0.938456	2867,4940,5872,6714,8061,23586,29800,115362	FFAR2,OAS3,RAB13,SRC,FOSL1,RIGI,ZDHHC1,GBP5	8/241
6_Member	GO Biological Processes	GO:0045089	positive regulation of innate immune response	-2.64354	-0.93056	2867,4940,5819,5872,6714,8061,23586,29800,91543,115362	FFAR2,OAS3,NECTIN2,RAB13,SRC,FOSL1,RIGI,ZDHHC1,RSAD2,GBP5	10/357
6_Member	GO Biological Processes	GO:0002221	pattern recognition receptor signaling pathway	-2.53878	-0.854341	2867,4940,5872,6714,8061,23586,29800	FFAR2,OAS3,RAB13,SRC,FOSL1,RIGI,ZDHHC1	7/198
6_Member	GO Biological Processes	GO:0002758	innate immune response-activating signaling pathway	-2.33218	-0.716314	2867,4940,5872,6714,8061,23586,29800	FFAR2,OAS3,RAB13,SRC,FOSL1,RIGI,ZDHHC1	7/216
7_Summary	GO Biological Processes	GO:0042327	positive regulation of phosphorylation	-8.49636	-5.49537	374,920,972,2322,2621,2887,3123,4739,5292,6283,6714,7057,54625,54757,57091,116496,7453,10221,51191,64092,3949,54541,56975,5983,1601,2633,2651,3397,4208,5468,8685,10135,10385,23236,200734,344558,3248,10461,84159,116844,4940,7076,1191,9252	AREG,CD4,CD74,FLT3,GAS6,GRB10,HLA-DRB1,NEDD9,PIM1,S100A12,SRC,THBS1,PARP14,FAM20A,CASS4,NIBAN1,WARS1,TRIB1,HERC5,SAMSN1,LDLR,DDIT4,FAM20C,RFC3,DAB2,GBP1,GCNT2,ID1,MEF2C,PPARG,MARCO,NAMPT,BTN2A2,PLCB1,SPRED2,SH3RF3,HPGD,MERTK,ARID5B,LRG1,OAS3,TIMP1,CLU,RPS6KA5	44/-
7_Member	GO Biological Processes	GO:0042327	positive regulation of phosphorylation	-8.49636	-5.49537	374,920,972,2322,2621,2887,3123,4739,5292,6283,6714,7057,54625,54757,57091,116496	AREG,CD4,CD74,FLT3,GAS6,GRB10,HLA-DRB1,NEDD9,PIM1,S100A12,SRC,THBS1,PARP14,FAM20A,CASS4,NIBAN1	16/254
7_Member	GO Biological Processes	GO:0042325	regulation of phosphorylation	-8.17314	-5.33488	374,920,972,2322,2621,2887,3123,4739,5292,6283,6714,7057,7453,10221,51191,54625,54757,57091,64092,116496	AREG,CD4,CD74,FLT3,GAS6,GRB10,HLA-DRB1,NEDD9,PIM1,S100A12,SRC,THBS1,WARS1,TRIB1,HERC5,PARP14,FAM20A,CASS4,SAMSN1,NIBAN1	20/431
7_Member	GO Biological Processes	GO:0051174	regulation of phosphorus metabolic process	-7.93125	-5.14414	374,920,972,2322,2621,2887,3123,3949,4739,5292,6283,6714,7057,7453,10221,51191,54541,54625,54757,56975,57091,64092,116496	AREG,CD4,CD74,FLT3,GAS6,GRB10,HLA-DRB1,LDLR,NEDD9,PIM1,S100A12,SRC,THBS1,WARS1,TRIB1,HERC5,DDIT4,PARP14,FAM20A,FAM20C,CASS4,SAMSN1,NIBAN1	23/587
7_Member	GO Biological Processes	GO:0019220	regulation of phosphate metabolic process	-7.2824	-4.61923	374,920,972,2322,2621,2887,3123,3949,4739,5292,6283,6714,7057,7453,10221,51191,54541,54625,54757,57091,64092,116496	AREG,CD4,CD74,FLT3,GAS6,GRB10,HLA-DRB1,LDLR,NEDD9,PIM1,S100A12,SRC,THBS1,WARS1,TRIB1,HERC5,DDIT4,PARP14,FAM20A,CASS4,SAMSN1,NIBAN1	22/586
7_Member	GO Biological Processes	GO:0010562	positive regulation of phosphorus metabolic process	-7.08924	-4.49402	374,920,972,2322,2621,2887,3123,4739,5292,6283,6714,7057,54625,54757,57091,116496	AREG,CD4,CD74,FLT3,GAS6,GRB10,HLA-DRB1,NEDD9,PIM1,S100A12,SRC,THBS1,PARP14,FAM20A,CASS4,NIBAN1	16/320
7_Member	GO Biological Processes	GO:0045937	positive regulation of phosphate metabolic process	-7.08924	-4.49402	374,920,972,2322,2621,2887,3123,4739,5292,6283,6714,7057,54625,54757,57091,116496	AREG,CD4,CD74,FLT3,GAS6,GRB10,HLA-DRB1,NEDD9,PIM1,S100A12,SRC,THBS1,PARP14,FAM20A,CASS4,NIBAN1	16/320
7_Member	GO Biological Processes	GO:0001932	regulation of protein phosphorylation	-6.69166	-4.14942	920,972,2322,2621,3123,4739,5292,6283,6714,7453,10221,51191,54625,54757,57091,64092,116496	CD4,CD74,FLT3,GAS6,HLA-DRB1,NEDD9,PIM1,S100A12,SRC,WARS1,TRIB1,HERC5,PARP14,FAM20A,CASS4,SAMSN1,NIBAN1	17/387
7_Member	GO Biological Processes	GO:0001934	positive regulation of protein phosphorylation	-6.4462	-3.96612	920,972,2322,2621,3123,4739,5292,6283,6714,54625,54757,57091,116496	CD4,CD74,FLT3,GAS6,HLA-DRB1,NEDD9,PIM1,S100A12,SRC,PARP14,FAM20A,CASS4,NIBAN1	13/231
7_Member	GO Biological Processes	GO:0051347	positive regulation of transferase activity	-6.37184	-3.90925	920,972,2322,2621,3123,4739,5292,5983,6283,6714,57091	CD4,CD74,FLT3,GAS6,HLA-DRB1,NEDD9,PIM1,RFC3,S100A12,SRC,CASS4	11/161
7_Member	GO Biological Processes	GO:0033674	positive regulation of kinase activity	-6.10742	-3.7278	920,972,2322,2621,3123,4739,5292,6283,6714,57091	CD4,CD74,FLT3,GAS6,HLA-DRB1,NEDD9,PIM1,S100A12,SRC,CASS4	10/137
7_Member	GO Biological Processes	GO:0043549	regulation of kinase activity	-5.94226	-3.58562	920,972,2322,2621,3123,4739,5292,6283,6714,7453,10221,51191,57091	CD4,CD74,FLT3,GAS6,HLA-DRB1,NEDD9,PIM1,S100A12,SRC,WARS1,TRIB1,HERC5,CASS4	13/256
7_Member	GO Biological Processes	GO:0051338	regulation of transferase activity	-5.85052	-3.50711	920,972,2322,2621,3123,4739,5292,5983,6283,6714,7453,10221,51191,57091	CD4,CD74,FLT3,GAS6,HLA-DRB1,NEDD9,PIM1,RFC3,S100A12,SRC,WARS1,TRIB1,HERC5,CASS4	14/304
7_Member	GO Biological Processes	GO:0043408	regulation of MAPK cascade	-5.5284	-3.22242	920,972,1601,2322,2621,2633,2651,3123,3397,4208,5468,6283,6714,7057,8685,10135,10221,10385,23236,200734,344558	CD4,CD74,DAB2,FLT3,GAS6,GBP1,GCNT2,HLA-DRB1,ID1,MEF2C,PPARG,S100A12,SRC,THBS1,MARCO,NAMPT,TRIB1,BTN2A2,PLCB1,SPRED2,SH3RF3	21/688
7_Member	GO Biological Processes	GO:0045859	regulation of protein kinase activity	-4.80123	-2.59454	920,2322,2621,4739,5292,6283,6714,7453,10221,51191,57091	CD4,FLT3,GAS6,NEDD9,PIM1,S100A12,SRC,WARS1,TRIB1,HERC5,CASS4	11/234
7_Member	GO Biological Processes	GO:0045860	positive regulation of protein kinase activity	-4.50647	-2.34491	920,2322,2621,4739,5292,6283,6714,57091	CD4,FLT3,GAS6,NEDD9,PIM1,S100A12,SRC,CASS4	8/128
7_Member	GO Biological Processes	GO:0070372	regulation of ERK1 and ERK2 cascade	-4.4477	-2.29463	920,972,1601,2621,2633,2651,3123,6714,8685,10135,10385,200734	CD4,CD74,DAB2,GAS6,GBP1,GCNT2,HLA-DRB1,SRC,MARCO,NAMPT,BTN2A2,SPRED2	12/303
7_Member	GO Biological Processes	GO:0031401	positive regulation of protein modification process	-4.1763	-2.06724	920,972,2322,2621,3123,4739,5292,6283,6714,54625,54757,57091,116496	CD4,CD74,FLT3,GAS6,HLA-DRB1,NEDD9,PIM1,S100A12,SRC,PARP14,FAM20A,CASS4,NIBAN1	13/375
7_Member	GO Biological Processes	GO:0007167	enzyme-linked receptor protein signaling pathway	-4.04976	-1.97117	374,920,1601,2322,2621,2651,2887,3248,3397,4739,5468,6714,10461,23236,54541,57091,84159,116844	AREG,CD4,DAB2,FLT3,GAS6,GCNT2,GRB10,HPGD,ID1,NEDD9,PPARG,SRC,MERTK,PLCB1,DDIT4,CASS4,ARID5B,LRG1	18/676
7_Member	GO Biological Processes	GO:0050790	regulation of catalytic activity	-3.96266	-1.89801	920,972,2322,2621,3123,4739,4940,5292,5983,6283,6714,7076,7453,10221,51191,57091	CD4,CD74,FLT3,GAS6,HLA-DRB1,NEDD9,OAS3,PIM1,RFC3,S100A12,SRC,TIMP1,WARS1,TRIB1,HERC5,CASS4	16/565
7_Member	GO Biological Processes	GO:0031399	regulation of protein modification process	-3.80249	-1.77505	920,972,2322,2621,3123,4739,5292,6283,6714,7453,10221,51191,54625,54757,57091,64092,116496	CD4,CD74,FLT3,GAS6,HLA-DRB1,NEDD9,PIM1,S100A12,SRC,WARS1,TRIB1,HERC5,PARP14,FAM20A,CASS4,SAMSN1,NIBAN1	17/645
7_Member	GO Biological Processes	GO:0043410	positive regulation of MAPK cascade	-3.72109	-1.7081	920,972,2322,2621,2651,3123,4208,6283,6714,7057,8685,10135,23236,344558	CD4,CD74,FLT3,GAS6,GCNT2,HLA-DRB1,MEF2C,S100A12,SRC,THBS1,MARCO,NAMPT,PLCB1,SH3RF3	14/474
7_Member	GO Biological Processes	GO:0043085	positive regulation of catalytic activity	-3.61054	-1.62886	920,972,2322,2621,3123,4739,5292,5983,6283,6714,57091	CD4,CD74,FLT3,GAS6,HLA-DRB1,NEDD9,PIM1,RFC3,S100A12,SRC,CASS4	11/318
7_Member	GO Biological Processes	GO:0044093	positive regulation of molecular function	-3.40071	-1.47394	920,972,1191,2322,2621,3123,4739,5292,5983,6283,6714,9252,57091,84159	CD4,CD74,CLU,FLT3,GAS6,HLA-DRB1,NEDD9,PIM1,RFC3,S100A12,SRC,RPS6KA5,CASS4,ARID5B	14/510
7_Member	GO Biological Processes	GO:0070374	positive regulation of ERK1 and ERK2 cascade	-3.15964	-1.30054	920,972,2621,2651,3123,6714,8685,10135	CD4,CD74,GAS6,GCNT2,HLA-DRB1,SRC,MARCO,NAMPT	8/201
7_Member	GO Biological Processes	GO:0071900	regulation of protein serine/threonine kinase activity	-3.01537	-1.19959	2322,5292,6283,6714,10221,51191	FLT3,PIM1,S100A12,SRC,TRIB1,HERC5	6/119
7_Member	GO Biological Processes	GO:0071902	positive regulation of protein serine/threonine kinase activity	-2.70867	-0.978044	2322,5292,6283,6714	FLT3,PIM1,S100A12,SRC	4/56
7_Member	GO Biological Processes	GO:0007169	cell surface receptor protein tyrosine kinase signaling pathway	-2.38007	-0.746854	374,920,2322,2887,4739,6714,10461,23236,54541,57091,84159	AREG,CD4,FLT3,GRB10,NEDD9,SRC,MERTK,PLCB1,DDIT4,CASS4,ARID5B	11/453
8_Summary	GO Biological Processes	GO:0098657	import into cell	-8.3201	-5.41217	133,273,1514,1601,2180,2209,2621,3576,3676,3949,4599,4983,6507,6614,6714,7037,7057,8140,8398,8685,8936,10461,64116,85439,116843,123041,374,920,3267,3039,3240,5872,23243	ADM,AMPH,CTSL,DAB2,ACSL1,FCGR1A,GAS6,CXCL8,ITGA4,LDLR,MX1,OPHN1,SLC1A3,SIGLEC1,SRC,TFRC,THBS1,SLC7A5,PLA2G6,MARCO,WASF1,MERTK,SLC39A8,STON2,SLC18B1,SLC24A4,AREG,CD4,AGFG1,HBA1,HP,RAB13,ANKRD28	33/-
8_Member	GO Biological Processes	GO:0098657	import into cell	-8.3201	-5.41217	133,273,1514,1601,2180,2209,2621,3576,3676,3949,4599,4983,6507,6614,6714,7037,7057,8140,8398,8685,8936,10461,64116,85439,116843,123041	ADM,AMPH,CTSL,DAB2,ACSL1,FCGR1A,GAS6,CXCL8,ITGA4,LDLR,MX1,OPHN1,SLC1A3,SIGLEC1,SRC,TFRC,THBS1,SLC7A5,PLA2G6,MARCO,WASF1,MERTK,SLC39A8,STON2,SLC18B1,SLC24A4	26/708
8_Member	GO Biological Processes	GO:0006897	endocytosis	-6.91623	-4.34368	133,273,1514,1601,2209,2621,3576,3676,3949,4599,4983,6614,6714,7037,7057,8398,8685,8936,10461,85439	ADM,AMPH,CTSL,DAB2,FCGR1A,GAS6,CXCL8,ITGA4,LDLR,MX1,OPHN1,SIGLEC1,SRC,TFRC,THBS1,PLA2G6,MARCO,WASF1,MERTK,STON2	20/514
8_Member	GO Biological Processes	GO:0006898	receptor-mediated endocytosis	-6.88897	-4.3309	133,1514,1601,2209,3576,3676,3949,6614,7037,8685,8936,85439	ADM,CTSL,DAB2,FCGR1A,CXCL8,ITGA4,LDLR,SIGLEC1,TFRC,MARCO,WASF1,STON2	12/176
8_Member	Reactome Gene Sets	R-HSA-8856825	Cargo recognition for clathrin-mediated endocytosis	-4.16107	-2.06317	374,920,1601,3267,3949,7037,85439	AREG,CD4,DAB2,AGFG1,LDLR,TFRC,STON2	7/106
8_Member	Reactome Gene Sets	R-HSA-8856828	Clathrin-mediated endocytosis	-4.10064	-2.01491	273,374,920,1601,3267,3949,7037,85439	AMPH,AREG,CD4,DAB2,AGFG1,LDLR,TFRC,STON2	8/146
8_Member	Reactome Gene Sets	R-HSA-5653656	Vesicle-mediated transport	-2.68526	-0.958855	273,374,920,1601,3039,3240,3267,3949,5872,6714,7037,8398,8685,23243,85439	AMPH,AREG,CD4,DAB2,HBA1,HP,AGFG1,LDLR,RAB13,SRC,TFRC,PLA2G6,MARCO,ANKRD28,STON2	15/674
9_Summary	Reactome Gene Sets	R-HSA-6798695	Neutrophil degranulation	-8.26659	-5.40328	290,719,967,2171,2992,3240,3903,5806,6036,6279,6280,6283,7130,8876,10875,51316,56729,64386,84658,116844,199675	ANPEP,C3AR1,CD63,FABP5,GYG1,HP,LAIR1,PTX3,RNASE2,S100A8,S100A9,S100A12,TNFAIP6,VNN1,FGL2,PLAC8,RETN,MMP25,ADGRE3,LRG1,MCEMP1	21/-
9_Member	Reactome Gene Sets	R-HSA-6798695	Neutrophil degranulation	-8.26659	-5.40328	290,719,967,2171,2992,3240,3903,5806,6036,6279,6280,6283,7130,8876,10875,51316,56729,64386,84658,116844,199675	ANPEP,C3AR1,CD63,FABP5,GYG1,HP,LAIR1,PTX3,RNASE2,S100A8,S100A9,S100A12,TNFAIP6,VNN1,FGL2,PLAC8,RETN,MMP25,ADGRE3,LRG1,MCEMP1	21/470
10_Summary	GO Biological Processes	GO:0001819	positive regulation of cytokine production	-7.99659	-5.18466	719,920,972,1191,1545,2209,2867,3113,3115,4939,4940,6614,6772,7057,8140,9103,10538,23236,23586,54739,91543,115362,2621,51465	C3AR1,CD4,CD74,CLU,CYP1B1,FCGR1A,FFAR2,HLA-DPA1,HLA-DPB1,OAS2,OAS3,SIGLEC1,STAT1,THBS1,SLC7A5,FCGR2C,BATF,PLCB1,RIGI,XAF1,RSAD2,GBP5,GAS6,UBE2J1	24/-
10_Member	GO Biological Processes	GO:0001819	positive regulation of cytokine production	-7.99659	-5.18466	719,920,972,1191,1545,2209,2867,3113,3115,4939,4940,6614,6772,7057,8140,9103,10538,23236,23586,54739,91543,115362	C3AR1,CD4,CD74,CLU,CYP1B1,FCGR1A,FFAR2,HLA-DPA1,HLA-DPB1,OAS2,OAS3,SIGLEC1,STAT1,THBS1,SLC7A5,FCGR2C,BATF,PLCB1,RIGI,XAF1,RSAD2,GBP5	22/534
10_Member	GO Biological Processes	GO:0032760	positive regulation of tumor necrosis factor production	-3.98548	-1.91391	1191,2209,4939,4940,7057,9103,23586	CLU,FCGR1A,OAS2,OAS3,THBS1,FCGR2C,RIGI	7/113
10_Member	GO Biological Processes	GO:0032680	regulation of tumor necrosis factor production	-3.95146	-1.89136	1191,2209,2621,4939,4940,7057,9103,23586,51465	CLU,FCGR1A,GAS6,OAS2,OAS3,THBS1,FCGR2C,RIGI,UBE2J1	9/196
10_Member	GO Biological Processes	GO:1903557	positive regulation of tumor necrosis factor superfamily cytokine production	-3.89077	-1.84183	1191,2209,4939,4940,7057,9103,23586	CLU,FCGR1A,OAS2,OAS3,THBS1,FCGR2C,RIGI	7/117
10_Member	GO Biological Processes	GO:1903555	regulation of tumor necrosis factor superfamily cytokine production	-3.86872	-1.82851	1191,2209,2621,4939,4940,7057,9103,23586,51465	CLU,FCGR1A,GAS6,OAS2,OAS3,THBS1,FCGR2C,RIGI,UBE2J1	9/201
11_Summary	GO Biological Processes	GO:0002683	negative regulation of immune system process	-7.94494	-5.1456	972,1191,2633,3123,3142,3949,4940,5292,5468,5819,6714,7057,7130,8530,10221,10385,10461,10875,23236,54625,55824,64092,140685,5055,9021,23621,64116	CD74,CLU,GBP1,HLA-DRB1,HLX,LDLR,OAS3,PIM1,PPARG,NECTIN2,SRC,THBS1,TNFAIP6,CST7,TRIB1,BTN2A2,MERTK,FGL2,PLCB1,PARP14,PAG1,SAMSN1,ZBTB46,SERPINB2,SOCS3,BACE1,SLC39A8	27/-
11_Member	GO Biological Processes	GO:0002683	negative regulation of immune system process	-7.94494	-5.1456	972,1191,2633,3123,3142,3949,4940,5292,5468,5819,6714,7057,7130,8530,10221,10385,10461,10875,23236,54625,55824,64092,140685	CD74,CLU,GBP1,HLA-DRB1,HLX,LDLR,OAS3,PIM1,PPARG,NECTIN2,SRC,THBS1,TNFAIP6,CST7,TRIB1,BTN2A2,MERTK,FGL2,PLCB1,PARP14,PAG1,SAMSN1,ZBTB46	23/586
11_Member	GO Biological Processes	GO:0032102	negative regulation of response to external stimulus	-5.80017	-3.46109	3123,3949,4940,5055,5292,5468,5819,6714,7057,7130,8530,9021,10221,10875,23621,54625,64116	HLA-DRB1,LDLR,OAS3,SERPINB2,PIM1,PPARG,NECTIN2,SRC,THBS1,TNFAIP6,CST7,SOCS3,TRIB1,FGL2,BACE1,PARP14,SLC39A8	17/449
11_Member	GO Biological Processes	GO:0031348	negative regulation of defense response	-4.98983	-2.75701	3123,3949,4940,5292,5468,5819,6714,7130,8530,9021,10875,54625,64116	HLA-DRB1,LDLR,OAS3,PIM1,PPARG,NECTIN2,SRC,TNFAIP6,CST7,SOCS3,FGL2,PARP14,SLC39A8	13/313
11_Member	GO Biological Processes	GO:0050777	negative regulation of immune response	-4.94228	-2.71944	1191,3123,3142,4940,5292,5468,5819,6714,10875,54625,64092	CLU,HLA-DRB1,HLX,OAS3,PIM1,PPARG,NECTIN2,SRC,FGL2,PARP14,SAMSN1	11/226
11_Member	GO Biological Processes	GO:0002832	negative regulation of response to biotic stimulus	-3.33816	-1.42772	4940,5292,5468,5819,10221,10875,54625	OAS3,PIM1,PPARG,NECTIN2,TRIB1,FGL2,PARP14	7/144
11_Member	GO Biological Processes	GO:0050728	negative regulation of inflammatory response	-3.03631	-1.2101	3123,3949,5468,6714,7130,8530,9021,64116	HLA-DRB1,LDLR,PPARG,SRC,TNFAIP6,CST7,SOCS3,SLC39A8	8/210
11_Member	GO Biological Processes	GO:0045824	negative regulation of innate immune response	-2.50335	-0.827661	4940,5292,5468,5819,54625	OAS3,PIM1,PPARG,NECTIN2,PARP14	5/104
12_Summary	GO Biological Processes	GO:0071396	cellular response to lipid	-7.87677	-5.11166	109,687,920,2322,2867,3576,3638,3949,4208,5292,6714,8140,8854,23236,54541,57476,80139,115362,129607,151556,158800,164091,285513,2180,2621,2730,4094,5468,6772,7037,1514,2887,5872,55799,11200,4940,23586,29800	ADCY3,KLF9,CD4,FLT3,FFAR2,CXCL8,INSIG1,LDLR,MEF2C,PIM1,SRC,SLC7A5,ALDH1A2,PLCB1,DDIT4,GRAMD1B,ZNF703,GBP5,CMPK2,GPR155,RHOXF1,PAQR7,GPRIN3,ACSL1,GAS6,GCLM,MAF,PPARG,STAT1,TFRC,CTSL,GRB10,RAB13,CACNA2D3,CHEK2,OAS3,RIGI,ZDHHC1	38/-
12_Member	GO Biological Processes	GO:0071396	cellular response to lipid	-7.87677	-5.11166	109,687,920,2322,2867,3576,3638,3949,4208,5292,6714,8140,8854,23236,54541,57476,80139,115362,129607,151556,158800,164091,285513	ADCY3,KLF9,CD4,FLT3,FFAR2,CXCL8,INSIG1,LDLR,MEF2C,PIM1,SRC,SLC7A5,ALDH1A2,PLCB1,DDIT4,GRAMD1B,ZNF703,GBP5,CMPK2,GPR155,RHOXF1,PAQR7,GPRIN3	23/591
12_Member	GO Biological Processes	GO:0007584	response to nutrient	-6.42628	-3.95793	920,2180,2621,2730,4094,5292,5468,6772,7037,8854,285513	CD4,ACSL1,GAS6,GCLM,MAF,PIM1,PPARG,STAT1,TFRC,ALDH1A2,GPRIN3	11/159
12_Member	GO Biological Processes	GO:0032870	cellular response to hormone stimulus	-6.30291	-3.86013	687,1514,2180,2322,2730,2887,3638,4208,5292,5468,5872,6714,6772,8854,23236,54541,55799,158800,164091,285513	KLF9,CTSL,ACSL1,FLT3,GCLM,GRB10,INSIG1,MEF2C,PIM1,PPARG,RAB13,SRC,STAT1,ALDH1A2,PLCB1,DDIT4,CACNA2D3,RHOXF1,PAQR7,GPRIN3	20/562
12_Member	GO Biological Processes	GO:0031667	response to nutrient levels	-4.2185	-2.10554	920,2180,2621,2730,3949,4094,5292,5468,6714,6772,7037,8140,8854,11200,151556,285513	CD4,ACSL1,GAS6,GCLM,LDLR,MAF,PIM1,PPARG,SRC,STAT1,TFRC,SLC7A5,ALDH1A2,CHEK2,GPR155,GPRIN3	16/537
12_Member	GO Biological Processes	GO:0141193	nuclear receptor-mediated signaling pathway	-4.05913	-1.97817	5292,5468,6714,8854,158800,164091,285513	PIM1,PPARG,SRC,ALDH1A2,RHOXF1,PAQR7,GPRIN3	7/110
12_Member	GO Biological Processes	GO:0009755	hormone-mediated signaling pathway	-3.97845	-1.9092	2180,5292,5468,6714,8854,158800,164091,285513	ACSL1,PIM1,PPARG,SRC,ALDH1A2,RHOXF1,PAQR7,GPRIN3	8/152
12_Member	GO Biological Processes	GO:0030522	intracellular receptor signaling pathway	-3.60364	-1.62385	4940,5292,5468,6714,8854,23586,29800,158800,164091,285513	OAS3,PIM1,PPARG,SRC,ALDH1A2,RIGI,ZDHHC1,RHOXF1,PAQR7,GPRIN3	10/267
12_Member	GO Biological Processes	GO:0033273	response to vitamin	-2.91113	-1.11917	920,2621,5292,8854,285513	CD4,GAS6,PIM1,ALDH1A2,GPRIN3	5/84
12_Member	GO Biological Processes	GO:0071295	cellular response to vitamin	-2.78235	-1.03773	2621,5292,285513	GAS6,PIM1,GPRIN3	3/25
12_Member	GO Biological Processes	GO:0033280	response to vitamin D	-2.35839	-0.731821	920,5292,285513	CD4,PIM1,GPRIN3	3/35
12_Member	GO Biological Processes	GO:0031670	cellular response to nutrient	-2.02611	-0.479495	2621,5292,285513	GAS6,PIM1,GPRIN3	3/46
13_Summary	Reactome Gene Sets	R-HSA-1280218	Adaptive Immune System	-7.70756	-4.97693	920,972,1326,1514,2209,3109,3113,3115,3117,3119,3123,3676,3903,5819,6279,6280,6614,6714,9021,10385,51088,51191,51465,55008,55824,114876	CD4,CD74,MAP3K8,CTSL,FCGR1A,HLA-DMB,HLA-DPA1,HLA-DPB1,HLA-DQA1,HLA-DQB1,HLA-DRB1,ITGA4,LAIR1,NECTIN2,S100A8,S100A9,SIGLEC1,SRC,SOCS3,BTN2A2,KLHL5,HERC5,UBE2J1,HERC6,PAG1,OSBPL1A	26/-
13_Member	Reactome Gene Sets	R-HSA-1280218	Adaptive Immune System	-7.70756	-4.97693	920,972,1326,1514,2209,3109,3113,3115,3117,3119,3123,3676,3903,5819,6279,6280,6614,6714,9021,10385,51088,51191,51465,55008,55824,114876	CD4,CD74,MAP3K8,CTSL,FCGR1A,HLA-DMB,HLA-DPA1,HLA-DPB1,HLA-DQA1,HLA-DQB1,HLA-DRB1,ITGA4,LAIR1,NECTIN2,S100A8,S100A9,SIGLEC1,SRC,SOCS3,BTN2A2,KLHL5,HERC5,UBE2J1,HERC6,PAG1,OSBPL1A	26/759
13_Member	Reactome Gene Sets	R-HSA-983169	Class I MHC mediated antigen processing & presentation	-2.02141	-0.476652	1514,2209,6279,6280,9021,51088,51191,51465,55008	CTSL,FCGR1A,S100A8,S100A9,SOCS3,KLHL5,HERC5,UBE2J1,HERC6	9/373
14_Summary	GO Biological Processes	GO:0030097	hemopoiesis	-7.53108	-4.83836	920,972,1514,2322,2621,3039,3123,3142,3676,4094,4208,4783,5468,6714,7037,9021,10461,10538,23306,55008,55326,56975,80758,91543,140685,896,1191,3576,4818,6283,8291,10875,84941,2730,23236,2209,3109,3113,3115,3117,3119,3903,9103,55824,5806,5819,8398	CD4,CD74,CTSL,FLT3,GAS6,HBA1,HLA-DRB1,HLX,ITGA4,MAF,MEF2C,NFIL3,PPARG,SRC,TFRC,SOCS3,MERTK,BATF,NEMP1,HERC6,AGPAT5,FAM20C,PRR7,RSAD2,ZBTB46,CCND3,CLU,CXCL8,NKG7,S100A12,DYSF,FGL2,HSH2D,GCLM,PLCB1,FCGR1A,HLA-DMB,HLA-DPA1,HLA-DPB1,HLA-DQA1,HLA-DQB1,LAIR1,FCGR2C,PAG1,PTX3,NECTIN2,PLA2G6	47/-
14_Member	GO Biological Processes	GO:0030097	hemopoiesis	-7.53108	-4.83836	920,972,1514,2322,2621,3039,3123,3142,3676,4094,4208,4783,5468,6714,7037,9021,10461,10538,23306,55008,55326,56975,80758,91543,140685	CD4,CD74,CTSL,FLT3,GAS6,HBA1,HLA-DRB1,HLX,ITGA4,MAF,MEF2C,NFIL3,PPARG,SRC,TFRC,SOCS3,MERTK,BATF,NEMP1,HERC6,AGPAT5,FAM20C,PRR7,RSAD2,ZBTB46	25/721
14_Member	GO Biological Processes	GO:0002521	leukocyte differentiation	-7.2814	-4.61923	920,972,1514,2322,2621,3123,3142,3676,4783,5468,6714,7037,9021,10461,10538,56975,80758,91543,140685	CD4,CD74,CTSL,FLT3,GAS6,HLA-DRB1,HLX,ITGA4,NFIL3,PPARG,SRC,TFRC,SOCS3,MERTK,BATF,FAM20C,PRR7,RSAD2,ZBTB46	19/441
14_Member	GO Biological Processes	GO:0045321	leukocyte activation	-7.14933	-4.52192	896,920,972,1191,1514,2322,3142,3576,3676,4208,4783,4818,6283,6714,8291,9021,10461,10538,10875,80758,84941,91543,140685	CCND3,CD4,CD74,CLU,CTSL,FLT3,HLX,CXCL8,ITGA4,MEF2C,NFIL3,NKG7,S100A12,SRC,DYSF,SOCS3,MERTK,BATF,FGL2,PRR7,HSH2D,RSAD2,ZBTB46	23/648
14_Member	GO Biological Processes	GO:0001775	cell activation	-6.92136	-4.34368	896,920,972,1191,1514,2322,2730,3142,3576,3676,4208,4783,4818,6283,6714,8291,9021,10461,10538,10875,23236,80758,84941,91543,140685	CCND3,CD4,CD74,CLU,CTSL,FLT3,GCLM,HLX,CXCL8,ITGA4,MEF2C,NFIL3,NKG7,S100A12,SRC,DYSF,SOCS3,MERTK,BATF,FGL2,PLCB1,PRR7,HSH2D,RSAD2,ZBTB46	25/776
14_Member	GO Biological Processes	GO:1903131	mononuclear cell differentiation	-6.17924	-3.76543	920,972,1514,2322,2621,3123,3142,3676,4783,5468,9021,10461,10538,80758,91543,140685	CD4,CD74,CTSL,FLT3,GAS6,HLA-DRB1,HLX,ITGA4,NFIL3,PPARG,SOCS3,MERTK,BATF,PRR7,RSAD2,ZBTB46	16/374
14_Member	GO Biological Processes	GO:0046649	lymphocyte activation	-4.95802	-2.72911	896,920,972,1514,2322,3142,3676,4208,4783,4818,9021,10461,10538,10875,80758,84941,91543	CCND3,CD4,CD74,CTSL,FLT3,HLX,ITGA4,MEF2C,NFIL3,NKG7,SOCS3,MERTK,BATF,FGL2,PRR7,HSH2D,RSAD2	17/520
14_Member	GO Biological Processes	GO:0002250	adaptive immune response	-4.68278	-2.48859	920,972,1191,1514,2209,3109,3113,3115,3117,3119,3123,3142,3903,4208,9021,9103,10538,55824,80758	CD4,CD74,CLU,CTSL,FCGR1A,HLA-DMB,HLA-DPA1,HLA-DPB1,HLA-DQA1,HLA-DQB1,HLA-DRB1,HLX,LAIR1,MEF2C,SOCS3,FCGR2C,BATF,PAG1,PRR7	19/662
14_Member	GO Biological Processes	GO:0030098	lymphocyte differentiation	-4.58973	-2.42241	920,972,1514,2322,3142,3676,4783,9021,10461,10538,80758,91543	CD4,CD74,CTSL,FLT3,HLX,ITGA4,NFIL3,SOCS3,MERTK,BATF,PRR7,RSAD2	12/293
14_Member	GO Biological Processes	GO:0045058	T cell selection	-3.9198	-1.86642	920,972,1514,9021,10538	CD4,CD74,CTSL,SOCS3,BATF	5/51
14_Member	GO Biological Processes	GO:0035710	CD4-positive, alpha-beta T cell activation	-3.8852	-1.83949	1514,3142,4818,9021,10538,91543	CTSL,HLX,NKG7,SOCS3,BATF,RSAD2	6/82
14_Member	GO Biological Processes	GO:0042110	T cell activation	-3.85307	-1.81501	896,920,972,1514,3142,4818,9021,10538,10875,80758,84941,91543	CCND3,CD4,CD74,CTSL,HLX,NKG7,SOCS3,BATF,FGL2,PRR7,HSH2D,RSAD2	12/350
14_Member	GO Biological Processes	GO:0046632	alpha-beta T cell differentiation	-3.66261	-1.66047	1514,3142,9021,10538,80758,91543	CTSL,HLX,SOCS3,BATF,PRR7,RSAD2	6/90
14_Member	GO Biological Processes	GO:0046631	alpha-beta T cell activation	-3.64889	-1.65767	1514,3142,4818,9021,10538,80758,91543	CTSL,HLX,NKG7,SOCS3,BATF,PRR7,RSAD2	7/128
14_Member	GO Biological Processes	GO:0002252	immune effector process	-3.57458	-1.60224	972,1191,2209,3142,4818,5806,5819,6714,8291,8398,9021,9103,10538,10875	CD74,CLU,FCGR1A,HLX,NKG7,PTX3,NECTIN2,SRC,DYSF,PLA2G6,SOCS3,FCGR2C,BATF,FGL2	14/490
14_Member	GO Biological Processes	GO:0043368	positive T cell selection	-3.34773	-1.43407	972,1514,9021,10538	CD74,CTSL,SOCS3,BATF	4/38
14_Member	GO Biological Processes	GO:0043367	CD4-positive, alpha-beta T cell differentiation	-3.32942	-1.42533	1514,3142,9021,10538,91543	CTSL,HLX,SOCS3,BATF,RSAD2	5/68
14_Member	GO Biological Processes	GO:0030217	T cell differentiation	-3.21673	-1.33273	920,972,1514,3142,9021,10538,80758,91543	CD4,CD74,CTSL,HLX,SOCS3,BATF,PRR7,RSAD2	8/197
14_Member	GO Biological Processes	GO:0002460	adaptive immune response based on somatic recombination of immune receptors built from immunoglobulin superfamily domains	-3.11303	-1.26483	972,1191,2209,3123,3142,4208,9021,9103,10538	CD74,CLU,FCGR1A,HLA-DRB1,HLX,MEF2C,SOCS3,FCGR2C,BATF	9/255
14_Member	GO Biological Processes	GO:0043373	CD4-positive, alpha-beta T cell lineage commitment	-3.0081	-1.19489	1514,9021,10538	CTSL,SOCS3,BATF	3/21
14_Member	GO Biological Processes	GO:0002363	alpha-beta T cell lineage commitment	-2.8898	-1.10389	1514,9021,10538	CTSL,SOCS3,BATF	3/23
14_Member	GO Biological Processes	GO:0002366	leukocyte activation involved in immune response	-2.88201	-1.0997	972,3142,4818,6714,8291,9021,10538,10875	CD74,HLX,NKG7,SRC,DYSF,SOCS3,BATF,FGL2	8/222
14_Member	GO Biological Processes	GO:0002263	cell activation involved in immune response	-2.83295	-1.06588	972,3142,4818,6714,8291,9021,10538,10875	CD74,HLX,NKG7,SRC,DYSF,SOCS3,BATF,FGL2	8/226
14_Member	GO Biological Processes	GO:0043369	CD4-positive or CD8-positive, alpha-beta T cell lineage commitment	-2.78235	-1.03773	1514,9021,10538	CTSL,SOCS3,BATF	3/25
14_Member	GO Biological Processes	GO:0002286	T cell activation involved in immune response	-2.6346	-0.926679	972,3142,9021,10538,10875	CD74,HLX,SOCS3,BATF,FGL2	5/97
14_Member	GO Biological Processes	GO:0002360	T cell lineage commitment	-2.5095	-0.831671	1514,9021,10538	CTSL,SOCS3,BATF	3/31
14_Member	GO Biological Processes	GO:0002285	lymphocyte activation involved in immune response	-2.44941	-0.785432	972,3142,4818,9021,10538,10875	CD74,HLX,NKG7,SOCS3,BATF,FGL2	6/154
15_Summary	WikiPathways	WP5348	11p11 2 copy number variation syndrome	-7.25435	-4.60114	920,967,3109,3676,3732,7076,9537,84680	CD4,CD63,HLA-DMB,ITGA4,CD82,TIMP1,TP53I11,ACCS	8/-
15_Member	WikiPathways	WP5348	11p11 2 copy number variation syndrome	-7.25435	-4.60114	920,967,3109,3676,3732,7076,9537,84680	CD4,CD63,HLA-DMB,ITGA4,CD82,TIMP1,TP53I11,ACCS	8/56
16_Summary	GO Biological Processes	GO:0044409	symbiont entry into host	-6.64287	-4.12554	290,920,1514,2621,3949,5819,6614,6714,7037,115362	ANPEP,CD4,CTSL,GAS6,LDLR,NECTIN2,SIGLEC1,SRC,TFRC,GBP5	10/-
16_Member	GO Biological Processes	GO:0044409	symbiont entry into host	-6.64287	-4.12554	290,920,1514,2621,3949,5819,6614,6714,7037,115362	ANPEP,CD4,CTSL,GAS6,LDLR,NECTIN2,SIGLEC1,SRC,TFRC,GBP5	10/120
16_Member	GO Biological Processes	GO:0046718	symbiont entry into host cell	-6.64287	-4.12554	290,920,1514,2621,3949,5819,6614,6714,7037,115362	ANPEP,CD4,CTSL,GAS6,LDLR,NECTIN2,SIGLEC1,SRC,TFRC,GBP5	10/120
16_Member	GO Biological Processes	GO:0019064	fusion of virus membrane with host plasma membrane	-6.07709	-3.70681	1514,2621,5819	CTSL,GAS6,NECTIN2	3/3
16_Member	GO Biological Processes	GO:0039663	membrane fusion involved in viral entry into host cell	-6.07709	-3.70681	1514,2621,5819	CTSL,GAS6,NECTIN2	3/3
16_Member	GO Biological Processes	GO:0051701	biological process involved in interaction with host	-5.49472	-3.20439	290,920,1514,2621,3949,5819,6614,6714,7037,115362	ANPEP,CD4,CTSL,GAS6,LDLR,NECTIN2,SIGLEC1,SRC,TFRC,GBP5	10/160
16_Member	GO Biological Processes	GO:0019058	viral life cycle	-4.77718	-2.5799	290,920,1514,2621,3949,5819,6614,6714,7037,115362	ANPEP,CD4,CTSL,GAS6,LDLR,NECTIN2,SIGLEC1,SRC,TFRC,GBP5	10/193
16_Member	GO Biological Processes	GO:0044403	biological process involved in symbiotic interaction	-4.6439	-2.46485	290,920,1514,2621,3949,5819,6614,6714,7037,115362	ANPEP,CD4,CTSL,GAS6,LDLR,NECTIN2,SIGLEC1,SRC,TFRC,GBP5	10/200
16_Member	GO Biological Processes	GO:0016032	viral process	-3.50181	-1.544	290,920,1514,2621,3949,5819,6614,6714,7037,115362	ANPEP,CD4,CTSL,GAS6,LDLR,NECTIN2,SIGLEC1,SRC,TFRC,GBP5	10/275
17_Summary	GO Biological Processes	GO:1901699	cellular response to nitrogen compound	-6.16435	-3.76543	366,2730,2769,2887,3638,3676,4061,4208,4940,5468,5872,6507,6714,6772,8140,9465,23236,23586,23621,53335,55799,374,7076,56729,123041	AQP9,GCLM,GNA15,GRB10,INSIG1,ITGA4,LY6E,MEF2C,OAS3,PPARG,RAB13,SLC1A3,SRC,STAT1,SLC7A5,AKAP7,PLCB1,RIGI,BACE1,BCL11A,CACNA2D3,AREG,TIMP1,RETN,SLC24A4	25/-
17_Member	GO Biological Processes	GO:1901699	cellular response to nitrogen compound	-6.16435	-3.76543	366,2730,2769,2887,3638,3676,4061,4208,4940,5468,5872,6507,6714,6772,8140,9465,23236,23586,23621,53335,55799	AQP9,GCLM,GNA15,GRB10,INSIG1,ITGA4,LY6E,MEF2C,OAS3,PPARG,RAB13,SLC1A3,SRC,STAT1,SLC7A5,AKAP7,PLCB1,RIGI,BACE1,BCL11A,CACNA2D3	21/627
17_Member	GO Biological Processes	GO:0043434	response to peptide hormone	-3.29836	-1.39899	374,2887,3638,5468,5872,6714,6772,7076,23236,55799,56729,123041	AREG,GRB10,INSIG1,PPARG,RAB13,SRC,STAT1,TIMP1,PLCB1,CACNA2D3,RETN,SLC24A4	12/403
17_Member	GO Biological Processes	GO:0071375	cellular response to peptide hormone stimulus	-2.26601	-0.668453	2887,3638,5468,5872,6714,6772,23236,55799	GRB10,INSIG1,PPARG,RAB13,SRC,STAT1,PLCB1,CACNA2D3	8/280
18_Summary	Reactome Gene Sets	R-HSA-9909505	Modulation of host responses by IFN-stimulated genes	-6.11777	-3.7334	2289,10561,10964,23586,51191	FKBP5,IFI44,IFI44L,RIGI,HERC5	5/-
18_Member	Reactome Gene Sets	R-HSA-9909505	Modulation of host responses by IFN-stimulated genes	-6.11777	-3.7334	2289,10561,10964,23586,51191	FKBP5,IFI44,IFI44L,RIGI,HERC5	5/19
19_Summary	GO Biological Processes	GO:0002695	negative regulation of leukocyte activation	-6.02106	-3.65537	972,3123,3142,3949,6714,8530,10385,10461,10875,55824,64092,140685,920,3576,5819,2621,4739,8876,10221,4208,6772,7130,10538,64386,1545,2633,2651,7057,80139,8140,53335,6283,7037,10135,24138,64116,80833,2920	CD74,HLA-DRB1,HLX,LDLR,SRC,CST7,BTN2A2,MERTK,FGL2,PAG1,SAMSN1,ZBTB46,CD4,CXCL8,NECTIN2,GAS6,NEDD9,VNN1,TRIB1,MEF2C,STAT1,TNFAIP6,BATF,MMP25,CYP1B1,GBP1,GCNT2,THBS1,ZNF703,SLC7A5,BCL11A,S100A12,TFRC,NAMPT,IFIT5,SLC39A8,APOL3,CXCL2	38/-
19_Member	GO Biological Processes	GO:0002695	negative regulation of leukocyte activation	-6.02106	-3.65537	972,3123,3142,3949,6714,8530,10385,10461,10875,55824,64092,140685	CD74,HLA-DRB1,HLX,LDLR,SRC,CST7,BTN2A2,MERTK,FGL2,PAG1,SAMSN1,ZBTB46	12/212
19_Member	GO Biological Processes	GO:0050866	negative regulation of cell activation	-5.55403	-3.24405	972,3123,3142,3949,6714,8530,10385,10461,10875,55824,64092,140685	CD74,HLA-DRB1,HLX,LDLR,SRC,CST7,BTN2A2,MERTK,FGL2,PAG1,SAMSN1,ZBTB46	12/235
19_Member	GO Biological Processes	GO:0052372	modulation by symbiont of entry into host	-5.22109	-2.95686	920,972,3123,3576,5819	CD4,CD74,HLA-DRB1,CXCL8,NECTIN2	5/28
19_Member	GO Biological Processes	GO:1902107	positive regulation of leukocyte differentiation	-4.66259	-2.47755	920,972,2621,3123,3142,4739,8876,10221,10385,140685	CD4,CD74,GAS6,HLA-DRB1,HLX,NEDD9,VNN1,TRIB1,BTN2A2,ZBTB46	10/199
19_Member	GO Biological Processes	GO:1903708	positive regulation of hemopoiesis	-4.66259	-2.47755	920,972,2621,3123,3142,4739,8876,10221,10385,140685	CD4,CD74,GAS6,HLA-DRB1,HLX,NEDD9,VNN1,TRIB1,BTN2A2,ZBTB46	10/199
19_Member	GO Biological Processes	GO:1903706	regulation of hemopoiesis	-4.61462	-2.43853	920,972,2621,3123,3142,4208,4739,6772,7130,8876,10221,10385,10538,10875,140685	CD4,CD74,GAS6,HLA-DRB1,HLX,MEF2C,NEDD9,STAT1,TNFAIP6,VNN1,TRIB1,BTN2A2,BATF,FGL2,ZBTB46	15/443
19_Member	GO Biological Processes	GO:1902105	regulation of leukocyte differentiation	-4.57237	-2.40794	920,972,2621,3123,3142,4739,7130,8876,10221,10385,10538,10875,140685	CD4,CD74,GAS6,HLA-DRB1,HLX,NEDD9,TNFAIP6,VNN1,TRIB1,BTN2A2,BATF,FGL2,ZBTB46	13/343
19_Member	GO Biological Processes	GO:0045655	regulation of monocyte differentiation	-4.47245	-2.31656	920,972,3123,140685	CD4,CD74,HLA-DRB1,ZBTB46	4/20
19_Member	GO Biological Processes	GO:0046596	regulation of viral entry into host cell	-4.38392	-2.24463	920,972,3123,5819	CD4,CD74,HLA-DRB1,NECTIN2	4/21
19_Member	WikiPathways	WP4884	Pathogenesis of SARS CoV 2 mediated by nsp9 nsp10 complex	-4.38392	-2.24463	920,3123,3576,64386	CD4,HLA-DRB1,CXCL8,MMP25	4/21
19_Member	GO Biological Processes	GO:0043903	regulation of biological process involved in symbiotic interaction	-4.33079	-2.19421	920,972,3123,3576,5819	CD4,CD74,HLA-DRB1,CXCL8,NECTIN2	5/42
19_Member	GO Biological Processes	GO:0007162	negative regulation of cell adhesion	-4.14274	-2.05216	972,1545,2633,2651,3123,3142,6714,7057,10385,10875,55824,80139	CD74,CYP1B1,GBP1,GCNT2,HLA-DRB1,HLX,SRC,THBS1,BTN2A2,FGL2,PAG1,ZNF703	12/326
19_Member	GO Biological Processes	GO:0045657	positive regulation of monocyte differentiation	-4.01929	-1.94306	920,972,3123	CD4,CD74,HLA-DRB1	3/10
19_Member	GO Biological Processes	GO:0002761	regulation of myeloid leukocyte differentiation	-3.567	-1.60199	920,972,3123,4739,7130,10221,140685	CD4,CD74,HLA-DRB1,NEDD9,TNFAIP6,TRIB1,ZBTB46	7/132
19_Member	GO Biological Processes	GO:0045637	regulation of myeloid cell differentiation	-3.47632	-1.53085	920,972,3123,4208,4739,6772,7130,10221,140685	CD4,CD74,HLA-DRB1,MEF2C,NEDD9,STAT1,TNFAIP6,TRIB1,ZBTB46	9/227
19_Member	GO Biological Processes	GO:0046598	positive regulation of viral entry into host cell	-3.4557	-1.51369	920,972,3123	CD4,CD74,HLA-DRB1	3/15
19_Member	GO Biological Processes	GO:0075294	positive regulation by symbiont of entry into host	-3.4557	-1.51369	920,972,3123	CD4,CD74,HLA-DRB1	3/15
19_Member	GO Biological Processes	GO:0051250	negative regulation of lymphocyte activation	-3.4286	-1.49343	972,3123,3142,10385,10461,10875,55824,64092	CD74,HLA-DRB1,HLX,BTN2A2,MERTK,FGL2,PAG1,SAMSN1	8/183
19_Member	GO Biological Processes	GO:0002763	positive regulation of myeloid leukocyte differentiation	-3.42048	-1.48701	920,972,3123,4739,10221	CD4,CD74,HLA-DRB1,NEDD9,TRIB1	5/65
19_Member	GO Biological Processes	GO:0045639	positive regulation of myeloid cell differentiation	-3.17356	-1.31016	920,972,3123,4739,6772,10221	CD4,CD74,HLA-DRB1,NEDD9,STAT1,TRIB1	6/111
19_Member	GO Biological Processes	GO:1902106	negative regulation of leukocyte differentiation	-2.9965	-1.18711	972,3142,7130,10221,10875,140685	CD74,HLX,TNFAIP6,TRIB1,FGL2,ZBTB46	6/120
19_Member	GO Biological Processes	GO:0010720	positive regulation of cell development	-2.87685	-1.09573	920,972,2621,3123,3142,4739,8140,8876,10221,10385,53335,140685	CD4,CD74,GAS6,HLA-DRB1,HLX,NEDD9,SLC7A5,VNN1,TRIB1,BTN2A2,BCL11A,ZBTB46	12/451
19_Member	GO Biological Processes	GO:0043122	regulation of canonical NF-kappaB signal transduction	-2.87429	-1.09436	920,972,3123,6283,6772,7037,10135,24138,64116,80833	CD4,CD74,HLA-DRB1,S100A12,STAT1,TFRC,NAMPT,IFIT5,SLC39A8,APOL3	10/332
19_Member	GO Biological Processes	GO:1903707	negative regulation of hemopoiesis	-2.86947	-1.09309	972,3142,7130,10221,10875,140685	CD74,HLX,TNFAIP6,TRIB1,FGL2,ZBTB46	6/127
19_Member	GO Biological Processes	GO:0045619	regulation of lymphocyte differentiation	-2.82086	-1.05838	972,2621,3123,3142,8876,10385,10538,10875	CD74,GAS6,HLA-DRB1,HLX,VNN1,BTN2A2,BATF,FGL2	8/227
19_Member	GO Biological Processes	GO:1903902	positive regulation of viral life cycle	-2.78235	-1.03773	920,972,3123	CD4,CD74,HLA-DRB1	3/25
19_Member	GO Biological Processes	GO:0043123	positive regulation of canonical NF-kappaB signal transduction	-2.76145	-1.0201	920,972,3123,6283,7037,10135,24138,80833	CD4,CD74,HLA-DRB1,S100A12,TFRC,NAMPT,IFIT5,APOL3	8/232
19_Member	WikiPathways	WP530	Cytokines and inflammatory response	-2.73213	-0.99725	920,2920,3123	CD4,CXCL2,HLA-DRB1	3/26
19_Member	GO Biological Processes	GO:0045621	positive regulation of lymphocyte differentiation	-2.63923	-0.927875	972,2621,3123,3142,8876,10385	CD74,GAS6,HLA-DRB1,HLX,VNN1,BTN2A2	6/141
19_Member	GO Biological Processes	GO:0045580	regulation of T cell differentiation	-2.58804	-0.889066	972,3123,3142,8876,10385,10538,10875	CD74,HLA-DRB1,HLX,VNN1,BTN2A2,BATF,FGL2	7/194
19_Member	GO Biological Processes	GO:0050868	negative regulation of T cell activation	-2.56374	-0.872575	972,3123,3142,10385,10875,55824	CD74,HLA-DRB1,HLX,BTN2A2,FGL2,PAG1	6/146
19_Member	GO Biological Processes	GO:1903038	negative regulation of leukocyte cell-cell adhesion	-2.30389	-0.698695	972,3123,3142,10385,10875,55824	CD74,HLA-DRB1,HLX,BTN2A2,FGL2,PAG1	6/165
19_Member	GO Biological Processes	GO:0022408	negative regulation of cell-cell adhesion	-2.28933	-0.690218	972,3123,3142,10385,10875,55824,80139	CD74,HLA-DRB1,HLX,BTN2A2,FGL2,PAG1,ZNF703	7/220
19_Member	GO Biological Processes	GO:0010721	negative regulation of cell development	-2.19465	-0.61237	972,3142,3949,7130,10221,10875,53335,140685	CD74,HLX,LDLR,TNFAIP6,TRIB1,FGL2,BCL11A,ZBTB46	8/288
19_Member	GO Biological Processes	GO:0045582	positive regulation of T cell differentiation	-2.16599	-0.587614	972,3123,3142,8876,10385	CD74,HLA-DRB1,HLX,VNN1,BTN2A2	5/125
20_Summary	GO Biological Processes	GO:0034341	response to type II interferon	-5.77386	-3.44186	972,2633,3113,4261,5292,6772,10581,115361,115362,2209,2920,3576,4818,5819,6283,9103,10538	CD74,GBP1,HLA-DPA1,CIITA,PIM1,STAT1,IFITM2,GBP4,GBP5,FCGR1A,CXCL2,CXCL8,NKG7,NECTIN2,S100A12,FCGR2C,BATF	17/-
20_Member	GO Biological Processes	GO:0034341	response to type II interferon	-5.77386	-3.44186	972,2633,3113,4261,5292,6772,10581,115361,115362	CD74,GBP1,HLA-DPA1,CIITA,PIM1,STAT1,IFITM2,GBP4,GBP5	9/116
20_Member	GO Biological Processes	GO:0001906	cell killing	-4.66259	-2.47755	2209,2633,2920,3576,4818,5292,5819,6283,9103,115362	FCGR1A,GBP1,CXCL2,CXCL8,NKG7,PIM1,NECTIN2,S100A12,FCGR2C,GBP5	10/199
20_Member	GO Biological Processes	GO:0071346	cellular response to type II interferon	-4.65041	-2.46837	2633,3113,4261,5292,6772,115361,115362	GBP1,HLA-DPA1,CIITA,PIM1,STAT1,GBP4,GBP5	7/89
20_Member	GO Biological Processes	GO:0051715	cytolysis in another organism	-4.17114	-2.06724	2633,5292,115362	GBP1,PIM1,GBP5	3/9
20_Member	GO Biological Processes	GO:0042832	defense response to protozoan	-3.75224	-1.72898	2633,4818,10538,115361	GBP1,NKG7,BATF,GBP4	4/30
20_Member	GO Biological Processes	GO:0019835	cytolysis	-3.65125	-1.65809	2633,5292,115362	GBP1,PIM1,GBP5	3/13
20_Member	GO Biological Processes	GO:0001562	response to protozoan	-3.58782	-1.61363	2633,4818,10538,115361	GBP1,NKG7,BATF,GBP4	4/33
20_Member	GO Biological Processes	GO:0031640	killing of cells of another organism	-3.567	-1.60199	2633,2920,3576,4818,5292,6283,115362	GBP1,CXCL2,CXCL8,NKG7,PIM1,S100A12,GBP5	7/132
20_Member	GO Biological Processes	GO:0141061	disruption of cell in another organism	-3.567	-1.60199	2633,2920,3576,4818,5292,6283,115362	GBP1,CXCL2,CXCL8,NKG7,PIM1,S100A12,GBP5	7/132
20_Member	GO Biological Processes	GO:0141060	disruption of anatomical structure in another organism	-3.48803	-1.53669	2633,2920,3576,4818,5292,6283,115362	GBP1,CXCL2,CXCL8,NKG7,PIM1,S100A12,GBP5	7/136

## Sheet: Supplementary Table 6
Supplementary Table 6. Differential expression analysis of cMo_ISG15+STAT1+ subpopulations in peripheral blood 4 h after trauma
Gene	p_val	avg_log2FC	pct.1	pct.2	p_val_adj
ENSG00000249988	3.77911556466357e-26	-5.4155	0.005	0.165	1.11582166162257e-21
ENSG00000276345	2.06322504273651e-24	-5.06322	0.003	0.152	6.09187826118382e-20
NEBL	9.6488732772054e-12	-3.0409	0.018	0.101	2.84892632382767e-07
TPPP3	7.11359101301469e-17	-2.74587	0.025	0.146	2.10035888250272e-12
CDC42EP1	1.84116335415814e-13	-2.69143	0.018	0.112	5.43621891948731e-09
LGALS2	2.23013803126778e-147	-2.64965	0.266	0.792	6.58470555112124e-143
SERPINI2	2.13509249257898e-18	-2.59698	0.03	0.163	6.30407409358869e-14
STON2	2.64838985984383e-12	-2.56624	0.016	0.102	7.81963590017489e-08
NCF1B	7.69503291873721e-28	-2.4522	0.065	0.265	2.27203541958635e-23
ENSG00000291144	2.1483818188284e-58	-2.4288	0.17	0.508	6.34331215827274e-54
NLN	2.39811410555959e-44	-2.38148	0.108	0.391	7.08067170807526e-40
PDK4	2.71631087017061e-35	-2.3714	0.081	0.322	8.02017947526574e-31
CX3CR1	1.21210828458123e-42	-2.37083	0.111	0.386	3.57887092105454e-38
RTN1	5.23731976423383e-141	-2.24726	0.32	0.832	1.54637103358768e-136
WDR49	3.31613510912782e-31	-2.21664	0.108	0.334	9.79122052321081e-27
MYCL	9.19411039925163e-29	-2.16081	0.1	0.307	2.71465303648304e-24
ZNF618	5.66615112154607e-12	-2.15715	0.041	0.139	1.67298778014769e-07
ZNF703	5.16756666620313e-13	-2.11879	0.043	0.147	1.52577573386314e-08
FGD6	1.80791833466747e-60	-2.11433	0.21	0.549	5.33805967493918e-56
ANKRD44-IT1	2.01231843725006e-10	-2.06868	0.043	0.129	5.94157141782452e-06
SCARB1	1.91742596241303e-14	-2.03362	0.061	0.179	5.66139189662072e-10
SPOPL-DT	1.98199842829209e-16	-2.02583	0.065	0.2	5.85204855937522e-12
HDAC9	9.07156168775872e-78	-2.01731	0.352	0.715	2.67846930392764e-73
LINC02908	5.83549839275441e-19	-2.00181	0.061	0.209	1.72298925544467e-14
CACNA2D3	7.7241014042026e-37	-1.98614	0.183	0.436	2.28061818060486e-32
SH3RF1	2.799949100011e-22	-1.98038	0.092	0.267	8.26712971269249e-18
SLC25A17	1.16200923109247e-11	-1.95508	0.062	0.163	3.43094845572363e-07
NHS	2.04439706166865e-20	-1.94441	0.084	0.249	6.03628676428287e-16
S100Z	5.53264774952457e-98	-1.94178	0.392	0.774	1.63356957452462e-93
ENSG00000227757	2.49954095375039e-11	-1.93907	0.053	0.15	7.38014462004341e-07
VSTM1	2.83170902472486e-27	-1.9357	0.119	0.326	8.36090406640261e-23
HORMAD1	1.26679328514476e-11	-1.89507	0.054	0.155	3.74033385371843e-07
TMEM144	3.67987948205131e-35	-1.89315	0.182	0.43	1.08652121587047e-30
GGTA1	2.50592566834576e-20	-1.89159	0.075	0.238	7.39899612835769e-16
CARD9	1.67469334179584e-24	-1.88736	0.094	0.282	4.94469956098641e-20
WARS2-AS1	1.66209478527394e-10	-1.86432	0.07	0.166	4.90750106299985e-06
ENSG00000262580	1.77879806464196e-18	-1.822	0.099	0.252	5.25207916566185e-14
PIP5K1B	1.21832313998597e-30	-1.80125	0.145	0.373	3.59722090312256e-26
MS4A14	1.83724014008382e-17	-1.80079	0.057	0.196	5.4246352376115e-13
TBC1D9	6.63555131149688e-95	-1.7859	0.333	0.74	1.95921288023257e-90
PRR11	4.58939164650631e-11	-1.76954	0.043	0.136	1.35506377754745e-06
NCF1	7.71911658683599e-40	-1.76322	0.161	0.431	2.2791463634292e-35
TICAM2	2.13264729637817e-21	-1.7581	0.121	0.294	6.29685440728619e-17
SANBR	1.20188239333668e-13	-1.75412	0.061	0.177	3.54867795456588e-09
ARAP3	1.26241417260281e-12	-1.73997	0.065	0.175	3.72740408602706e-08
ENSG00000289353	1.64571240828363e-10	-1.73467	0.038	0.125	4.85913045669825e-06
SLC39A13-AS1	2.62296590779969e-73	-1.71803	0.314	0.671	7.74456913936935e-69
HVCN1	3.35412730569716e-51	-1.68309	0.244	0.546	9.90339628280143e-47
SYCP2	4.25953572417696e-14	-1.67562	0.061	0.177	1.25767051792049e-09
S1PR3	4.35058008202514e-13	-1.67302	0.102	0.221	1.28455227501874e-08
CD244	6.68215898452225e-30	-1.67164	0.134	0.356	1.97297426177004e-25
ZNF503	5.37424007262764e-07	-1.6626	0.056	0.122	0.0158679812384404
C8orf44	7.09603150170333e-20	-1.66136	0.151	0.316	2.09517426119293e-15
TMEM154	1.63462135038134e-98	-1.65199	0.382	0.781	4.82638299913593e-94
GCNT2	2.10540206230651e-57	-1.6444	0.255	0.591	6.21641012916619e-53
ARHGEF10L	5.04217926653529e-72	-1.62875	0.228	0.601	1.48875385023721e-67
CPED1	1.47073739141556e-25	-1.62629	0.107	0.299	4.34249922189359e-21
CHN2	7.75724898037374e-137	-1.62051	0.615	0.948	2.29040533394515e-132
ITPRIPL2	3.07095374334083e-25	-1.61755	0.15	0.35	9.06729802258814e-21
CLEC12A	9.01267001160966e-136	-1.6142	0.57	0.901	2.66108094762787e-131
CBFA2T3	4.44688050616758e-27	-1.60708	0.15	0.36	1.31298593825104e-22
TTLL11	1.02734370142552e-12	-1.60584	0.062	0.174	3.03333501282899e-08
SLC24A4	4.18744448632173e-76	-1.58873	0.412	0.756	1.23638485903135e-71
SCIMP	5.2093697611325e-57	-1.58506	0.279	0.585	1.53811851567198e-52
TCEANC2	8.81251797093665e-11	-1.5844	0.086	0.187	2.60198405609876e-06
NID1	3.01976824013987e-11	-1.56991	0.083	0.188	8.91616770583697e-07
MOSPD2	1.63603831536647e-25	-1.56387	0.182	0.38	4.83056672995103e-21
C2CD2	3.69762561315564e-13	-1.55852	0.1	0.223	1.09176093854034e-08
HLA-DRB5	6.10925837456089e-11	-1.54764	0.193	0.304	1.80381962767285e-06
CPPED1	1.32740549707353e-149	-1.53979	0.662	0.957	3.91929747065932e-145
ENSG00000226281	2.25478770827251e-15	-1.53954	0.097	0.234	6.65748618744542e-11
GASK1B-AS1	6.04328080577576e-26	-1.53617	0.18	0.391	1.78433909071335e-21
WDR4	2.78581053916152e-08	-1.5326	0.053	0.129	0.00082253841979283
NFXL1	6.93986535638702e-12	-1.52772	0.108	0.222	2.04906464512683e-07
AGAP9	2.51542650830699e-07	-1.52718	0.046	0.114	0.00742704830842721
FCGR2C	1.2405579817196e-20	-1.52276	0.137	0.308	3.66287149682528e-16
CRYBG3	1.53723286132398e-32	-1.51192	0.207	0.451	4.53883374634517e-28
ARRB1	1.66043097844985e-123	-1.50223	0.43	0.858	4.90258850697103e-119
LINC02976	1.88739510206891e-25	-1.49965	0.174	0.372	5.57272277836866e-21
ZNF594-DT	1.13871033746258e-15	-1.49713	0.067	0.198	3.36215614239202e-11
TMEM265	1.08549965838631e-07	-1.49514	0.061	0.135	0.00320504629135142
SPECC1	3.45711583807646e-78	-1.48349	0.385	0.754	1.02074802235046e-73
ST14	6.00794677083512e-15	-1.48025	0.097	0.233	1.77390636355678e-10
AATBC	2.71918528791622e-12	-1.48023	0.1	0.213	8.02866648110144e-08
LINC02988	2.09366513142037e-08	-1.47954	0.068	0.149	0.000618175566703177
RSPH3	1.75620876381547e-09	-1.47265	0.091	0.185	5.18538199604156e-05
HCG27	4.60763548001215e-10	-1.47199	0.057	0.147	1.36045045182839e-05
ZNF770	9.80805088611602e-14	-1.46677	0.131	0.259	2.89592510463462e-09
TMEM51	5.82594409448233e-08	-1.46569	0.051	0.125	0.00172016825333685
CCSAP	6.67509338450276e-14	-1.46429	0.105	0.231	1.97088807270828e-09
LINC02432	3.24666099877846e-18	-1.46066	0.121	0.28	9.58609126499329e-14
PPARGC1B	9.03088247723797e-24	-1.45978	0.076	0.261	2.66645836022928e-19
ENSG00000260378	2.63446062510866e-08	-1.45777	0.049	0.126	0.000777850844169584
NRROS	2.92794087361985e-16	-1.45651	0.07	0.207	8.64503822344997e-12
RUNDC1	4.15957170252602e-10	-1.44368	0.102	0.199	1.22815514088783e-05
KCTD15	6.08776127645592e-07	-1.44293	0.056	0.123	0.0179747239448638
ULK2	2.01893285118107e-32	-1.44257	0.164	0.401	5.96110113639723e-28
CIITA	7.70065646622664e-56	-1.44058	0.25	0.58	2.27369582821808e-51
CCDC112	1.7297814781258e-16	-1.43972	0.113	0.257	5.10735279231423e-12
TAB1	3.09330873092505e-10	-1.43802	0.083	0.181	9.1333033589293e-06
SLC46A2	4.08397480661318e-22	-1.43473	0.134	0.319	1.20583440140061e-17
LINC01504	1.88307742511096e-17	-1.43353	0.15	0.307	5.55997440538263e-13
CYP27A1	7.53937985056279e-41	-1.43236	0.253	0.524	2.22607729467717e-36
SLC19A1	7.42816579119957e-15	-1.42939	0.151	0.287	2.19324023150959e-10
ZNF185	1.5218927723185e-20	-1.4284	0.072	0.234	4.49354059954762e-16
ZW10	2.21037461232368e-07	-1.4282	0.046	0.114	0.0065263520803469
ARMC7	5.61840767975998e-08	-1.41636	0.059	0.136	0.00165889105152593
ENSG00000273691	1.6340647426127e-07	-1.40902	0.051	0.121	0.00482473955903826
KCNK6	2.04053805949942e-41	-1.40596	0.22	0.498	6.02489267447799e-37
POU2F2	1.03611826062419e-112	-1.40478	0.615	0.905	3.05924277631898e-108
CEP89	6.57078954592319e-07	-1.3985	0.054	0.12	0.0194009132132928
ABCC3	4.70717808884048e-17	-1.39755	0.092	0.238	1.38984140251104e-12
PIWIL4	2.2827083828436e-11	-1.39618	0.118	0.229	6.73992477118403e-07
PDE7B	3.6305106140033e-18	-1.39501	0.15	0.313	1.07194456389062e-13
PPM1H	7.83963422526121e-15	-1.38988	0.076	0.209	2.31473040135063e-10
CALHM2	7.05969535775703e-15	-1.38958	0.089	0.223	2.08444565133134e-10
CD4	2.30874060059494e-93	-1.38401	0.433	0.808	6.81678749731663e-89
PIGX	3.12756282404012e-52	-1.38347	0.266	0.571	9.23444199426085e-48
ENSG00000249771	1.02853493291293e-06	-1.37997	0.064	0.131	0.0303685224291872
RASAL2	7.74375135863578e-08	-1.37773	0.073	0.154	0.0022864200261508
FRMD4B	3.24304450546517e-68	-1.37721	0.411	0.754	9.57541320683646e-64
ZNF532	6.12157691747169e-13	-1.3751	0.107	0.231	1.80745680065269e-08
ITIH4	4.7697133405188e-08	-1.37487	0.068	0.147	0.00140830556092158
TTYH2	2.01542077173347e-20	-1.37426	0.148	0.316	5.95073137062025e-16
PIK3R6	8.23911803834121e-13	-1.37338	0.111	0.231	2.43268199200063e-08
CPVL	1.23127637413215e-130	-1.37256	0.658	0.955	3.63546662226258e-126
ACSM3	3.29341150160093e-12	-1.36808	0.065	0.175	9.7241267996269e-08
TSPAN33	6.88570933524167e-07	-1.36615	0.051	0.117	0.0203307453832346
ENSG00000289691	8.06200950850418e-30	-1.36544	0.225	0.458	2.38038892748095e-25
ERMAP	9.76659399445391e-15	-1.36396	0.127	0.262	2.88368454280246e-10
C16orf74	2.16605805638271e-11	-1.35605	0.118	0.228	6.39550301727558e-07
CLEC4A	4.72266357371837e-45	-1.35063	0.358	0.622	1.39441364677609e-40
NLRC4	1.94354196339701e-32	-1.34741	0.268	0.498	5.73850200112601e-28
CD1D	1.24853887972812e-43	-1.34674	0.311	0.575	3.68643589628524e-39
TNFAIP2	4.92277377585077e-110	-1.34461	0.575	0.891	1.4534981850577e-105
CD9	4.62337835543291e-07	-1.34237	0.054	0.123	0.0136509869322512
SRC	4.27483453698474e-13	-1.34214	0.107	0.229	1.26218764539011e-08
ST3GAL6	6.01793253928108e-24	-1.34168	0.231	0.427	1.77685476154813e-19
ENSG00000289977	9.44139303878354e-23	-1.34105	0.175	0.363	2.78766570863123e-18
SRFBP1	2.87063058763147e-17	-1.34044	0.124	0.275	8.47582387304068e-13
HCG11	1.00008245456887e-06	-1.34024	0.073	0.141	0.0295284345536005
ENSG00000288044	3.0716306431253e-09	-1.33763	0.108	0.202	9.06929663689175e-05
TMOD2	1.23895198781846e-27	-1.33562	0.151	0.364	3.65812963923278e-23
ZC2HC1A	2.46518566910226e-18	-1.3304	0.113	0.271	7.27870720659132e-14
ENSG00000257764	6.13219536673977e-26	-1.32998	0.188	0.401	1.81059200398358e-21
SULF2	8.09017545171984e-113	-1.31576	0.613	0.923	2.3887052038748e-108
MEF2C	2.89673251870011e-99	-1.30963	0.632	0.919	8.55289243471394e-95
DEF8	6.25943791748248e-18	-1.30959	0.207	0.364	1.84816163951588e-13
CCDC170	8.36707925589077e-20	-1.30777	0.126	0.296	2.47046382109431e-15
ENSG00000287839	7.74007537824648e-12	-1.30724	0.083	0.19	2.28533465618106e-07
ATG4C	7.78476055829753e-28	-1.30582	0.188	0.405	2.29852840244293e-23
CD36	1.57311230261429e-95	-1.30519	0.68	0.937	4.64477138469894e-91
FAM13A	2.66552502184031e-41	-1.30275	0.342	0.608	7.8702291794857e-37
KCTD3	1.15565589923787e-06	-1.29767	0.064	0.131	0.0341218960808973
KDM1B	2.78583493228584e-55	-1.29763	0.344	0.658	8.22545622106716e-51
NOC3L	4.21694702372607e-07	-1.29389	0.051	0.118	0.0124509577822536
LYRM4	2.30635489871698e-12	-1.29269	0.169	0.292	6.80974347395175e-08
FGL2	3.01487802162305e-130	-1.29134	0.683	0.959	8.90172884664422e-126
CPOX	2.20645275443537e-07	-1.28747	0.073	0.149	0.00651477240274587
PLAGL1	4.18847375825807e-31	-1.28718	0.358	0.566	1.23668876186328e-26
NBPF14	6.31504509378385e-58	-1.28267	0.384	0.683	1.86458021439062e-53
ENSG00000288792	2.12898608078012e-07	-1.28044	0.04	0.105	0.00628604430211138
PAK1	5.5015032317586e-88	-1.28021	0.432	0.798	1.62437384420905e-83
CMKLR1	3.63623309127579e-07	-1.2796	0.064	0.135	0.0107363418253009
OSBPL1A	5.50608283787877e-31	-1.27742	0.205	0.448	1.62572601871208e-26
CLEC12B	3.03725563460996e-08	-1.27493	0.062	0.14	0.000896780098674936
TBC1D4	2.4173955307045e-17	-1.27383	0.162	0.317	7.13760204395812e-13
ZNF592	2.06100692208339e-36	-1.27249	0.29	0.531	6.08532903814341e-32
CLTCL1	6.8744716221839e-12	-1.27157	0.097	0.213	2.02975649116602e-07
LFNG	2.37834392342945e-41	-1.27072	0.263	0.535	7.02229826831779e-37
NUP50-DT	4.01032556592528e-24	-1.27052	0.282	0.479	1.1840887265951e-19
TNFAIP8L2	3.62363632030964e-20	-1.27048	0.169	0.337	1.06991485993462e-15
CTNND1	3.44163000529283e-38	-1.26725	0.347	0.592	1.01617567536276e-33
LPAR1	9.67671636404645e-25	-1.26644	0.291	0.482	2.85714727364836e-20
HNMT	1.30938882432718e-50	-1.26465	0.385	0.664	3.86610144270843e-46
TLR7	1.64684776697534e-12	-1.26394	0.084	0.198	4.86248271677138e-08
HK2	5.99392217746016e-34	-1.26145	0.285	0.528	1.76976546211689e-29
EOLA2-DT	7.43203924339192e-20	-1.25545	0.182	0.347	2.1943839070039e-15
FOXP1-IT1	7.68509316098173e-09	-1.25468	0.072	0.158	0.000226910060671147
NINJ2	4.91695612703054e-12	-1.25445	0.142	0.26	1.45178046606704e-07
ARPIN	2.01682808920549e-14	-1.25237	0.134	0.272	5.95488661618814e-10
ACCS	1.5205491832948e-08	-1.25052	0.048	0.125	0.000448957351859621
KIAA0513	2.61453457456009e-49	-1.24884	0.352	0.63	7.71967478484611e-45
P2RY13	3.15385924562474e-48	-1.24709	0.285	0.584	9.3120848086316e-44
FAM185A	4.96745233669429e-08	-1.24476	0.035	0.102	0.00146668997693235
SPOPL	1.95835344808961e-67	-1.2437	0.494	0.792	5.78223439082938e-63
RBM12B	5.05390210937465e-08	-1.24358	0.116	0.201	0.00149221513681396
SENP3	1.12065456404685e-07	-1.24206	0.078	0.154	0.00330884466580474
LINC02631	4.94755068220305e-09	-1.23924	0.084	0.174	0.000146081381442727
SETD1A	2.80143023940908e-07	-1.23593	0.107	0.188	0.00827150292487925
CNTLN	4.48604811508706e-36	-1.2352	0.33	0.575	1.3245505664606e-31
FAM118B	8.73423234788099e-07	-1.23343	0.092	0.166	0.0257886944303534
ARHGAP22	2.00700008524997e-10	-1.23324	0.08	0.183	5.92586845170905e-06
NRG1	2.88280074883257e-24	-1.23179	0.33	0.531	8.51175749100304e-20
SOGA1	3.6392961185916e-16	-1.23021	0.153	0.304	1.07453857197536e-11
DCAF12	2.18334865242968e-21	-1.22942	0.207	0.383	6.44655523116388e-17
DPYSL2	6.87438988746352e-61	-1.2224	0.416	0.726	2.02973235817248e-56
BAIAP2-DT	2.67061575058621e-07	-1.22203	0.1	0.18	0.00788526006518084
ATP10D	6.35240689723827e-26	-1.2212	0.194	0.406	1.87561166047857e-21
ZNF316	6.00170034502356e-10	-1.21993	0.156	0.257	1.77206204387166e-05
SRD5A3	3.88880183813002e-07	-1.21819	0.061	0.13	0.0114820763072627
PDCD11	1.07600230142987e-09	-1.21805	0.081	0.177	3.17700439520183e-05
NOTCH2	3.74573029592107e-134	-1.21594	0.675	0.953	1.10596432717365e-129
ADGRE3	4.17347379310342e-17	-1.21478	0.073	0.213	1.23225987215171e-12
PPFIBP2	1.38899066874717e-17	-1.21204	0.213	0.373	4.1011338485429e-13
JAML	8.70332254264041e-116	-1.20301	0.65	0.947	2.56974301394001e-111
SLC15A2	4.43660522270445e-12	-1.19966	0.107	0.22	1.30995205805571e-07
TSR1	1.65614565225751e-07	-1.19905	0.08	0.157	0.00488993565285553
MICAL2	6.14054184563104e-70	-1.19836	0.521	0.826	1.81305638534102e-65
ENSG00000291054	9.41155329949466e-09	-1.19713	0.043	0.119	0.000277885522720879
UCK2	5.41874702195823e-08	-1.19695	0.084	0.165	0.00159993924570339
DAPK1	3.60059437368337e-63	-1.19525	0.444	0.762	1.06311149477375e-58
APAF1	8.38608703910906e-58	-1.19201	0.486	0.759	2.47607605916734e-53
FAM149B1	1.04845149646593e-07	-1.19045	0.121	0.207	0.00309565788846532
DST	1.60421100091992e-18	-1.18888	0.142	0.307	4.73659340131614e-14
HEATR5A	1.31302657583689e-36	-1.1867	0.326	0.571	3.87684226781601e-32
ITGA4	2.93228380094314e-73	-1.18335	0.553	0.818	8.65786115066473e-69
ZNF280D	4.63721766544985e-33	-1.18139	0.268	0.499	1.36918488790072e-28
MIRLET7BHG	1.39701708985519e-16	-1.18128	0.145	0.29	4.12483265950643e-12
TIAM1	1.36242187363173e-42	-1.18092	0.436	0.672	4.02268682408504e-38
LRRK1	1.52635593725495e-32	-1.18008	0.322	0.556	4.50671854033896e-28
NOTCH2NLA	1.89844660887122e-36	-1.17906	0.264	0.508	5.60535345735316e-32
TASL	6.52483106911075e-18	-1.17864	0.217	0.377	1.92652162146564e-13
ZNF804A	3.07149803418905e-21	-1.17296	0.26	0.449	9.06890509574658e-17
TUBGCP5	3.71740931328142e-11	-1.17171	0.038	0.13	1.09760227383947e-06
LRRC25	4.20120575652433e-60	-1.16975	0.446	0.728	1.24044801167137e-55
NR6A1	2.89118737428353e-10	-1.16965	0.193	0.306	8.53651984130955e-06
LINC00278	3.69317828098195e-59	-1.16834	0.519	0.771	1.09044781924273e-54
FKBP15	6.30463154282861e-58	-1.16786	0.475	0.744	1.86150550933557e-53
SSBP2	5.95075604193711e-59	-1.16625	0.494	0.771	1.75702022894235e-54
FTCDNL1	5.15876882544982e-10	-1.16401	0.053	0.144	1.52317808340231e-05
IRF5	5.77856245108836e-27	-1.16354	0.193	0.402	1.70617834930835e-22
ALKBH8	6.15067588414455e-07	-1.16315	0.081	0.155	0.0181604856155252
FAR2	1.6693143900636e-19	-1.15625	0.269	0.446	4.92881766810179e-15
RCBTB2	6.56261453067873e-47	-1.15419	0.376	0.655	1.9376775663282e-42
MBOAT1	1.49735861167241e-43	-1.15269	0.256	0.544	4.42110103682397e-39
PI4KAP1	2.37325556176694e-07	-1.15163	0.107	0.185	0.00700727437167307
PLEKHO1	1.3454745561092e-83	-1.15075	0.556	0.846	3.97264817436804e-79
ENSG00000267174	1.79501107332495e-21	-1.14951	0.242	0.432	5.29994969509926e-17
MTPAP	4.20679520135456e-10	-1.14838	0.11	0.211	1.24209835115195e-05
PWWP2A	1.14732371240052e-34	-1.14514	0.28	0.534	3.38758799323378e-30
NFAM1	1.02149817735237e-62	-1.14308	0.497	0.779	3.01607551845061e-58
COG2	1.86260810723445e-09	-1.14279	0.14	0.241	5.49953669742043e-05
CSF1R	3.53247304816938e-47	-1.14041	0.295	0.593	1.04299799220249e-42
NBR2	3.8839052236766e-07	-1.13995	0.073	0.145	0.0114676185634275
PRKCD	5.70048514953105e-52	-1.1366	0.446	0.709	1.68312524525054e-47
EEPD1	1.05380248500861e-30	-1.13533	0.363	0.584	3.11145721723643e-26
HSPA6	3.12051713153149e-11	-1.13378	0.142	0.256	9.21363888255988e-07
ADAM15	5.91795904391191e-17	-1.1291	0.239	0.389	1.74733658730543e-12
ENSG00000228434	1.08167009438918e-07	-1.12776	0.096	0.175	0.00319373912069348
IDH3A	2.25692025033292e-15	-1.1262	0.166	0.31	6.66378273113298e-11
MIS18BP1	2.52106246666399e-82	-1.12601	0.559	0.867	7.44368903907209e-78
SIRPD	5.66831304618731e-13	-1.12589	0.18	0.31	1.67362611001727e-08
PLOD3	5.03008165721449e-07	-1.1251	0.097	0.174	0.0148518191010915
TNFRSF8	2.03253499435997e-09	-1.12224	0.062	0.15	6.00126282434723e-05
P2RX7	1.25888869654842e-30	-1.11906	0.271	0.496	3.71699476542887e-26
TMEM268	4.87370804315014e-20	-1.11897	0.151	0.321	1.43901103682051e-15
PHAF1	9.00369542434891e-22	-1.11883	0.223	0.414	2.65843111099326e-17
HDX	1.01602248884687e-07	-1.11822	0.086	0.167	0.00299990800056927
DTYMK	1.15851976315308e-07	-1.11457	0.053	0.124	0.0034206454526858
ADAP2	6.47548584174283e-27	-1.11404	0.317	0.513	1.91195194963299e-22
ST3GAL5	1.40519378320609e-26	-1.11203	0.209	0.418	4.1489751642943e-22
OAF	6.9349286547947e-15	-1.11159	0.215	0.361	2.04760703461468e-10
TBCE	7.16952205497879e-10	-1.11083	0.099	0.2	2.11687308195304e-05
MBOAT2	7.77138503264666e-07	-1.11079	0.104	0.179	0.0229457914473925
LINC00324	1.66706367246797e-07	-1.11076	0.057	0.13	0.00492217219932893
SH2D3C	1.57895456352557e-38	-1.10978	0.299	0.557	4.6620212442656e-34
GAB1	2.38119753792247e-25	-1.10875	0.325	0.537	7.03072385046989e-21
TEP1	3.43634581805004e-26	-1.10808	0.189	0.397	1.01461546623746e-21
GRK3	1.14267782548859e-105	-1.10479	0.712	0.96	3.3738705475376e-101
RAB44	4.47567589547075e-07	-1.10471	0.072	0.146	0.0132148806489669
CACNB4	3.14582093680967e-08	-1.10415	0.057	0.135	0.000928835089802423
RMDN2	5.84598196752423e-08	-1.10305	0.1	0.186	0.0017260846357312
PLCB1	5.28948297053408e-76	-1.10239	0.731	0.943	1.56177274187989e-71
OSBPL11	9.5075901764039e-58	-1.10232	0.452	0.74	2.80721107548501e-53
PVR	4.47611648623162e-07	-1.10146	0.097	0.174	0.0132161815372475
TRIT1	2.09647267505925e-26	-1.10109	0.102	0.306	6.19004522037995e-22
TK2	1.52936195121458e-16	-1.10094	0.264	0.411	4.51559409715618e-12
DGKG	9.91479551027784e-34	-1.10063	0.277	0.526	2.92744252236464e-29
TMTC2	5.81184185863366e-51	-1.09998	0.573	0.83	1.71600442718017e-46
CEP152	6.26754754121506e-10	-1.09987	0.118	0.224	1.85055608701916e-05
SP1	1.19071205313277e-30	-1.0946	0.325	0.551	3.51569640807981e-26
HGF	9.61889018784344e-07	-1.09306	0.107	0.184	0.0284007351686265
DHX57	7.18850437824444e-29	-1.09304	0.287	0.508	2.12247780272045e-24
STX7	3.78693845475342e-76	-1.09241	0.519	0.809	1.1181314481505e-71
NCKAP5L	7.34221716998442e-17	-1.0916	0.25	0.411	2.1678630416096e-12
HMGCL	1.0138634771144e-07	-1.09071	0.153	0.239	0.00299353330252799
ENSG00000285693	9.98431269413e-16	-1.08963	0.17	0.322	2.94796816606883e-11
ENSG00000286162	3.13838203291046e-14	-1.08942	0.137	0.272	9.26638679037143e-10
SLC40A1	9.55163982105864e-13	-1.08761	0.161	0.289	2.82021717356578e-08
C2CD2L	5.54264927152948e-11	-1.08447	0.132	0.247	1.63652262391179e-06
TFEC	3.2509036301571e-47	-1.08394	0.476	0.729	9.59861805840186e-43
AGAP3	1.21191572419496e-18	-1.08363	0.215	0.394	3.57830236725804e-14
RPS6KA2	6.39761522167623e-13	-1.08201	0.18	0.312	1.88895987035212e-08
ENSG00000241772	3.90006112990861e-09	-1.08158	0.092	0.186	0.000115153204921682
ZFYVE21	1.43677650575047e-07	-1.08148	0.075	0.151	0.00424222631087883
SEMA4B	4.8041341168255e-13	-1.08142	0.178	0.309	1.4184686393339e-08
SHTN1	6.15238472374607e-37	-1.08118	0.443	0.666	1.81655311353326e-32
LYST	1.44752891495519e-121	-1.08071	0.785	0.983	4.2739738742967e-117
PTGS1	3.7929869643676e-08	-1.08059	0.105	0.192	0.00111991733109918
ZNF333	8.84651802887967e-15	-1.07934	0.156	0.295	2.61202291320701e-10
MKKS	1.35339671740392e-06	-1.07788	0.075	0.145	0.039960391478068
OGFRL1	2.08352237598161e-76	-1.07653	0.548	0.853	6.15180816732331e-72
LRRC8D	1.43015721648616e-50	-1.07412	0.454	0.729	4.22268219739703e-46
KIAA0825	1.05811929088261e-08	-1.07285	0.166	0.265	0.000312420301825998
BMP2K	5.49997524059053e-62	-1.07081	0.584	0.859	1.62392268953676e-57
GAPT	2.29711138393459e-16	-1.06552	0.245	0.402	6.78245107220527e-12
RCSD1	1.87868108723476e-97	-1.06444	0.659	0.922	5.54699377816937e-93
TLR6	6.81724127196865e-12	-1.06404	0.174	0.297	2.01285865796146e-07
PMM2	1.26707527348578e-14	-1.06078	0.225	0.368	3.74116645249411e-10
ARHGEF2	4.77865585190285e-43	-1.06043	0.349	0.608	1.41094592683284e-38
HEBP1	6.72240895023116e-21	-1.05884	0.226	0.409	1.98485846664525e-16
LY86	9.17464384558615e-51	-1.05874	0.487	0.765	2.70890534184777e-46
MOB1B	1.11983115117177e-26	-1.05806	0.274	0.485	3.30641345694977e-22
FAM111A	1.4401082622988e-24	-1.05787	0.301	0.496	4.25206365526344e-20
LPCAT2	1.78417903757721e-32	-1.05653	0.336	0.566	5.26796702635048e-28
SCLT1	4.17133219009174e-75	-1.05555	0.659	0.91	1.23162754244649e-70
RPAP3	9.23373936337028e-19	-1.05498	0.127	0.287	2.72635388442871e-14
CPSF2	2.04575879294181e-19	-1.05453	0.261	0.437	6.04030741203997e-15
STK32C	2.77074765233351e-11	-1.05434	0.134	0.249	8.18090951827993e-07
SLC35A1	8.60971405415491e-32	-1.05417	0.312	0.533	2.54210417162978e-27
JAK2	1.59757434893253e-74	-1.05288	0.629	0.893	4.7169980226582e-70
FBN2	3.96480838487291e-12	-1.05267	0.239	0.37	1.17064932371757e-07
ERI3	2.92785066272425e-13	-1.0522	0.166	0.294	8.64477186675961e-09
MTIF2	6.99211333287737e-10	-1.05146	0.151	0.258	2.06449138266537e-05
RIOX2	1.76814117385302e-07	-1.05082	0.091	0.172	0.00522061362991842
ZNF106	1.2972243906247e-77	-1.05029	0.623	0.875	3.83018473575848e-73
UTP6	2.05514954965999e-20	-1.04696	0.21	0.382	6.06803456032609e-16
TMEM39B	2.38143228245985e-07	-1.04688	0.134	0.214	0.00703141695719096
SLC1A5	1.01342511115618e-11	-1.04614	0.097	0.21	2.99223898319973e-07
BCKDHA	1.0939085987754e-16	-1.0446	0.237	0.393	3.22987452874424e-12
AHCYL2	1.56926302631628e-34	-1.04452	0.385	0.624	4.63340601150145e-30
IMPA2	9.26349012839315e-24	-1.04192	0.311	0.497	2.73513809530936e-19
SEMA3C	3.9887590023637e-12	-1.04131	0.177	0.305	1.17772098303791e-07
BRI3BP	2.07943442937964e-19	-1.04121	0.174	0.346	6.13973809618633e-15
CIDEB	1.48078929205648e-07	-1.04094	0.113	0.196	0.00437217846372597
RAB40C	3.59792700752409e-13	-1.04051	0.182	0.307	1.06232392824156e-08
SNHG5	6.77710874574531e-87	-1.03865	0.588	0.892	2.00100912826876e-82
ZNF710	2.5919973042706e-58	-1.0382	0.479	0.768	7.65313124058937e-54
MRPS28	7.5500262533219e-14	-1.03815	0.221	0.363	2.22922075155582e-09
PRAM1	5.53956637225521e-74	-1.03778	0.613	0.887	1.63561236707207e-69
BTN2A1	9.71232909058745e-16	-1.03548	0.185	0.336	2.86766228728685e-11
PEA15	9.82074172328141e-15	-1.0354	0.232	0.369	2.89967220121607e-10
NDUFV3	9.29937034074231e-26	-1.03453	0.279	0.482	2.74573208680757e-21
CALHM6	1.75601272567753e-51	-1.03401	0.244	0.576	5.18480317383549e-47
IGSF6	7.98858602645192e-60	-1.03372	0.519	0.796	2.35870991017019e-55
HHEX	3.74688735393961e-29	-1.02853	0.258	0.482	1.10630596012421e-24
RFX1	2.0992281882526e-17	-1.02838	0.205	0.37	6.19818114863461e-13
MS4A6A	1.45754622457584e-96	-1.02826	0.718	0.961	4.30355098268263e-92
FARSB	1.96964584428613e-07	-1.02816	0.126	0.209	0.00581557631983922
ENSG00000223725	1.80073279756662e-13	-1.02712	0.197	0.335	5.3168436580952e-09
FAM135A	8.21977765194846e-23	-1.02654	0.314	0.5	2.4269715495143e-18
NCEH1	8.26839350111631e-20	-1.02586	0.245	0.421	2.4413258651396e-15
KCTD12	1.35265685002552e-70	-1.02277	0.588	0.857	3.99385461538535e-66
WDR91	8.34856099685462e-07	-1.02266	0.135	0.214	0.0246499611993129
AMPD3	1.77656524908411e-11	-1.02225	0.126	0.244	5.24548655444575e-07
AKR1A1	9.70384659069213e-36	-1.02209	0.336	0.583	2.86515774436776e-31
SULT1A1	2.23933752070901e-34	-1.01904	0.393	0.613	6.61186796364543e-30
FNTB	9.92033540321511e-12	-1.01503	0.186	0.312	2.92907823115329e-07
WDR41	3.41256544195284e-14	-1.01341	0.247	0.388	1.00759407239099e-09
ARFIP1	7.27145152025554e-30	-1.01248	0.306	0.527	2.14696877587065e-25
ENSG00000271533	3.50558945102273e-09	-1.01221	0.108	0.204	0.000103506034130897
CDH23	1.07582398194636e-24	-1.0122	0.215	0.414	3.17647788909482e-20
DPEP2	5.54249031072513e-48	-1.01218	0.361	0.651	1.6364756891447e-43
TFEB	3.75609367052766e-35	-1.01066	0.328	0.573	1.10902421716e-30
STAG3L4	3.26034653353193e-14	-1.0104	0.194	0.335	9.62649917490638e-10
SMCO4	3.07709422064507e-27	-1.01033	0.427	0.606	9.08542839587662e-23
UGGT2	3.03761038853677e-17	-1.01021	0.215	0.383	8.96884843319366e-13
MYOF	5.93651571077579e-14	-1.00971	0.217	0.354	1.75281562876366e-09
CARD8-AS1	8.40224557593425e-07	-1.00935	0.158	0.235	0.0248084702875035
CD33	1.49027610381491e-37	-1.00923	0.381	0.624	4.40018922412392e-33
ENSG00000288771	1.76330785898482e-15	-1.00483	0.162	0.314	5.20634278443859e-11
VPS8	4.8690275378743e-52	-1.00395	0.573	0.81	1.43762907083277e-47
ENSG00000256448	1.8252362519428e-15	-1.00334	0.185	0.341	5.38919255748632e-11
GIMAP8	9.5899369619584e-33	-1.00328	0.298	0.536	2.83152478738784e-28
AOAH	3.63690305844783e-131	-1.00299	0.852	0.991	1.07383199703731e-126
CBL	3.68565104832669e-62	-1.00293	0.556	0.815	1.08822532852894e-57
CTSO	2.99202481561894e-14	-1.00265	0.167	0.304	8.83425247059649e-10
TYW3	3.28483472334351e-07	-1.00231	0.158	0.24	0.00969880300414406
ARHGEF6	2.92539979348344e-41	-1.00184	0.409	0.66	8.63753543023921e-37
APOOL	8.87968310511747e-07	-1.00147	0.127	0.208	0.0262181523361698
TESK2	1.79051179242178e-09	-1.00092	0.174	0.283	5.28666511830454e-05
SLC25A43	9.40238125941459e-09	-1.00045	0.134	0.232	0.000277614709065475
STK38L	3.32010816804433e-32	-0.999779	0.369	0.598	9.80295137696769e-28
CALML4	6.56587419675336e-13	-0.99893	0.116	0.24	1.9386400153334e-08
KCNE3	1.14181756090679e-34	-0.998873	0.333	0.575	3.3713305303334e-30
CD300LF	9.27488226561371e-51	-0.998847	0.416	0.702	2.73850173774511e-46
SEMA4A	4.47258277550564e-20	-0.998212	0.296	0.465	1.3205747902958e-15
POLR3B	4.50257581088936e-07	-0.997521	0.092	0.171	0.0132943053392319
CYFIP1	7.32381961609063e-42	-0.997396	0.389	0.654	2.16243097984692e-37
SLC7A7	1.06985744705443e-62	-0.997217	0.57	0.837	3.15886109817292e-58
NBR1	3.80589594252028e-24	-0.994756	0.374	0.559	1.12372883598854e-19
GANC	4.47571327074492e-15	-0.994316	0.209	0.359	1.32149910032015e-10
SLX4IP	1.14254056880343e-21	-0.993707	0.191	0.386	3.37346528344901e-17
ACAD10	8.28352027781755e-11	-0.993031	0.154	0.265	2.44579219722841e-06
B3GALNT2	7.60932961355412e-10	-0.992418	0.131	0.233	2.24673066169799e-05
RRM2B	1.38524225214258e-14	-0.991736	0.18	0.322	4.09006627367619e-10
GORASP1	8.84791455080331e-07	-0.990787	0.118	0.194	0.0261243525027018
AKAP10	7.7412708052184e-47	-0.990292	0.439	0.7	2.28568761794878e-42
LINC02975	7.89563712285449e-12	-0.990271	0.105	0.219	2.33126581689402e-07
SLC16A5	4.7716547808707e-07	-0.990157	0.151	0.232	0.0140887879059988
GPR141	6.30720440151955e-53	-0.989942	0.503	0.806	1.86226517159266e-48
MGST2	2.92607660070566e-19	-0.989363	0.318	0.479	8.63953377124352e-15
KLHL18	6.80747315366388e-26	-0.98895	0.347	0.547	2.0099745233508e-21
SNX30	1.02472113062233e-36	-0.984189	0.365	0.603	3.0255916102755e-32
DGLUCY	2.59157115142086e-35	-0.981774	0.393	0.633	7.65187298168523e-31
NUP93	1.39126982806323e-21	-0.981061	0.277	0.471	4.1078632943395e-17
NUDT3	1.17526912427987e-82	-0.981001	0.615	0.881	3.47009961634874e-78
CAPN3	5.29721206872085e-13	-0.980943	0.159	0.29	1.56405483541052e-08
ADCY9	3.80548923522253e-15	-0.978491	0.269	0.42	1.1236087515918e-10
DNAJC11	4.28357570990118e-15	-0.978475	0.131	0.275	1.26476856410542e-10
SAMHD1	4.28286839431028e-124	-0.978367	0.82	0.983	1.26455972210405e-119
CPAMD8	1.14856131998533e-06	-0.975631	0.059	0.123	0.0339124215338867
MAP3K3	3.03260535917156e-83	-0.975227	0.666	0.914	8.95407058348996e-79
SGK3	9.76418791750588e-61	-0.974787	0.588	0.852	2.88297412452278e-56
PTGIR	7.49438631356089e-13	-0.974288	0.068	0.184	2.21279250294199e-08
FIG4	3.34227501198808e-27	-0.973415	0.355	0.566	9.868401200396e-23
GIT2	2.17721100986531e-64	-0.973391	0.568	0.832	6.42843322772831e-60
MS4A7	8.44967572398413e-44	-0.971152	0.43	0.699	2.49485125426356e-39
NOTCH1	1.20319493528396e-13	-0.970903	0.245	0.378	3.55255336591941e-09
WASHC4	4.33063664766074e-77	-0.97087	0.599	0.864	1.27866377658831e-72
CD101	1.25954768483692e-07	-0.970176	0.07	0.146	0.0037189404942495
IL6R	3.16910908579509e-57	-0.96985	0.554	0.815	9.35711148671858e-53
IQCE	4.05265481479273e-07	-0.969363	0.118	0.196	0.011965868606157
NEK4	4.12755486310704e-21	-0.969308	0.189	0.368	1.21870184888098e-16
CLCN5	6.28851862905627e-13	-0.969116	0.204	0.34	1.85674801041515e-08
SLC4A8	1.41760267715914e-10	-0.968781	0.113	0.223	4.18561366458006e-06
PLXNB2	2.07696564121265e-48	-0.967389	0.365	0.645	6.13244875224446e-44
PACRGL	1.98236596168345e-09	-0.966895	0.1	0.196	5.85313373846654e-05
UACA	1.7614196852824e-07	-0.966166	0.059	0.131	0.00520076776276481
MIEF1	7.39533427881792e-10	-0.96612	0.115	0.218	2.18354639916378e-05
RNF135	2.51436609870069e-18	-0.964867	0.296	0.454	7.42391734302366e-14
EPHA1-AS1	9.30471502653241e-11	-0.964365	0.215	0.334	2.74731015873396e-06
PILRA	2.32558924346201e-66	-0.96394	0.589	0.85	6.86653480024592e-62
CLCC1	7.83714924211995e-09	-0.960003	0.167	0.268	0.000231399668522834
GPBAR1	2.08392373220862e-22	-0.959863	0.189	0.386	6.15299321171918e-18
UCHL5	2.49344918438862e-07	-0.959813	0.188	0.27	0.00736215806182583
OSGEP	4.73040035157726e-11	-0.957738	0.202	0.316	1.3966980078067e-06
SLC27A1	3.76149381410108e-20	-0.957498	0.236	0.418	1.11061866355149e-15
CLPB	1.81196581323014e-13	-0.95749	0.217	0.348	5.35001026014332e-09
LEMD3	6.51898282250346e-13	-0.956274	0.261	0.393	1.92479486817237e-08
TTLL4	1.1512312030727e-06	-0.955191	0.159	0.238	0.0339912525019244
CTSS	1.74872291227976e-151	-0.955173	0.873	0.995	5.16327927079721e-147
RPS6KA4	1.01177757509624e-23	-0.95393	0.234	0.428	2.98737446822914e-19
RFC3	3.41898521907663e-07	-0.953767	0.084	0.161	0.0100948957578456
NEK6	1.66397803637021e-12	-0.953234	0.256	0.387	4.91306155018668e-08
IRAG2	7.37668618786728e-47	-0.953055	0.424	0.707	2.17804036382969e-42
BLTP2	8.07156266879433e-20	-0.952839	0.352	0.512	2.38320959358821e-15
NAGK	1.91928334842441e-61	-0.95249	0.49	0.78	5.66687601455791e-57
MPZL1	7.23597714714607e-13	-0.951854	0.177	0.31	2.13649461246635e-08
CAMKK2	8.56935829169335e-45	-0.950929	0.441	0.687	2.53018872920538e-40
ZNF512	1.99014707866238e-08	-0.950839	0.132	0.225	0.000587610826445853
SOCS7	4.87899736085147e-08	-0.950551	0.094	0.181	0.00144057276076501
RFK	1.98407974888494e-09	-0.950451	0.135	0.237	5.85819386655766e-05
LRP1	3.11693105750024e-72	-0.94984	0.61	0.874	9.20305064037522e-68
RNF217	1.30230984824132e-12	-0.948934	0.202	0.334	3.84520005791732e-08
RAB11FIP1	1.39934173427228e-73	-0.948108	0.709	0.951	4.13169640461234e-69
MPP7	1.55122936511867e-46	-0.947695	0.635	0.851	4.5801598234494e-42
ZDHHC1	6.23820479394522e-11	-0.943903	0.04	0.13	1.84189234746027e-06
BAZ2B	1.66714603245251e-69	-0.943561	0.71	0.937	4.92241537541928e-65
PECAM1	2.18176499185935e-85	-0.942848	0.705	0.944	6.44187931496393e-81
PLA2G4A	1.18218222429321e-22	-0.942828	0.287	0.488	3.49051123544815e-18
IER5L	3.37423936346947e-14	-0.942469	0.119	0.257	9.96277914457994e-10
CREB1	4.2999915009249e-58	-0.941867	0.634	0.858	1.26961549056309e-53
ARID3A	2.16811175611895e-33	-0.939891	0.427	0.639	6.40156677111681e-29
EIF4EBP1	2.86055568243237e-30	-0.939279	0.29	0.52	8.4460767079498e-26
MGA	4.9340536083707e-21	-0.939196	0.261	0.441	1.45682866840753e-16
ARHGEF11	1.71212269206134e-26	-0.938522	0.338	0.539	5.05521346058032e-22
CKAP5	1.35837392555265e-14	-0.938307	0.177	0.316	4.01073485258674e-10
SETD7	2.40268609792825e-23	-0.936868	0.299	0.49	7.09417097274296e-19
TXNDC16	1.03620850430892e-08	-0.935244	0.196	0.294	0.000305950922982252
RUFY3	4.75057624057115e-30	-0.935092	0.449	0.661	1.40265514079104e-25
RAP1GAP2	1.04100400991055e-71	-0.934956	0.613	0.888	3.0736684396619e-67
NAAA	1.4946440889625e-47	-0.934882	0.502	0.751	4.41308613707068e-43
NFYC	8.44611952331826e-23	-0.934834	0.39	0.569	2.49380125045495e-18
VPS13C	7.74921088066614e-80	-0.934162	0.694	0.927	2.28803200462548e-75
STAM2	4.04759355592769e-19	-0.933119	0.293	0.467	1.19509247332321e-14
PPP1R9B	2.49929749960875e-20	-0.932612	0.33	0.499	7.37942579734479e-16
LIPA	2.40149053046494e-20	-0.930674	0.298	0.465	7.09064094025078e-16
DCAF10	2.52161570598902e-16	-0.930603	0.275	0.424	7.44532253350317e-12
CATSPERG	5.80788514791867e-08	-0.930156	0.094	0.179	0.00171483616877447
COQ2	4.63470098919771e-12	-0.927535	0.191	0.316	1.36844181407052e-07
DAPP1	2.16068492459709e-46	-0.926957	0.443	0.709	6.37963830836538e-42
HOMER3	7.5645852783833e-18	-0.926885	0.199	0.359	2.23351944929545e-13
HLA-DMB	6.10631535810181e-60	-0.924894	0.481	0.785	1.80295067263314e-55
NHSL1	6.11076497777547e-11	-0.923102	0.234	0.354	1.80426446733799e-06
ENSG00000290548	3.53485253053626e-09	-0.92278	0.22	0.325	0.000104370055816614
ENSG00000290453	4.43644858556744e-10	-0.922624	0.089	0.19	1.30990580937464e-05
INTS7	2.27215907617398e-09	-0.922243	0.116	0.217	6.70877688831129e-05
PIP4P2	1.0548654127739e-15	-0.922195	0.285	0.43	3.11459561775622e-11
MLEC	3.7277159896328e-22	-0.921859	0.242	0.427	1.10064542309898e-17
RAB14	3.81110194582009e-31	-0.921738	0.401	0.63	1.12526596052284e-26
ALDH1A1	2.05830007039681e-16	-0.921505	0.237	0.405	6.07733678785364e-12
PTER	2.3403927815477e-14	-0.92091	0.129	0.263	6.91024372679774e-10
CD300LB	1.73144719548301e-13	-0.920781	0.205	0.349	5.11227098938314e-09
POLK	2.16355046879671e-44	-0.920339	0.486	0.726	6.38809911416916e-40
PPTC7	2.7974840090948e-36	-0.920154	0.412	0.638	8.25985128525331e-32
CALM2	2.1789863381377e-87	-0.919319	0.756	0.955	6.43367506198537e-83
LINC01410	2.14645801756247e-10	-0.918361	0.148	0.262	6.33763194265495e-06
PDLIM5	1.40631588721769e-45	-0.91834	0.46	0.717	4.15228828859895e-41
WDSUB1	2.72000831157128e-10	-0.917979	0.14	0.247	8.03109654074538e-06
NADK	3.28303802483124e-55	-0.917731	0.444	0.728	9.69349807211672e-51
RIPOR1	4.14845962417013e-18	-0.917358	0.201	0.362	1.22487418863247e-13
SCRN1	9.88526067507977e-10	-0.91688	0.108	0.213	2.91872206692405e-05
ATF7	1.75473503922901e-27	-0.916731	0.419	0.613	5.18103067682758e-23
ROGDI	1.40249032612356e-12	-0.916604	0.193	0.323	4.14099293691241e-08
CEPT1	6.36151442591813e-29	-0.914427	0.347	0.567	1.87830074939659e-24
SETDB2	4.69705122751339e-12	-0.913482	0.129	0.246	1.3868513454356e-07
GPATCH2	1.25890865197316e-14	-0.913241	0.291	0.431	3.71705368581596e-10
DUSP6	2.12803225605271e-57	-0.911795	0.594	0.854	6.28322803922123e-53
TET3	1.00138803853012e-65	-0.911396	0.637	0.886	2.95669832256404e-61
MMS22L	1.41449096328897e-06	-0.910998	0.104	0.179	0.0417642601820703
NHEJ1	8.98543582539377e-09	-0.910328	0.108	0.199	0.000265303978180577
EHMT2	1.61756493732672e-11	-0.909812	0.083	0.191	4.77602223395088e-07
EVI5	1.7250163977701e-83	-0.909671	0.701	0.942	5.093283416056e-79
ASRGL1	1.48023272314357e-08	-0.909409	0.15	0.25	0.000437053513835371
LILRA1	1.75461301131468e-17	-0.908246	0.315	0.473	5.18067037720774e-13
SECTM1	2.56656635567864e-17	-0.908177	0.255	0.422	7.57804382177676e-13
WARS1	9.81360826529915e-57	-0.907938	0.561	0.812	2.89756597641223e-52
NSL1	1.49600459423684e-14	-0.902445	0.288	0.423	4.41710316494369e-10
SHPRH	1.15537340232308e-17	-0.900258	0.272	0.438	3.41135550769912e-13
TRAPPC12	1.07667949773728e-21	-0.898948	0.323	0.503	3.17900388501909e-17
KIF9-AS1	5.07911719639704e-09	-0.898899	0.142	0.241	0.000149966014340819
MRPS35	1.56557955295759e-10	-0.898177	0.197	0.31	4.62253018806258e-06
ECHDC1	1.42530517629224e-31	-0.896424	0.441	0.656	4.20835606352046e-27
CYBB	4.69349407945321e-85	-0.895842	0.755	0.965	1.38580106189935e-80
SENP6	4.05401249758305e-67	-0.895685	0.65	0.877	1.19698773003637e-62
WDFY2	5.11886472848302e-60	-0.894724	0.68	0.923	1.5113959997319e-55
ANAPC7	6.91840695869675e-10	-0.893855	0.159	0.264	2.0427288386248e-05
RCN3	1.51053955566696e-06	-0.893388	0.091	0.164	0.0446001909206227
SURF6	2.51403382005363e-08	-0.893294	0.073	0.154	0.000742293625709036
SPATA6	7.26419334094875e-18	-0.892721	0.236	0.412	2.14482572584853e-13
EIF2B3	2.18915737404143e-17	-0.8923	0.185	0.351	6.46370606259474e-13
MARF1	9.30800522999279e-29	-0.891134	0.33	0.547	2.74828162420767e-24
SPG21	3.30060394340496e-28	-0.890711	0.475	0.652	9.74536320329749e-24
KDM7A	9.83287279395507e-56	-0.888832	0.623	0.871	2.90325402114317e-51
DCAF7	5.08846790073292e-34	-0.888712	0.408	0.646	1.5024210323704e-29
RREB1	2.34594314330171e-48	-0.888692	0.564	0.796	6.92663172491263e-44
ENSG00000288928	8.37611253780245e-11	-0.888643	0.196	0.311	2.47313098791155e-06
TPCN1	1.549959641749e-46	-0.888394	0.349	0.635	4.5764108382281e-42
CEBPA	1.55958964768213e-25	-0.887817	0.285	0.491	4.60484439374626e-21
SMIM14	2.18309644969058e-34	-0.88687	0.377	0.626	6.44581057735642e-30
ARHGAP19	2.8361273354461e-07	-0.884877	0.212	0.295	0.00837394957063815
GNB4	1.1388857528898e-33	-0.88456	0.417	0.645	3.36267407398242e-29
ABHD18	5.34997818480623e-16	-0.883768	0.357	0.502	1.57963455884589e-11
FBXO42	1.27806501578211e-35	-0.882867	0.432	0.682	3.77361476559827e-31
CYSLTR2	8.75776481715865e-14	-0.880489	0.135	0.266	2.58581763991426e-09
DNAJC10	6.77581293152881e-27	-0.88031	0.287	0.49	2.0006265261632e-22
GOLIM4	1.68885652875346e-11	-0.879838	0.169	0.292	4.98651778679746e-07
FAM151B	3.04174152529431e-07	-0.879764	0.158	0.243	0.00898104602758397
SVIL-AS1	4.85930468817092e-14	-0.879194	0.196	0.335	1.43475830222934e-09
ENG	8.08237142781482e-11	-0.878174	0.185	0.3	2.3864009877766e-06
ADA2	9.21016920986967e-74	-0.876204	0.643	0.906	2.71939456090612e-69
MAP3K1	4.05192326868294e-77	-0.875871	0.772	0.967	1.19637086431132e-72
SH2B3	3.88541988926832e-70	-0.875579	0.524	0.812	1.14720907650536e-65
RELCH	1.00897346334333e-33	-0.87547	0.508	0.708	2.97909504786753e-29
GOPC	1.85240401223914e-10	-0.875286	0.248	0.36	5.4694080865373e-06
PLOD1	5.85090674432167e-11	-0.87363	0.153	0.261	1.72753872532842e-06
GARS1-DT	4.26471399995292e-39	-0.873316	0.471	0.71	1.2591994556261e-34
CRYL1	2.40176800909462e-09	-0.872827	0.204	0.31	7.09146022365278e-05
TCP11L1	1.77592843295331e-12	-0.870216	0.148	0.279	5.24360629113795e-08
NHSL2	1.71715888578812e-29	-0.869783	0.334	0.546	5.07008332617801e-25
SDCCAG8	1.5011046598123e-39	-0.869284	0.551	0.768	4.4321616185618e-35
TMTC4	2.34353008035636e-07	-0.868217	0.121	0.208	0.00691950691526018
TRAF3	3.30670409578999e-49	-0.868139	0.551	0.818	9.76337451322952e-45
HLA-DRB1	3.00124634694893e-59	-0.867693	0.766	0.942	8.86147996400142e-55
CNPPD1	3.40908599046447e-09	-0.867639	0.161	0.269	0.000100656672954454
RMND5A	2.01060966706861e-24	-0.867549	0.28	0.48	5.93652610298678e-20
NBPF10	8.86433322958365e-23	-0.866978	0.272	0.467	2.61728302936687e-18
BCOR	3.18120101985511e-11	-0.866904	0.111	0.222	9.3928141312242e-07
NAA35	1.27871102913855e-10	-0.866824	0.258	0.374	3.77552218463447e-06
STPG4	2.34803449896155e-08	-0.866495	0.113	0.204	0.000693280666163387
KIAA0930	2.74304014637629e-36	-0.866387	0.478	0.697	8.09910033619063e-32
SNX27	1.59368415973998e-46	-0.866021	0.538	0.775	4.70551185004826e-42
COLGALT1	5.56074324109633e-24	-0.865306	0.358	0.548	1.6418650493661e-19
MICU1	5.61728299752559e-44	-0.864716	0.586	0.828	1.65855897784941e-39
TGFBI	1.00915981743858e-55	-0.863809	0.543	0.837	2.97964527696917e-51
WDR25	1.22291959986963e-06	-0.863464	0.185	0.261	0.0361079241057507
PGM2	1.82088599418851e-07	-0.862648	0.191	0.28	0.005376347986441
CLIP2	5.08570985941231e-10	-0.861082	0.212	0.322	1.50160669309008e-05
MEMO1	7.5488583769336e-10	-0.860681	0.132	0.238	2.22887592437342e-05
IL15	7.78900603618133e-37	-0.860223	0.478	0.729	2.2997819222429e-32
SLC25A24	2.04854092658531e-17	-0.859901	0.358	0.519	6.04852193983577e-13
TMA16	6.9558373289016e-11	-0.859548	0.132	0.244	2.05378052973149e-06
ALKBH1	5.12527638628241e-07	-0.858588	0.153	0.241	0.0151328910581374
ZDHHC7	6.08182160258912e-52	-0.85759	0.435	0.708	1.79571864638046e-47
HDHD2	8.19945614030208e-08	-0.85715	0.188	0.279	0.00242097141998559
ATF7IP	1.81246587697027e-49	-0.856978	0.506	0.774	5.35148674834241e-45
METTL7A	3.61768922117356e-23	-0.853463	0.352	0.541	1.0681589194437e-18
SNX2	4.09247379044122e-71	-0.853456	0.648	0.898	1.20834381136567e-66
OPHN1	7.91529711740287e-10	-0.853332	0.102	0.206	2.33707062688437e-05
SRD5A1	2.5829136953515e-12	-0.853144	0.17	0.297	7.62631097689484e-08
TIA1	1.82629320571759e-11	-0.852519	0.255	0.377	5.39231331920175e-07
SLC8A1	1.09081441197582e-59	-0.852325	0.748	0.954	3.22073863279979e-55
STX6	2.2325416565024e-19	-0.851473	0.255	0.424	6.59180249498899e-15
PRPF19	5.15478945099599e-11	-0.85145	0.107	0.215	1.52200313330108e-06
WLS	1.66381326388198e-09	-0.851152	0.221	0.332	4.91257504293793e-05
LTA4H	9.76942771861116e-43	-0.850211	0.591	0.814	2.88452122819713e-38
PMS1	3.18981814875489e-07	-0.85014	0.142	0.226	0.00941825706601368
MTM1	5.16066317174872e-26	-0.849599	0.346	0.554	1.52373740809053e-21
RCBTB1	5.14864883726077e-07	-0.849557	0.134	0.215	0.0152019005568961
MPHOSPH10P1	1.03887286773761e-10	-0.849003	0.185	0.3	3.06737602928206e-06
CGAS	4.91235143129297e-09	-0.848181	0.231	0.336	0.000145042088360356
ZNF559	5.89383817882189e-07	-0.846968	0.04	0.102	0.0174021466067895
ME2	2.64940065793473e-35	-0.846482	0.406	0.645	7.82262038261808e-31
CHD9	1.28370542057112e-40	-0.846106	0.49	0.728	3.79026862477829e-36
CEP85	2.54874415039333e-09	-0.844298	0.068	0.157	7.52542197845135e-05
ARHGAP27	6.70241972279715e-25	-0.843896	0.315	0.514	1.97895644735309e-20
ATF5	3.22768456549276e-08	-0.843482	0.146	0.238	0.000953006144807393
PIGM	3.1112048029296e-08	-0.842744	0.07	0.149	0.000918614330112992
RBM41	1.32947463943305e-07	-0.841601	0.22	0.31	0.00392540682039001
PDK3	3.90715969149303e-21	-0.841503	0.315	0.488	1.15362797051023e-16
SLC37A2	2.30649283141235e-09	-0.840393	0.183	0.284	6.8101507340281e-05
ENOX2	8.82507593918329e-15	-0.84035	0.291	0.443	2.60569192180326e-10
DENND1A	3.61487036983158e-81	-0.838571	0.775	0.972	1.06732662539647e-76
CTSZ	6.23565398293816e-65	-0.837386	0.677	0.904	1.84113919500232e-60
SCNM1	2.24801552557045e-10	-0.836247	0.225	0.335	6.6374906407993e-06
SMAD5	1.38446875509516e-09	-0.835948	0.204	0.305	4.08778244629398e-05
P4HA1	9.70751407427579e-15	-0.834246	0.354	0.493	2.86624060557067e-10
SLC25A13	5.57519426326058e-38	-0.83373	0.439	0.693	1.64613185817032e-33
MIDEAS	8.44833821051853e-26	-0.832059	0.275	0.483	2.4944563400377e-21
GLB1	7.55822414248342e-34	-0.83193	0.435	0.66	2.23164126030965e-29
UBN2	4.94043151316967e-20	-0.831505	0.253	0.432	1.45871180857848e-15
ACVR2A	3.3363042789975e-12	-0.831461	0.218	0.352	9.85077201416802e-08
DOK2	7.08032158857098e-36	-0.831416	0.463	0.68	2.09053575224147e-31
ACAP2	1.5871512898351e-87	-0.83105	0.803	0.981	4.6862228983671e-83
XRCC1	4.32100265330127e-07	-0.830944	0.134	0.219	0.0127581924341373
RGS19	2.19320143415749e-31	-0.829762	0.481	0.679	6.47564655449339e-27
RPE	5.59127758637053e-09	-0.829467	0.161	0.262	0.000165088062015176
EXOC3	4.91521751255683e-15	-0.827185	0.275	0.425	1.45126712275753e-10
RGS14	6.94556851703039e-18	-0.827055	0.169	0.329	2.05074856033839e-13
IPO11	8.16095628951986e-13	-0.825953	0.188	0.326	2.40960395404363e-08
CCDC149	4.193396429142e-14	-0.825935	0.346	0.484	1.23814222966847e-09
MXI1	8.58145686839812e-20	-0.825906	0.275	0.457	2.53376095496323e-15
FEZ2	1.63356851437122e-33	-0.825423	0.459	0.669	4.82327439553245e-29
PHRF1	6.47058271224591e-08	-0.825342	0.159	0.255	0.00191050425161773
POGK	7.68594457527264e-08	-0.825036	0.207	0.3	0.002269351995295
WDFY4	9.8568242979524e-29	-0.825024	0.363	0.581	2.91032594221343e-24
ARL17B	1.34891601143992e-15	-0.824918	0.242	0.408	3.98280941537752e-11
MYO1E	2.79201268767116e-12	-0.823834	0.223	0.36	8.24369666161788e-08
GLE1	1.72876694572571e-11	-0.822783	0.188	0.313	5.10435728394974e-07
FAM117B	1.28343268297077e-33	-0.821871	0.342	0.595	3.78946333973949e-29
SLC25A20	1.11917857395168e-10	-0.821286	0.123	0.232	3.30448665744972e-06
MYO5A	1.05432782305785e-54	-0.821202	0.616	0.844	3.11300833036061e-50
CDA	4.69790506843867e-31	-0.820523	0.484	0.695	1.3871034505072e-26
DCLRE1C	5.50498455990651e-16	-0.820251	0.234	0.388	1.625401741158e-11
DYNC1LI1	5.80127141250272e-26	-0.820011	0.384	0.575	1.71288339725555e-21
ALDH3A2	6.21609313009269e-14	-0.819738	0.158	0.291	1.83536365759117e-09
STYXL1	8.69143061171742e-09	-0.819409	0.225	0.332	0.000256623180241569
KCNQ1	1.99263699900474e-45	-0.817697	0.541	0.781	5.88346000326141e-41
TAPT1-AS1	8.46755767809295e-07	-0.815717	0.127	0.207	0.0250013108003373
DNAJC13	2.2122492148908e-29	-0.815643	0.4	0.62	6.53188703188657e-25
BAIAP2	1.00702948466451e-07	-0.815473	0.086	0.165	0.00297335525642043
GALNT6	1.29949576470252e-12	-0.814292	0.145	0.273	3.83689119486065e-08
SNX5	2.72341526888592e-15	-0.813944	0.311	0.456	8.04115592291255e-11
ATXN7L1	1.602416587821e-24	-0.813543	0.444	0.638	4.73129521720027e-20
WDR36	1.37609867588016e-07	-0.813466	0.134	0.22	0.00406306895040375
NPL	1.46689129870497e-22	-0.813181	0.373	0.572	4.3311432485563e-18
EEA1	1.37652649411567e-29	-0.813155	0.451	0.649	4.06433212652593e-25
ANAPC13	1.48856331425483e-09	-0.812744	0.132	0.231	4.39513204166882e-05
TRMT1L	9.07760334291427e-07	-0.811617	0.17	0.248	0.0268025316302887
BAG4	2.02079712095349e-13	-0.811146	0.229	0.375	5.96660557932729e-09
FRMD3	2.22446790561743e-08	-0.811056	0.159	0.261	0.000656796393812603
NKIRAS2	1.27040506187728e-07	-0.811006	0.213	0.303	0.00375099798569886
FAM78A	1.04095516603942e-20	-0.810587	0.204	0.396	3.07352422324799e-16
WASL	3.81699372766715e-15	-0.810264	0.318	0.458	1.127005568031e-10
ATG7	6.90681632576105e-76	-0.81008	0.804	0.981	2.03930658834421e-71
TRAPPC13	1.17855482865285e-07	-0.809461	0.148	0.238	0.0034798009870804
CSPP1	1.27053863556975e-10	-0.809123	0.253	0.367	3.75139237538325e-06
DOCK8	1.50588674703546e-93	-0.808272	0.836	0.989	4.4462812092969e-89
C11orf21	7.59768243997842e-16	-0.807371	0.162	0.312	2.24329171722803e-11
CEP164	3.91287558439863e-08	-0.80611	0.183	0.276	0.00115531564504954
RALB	6.10697395901088e-21	-0.805939	0.339	0.512	1.80314513113755e-16
HSD17B4	1.17981585676051e-26	-0.805281	0.339	0.544	3.48352429867108e-22
CTBP2	4.62240809849549e-43	-0.805266	0.592	0.829	1.36481221516178e-38
MGME1	5.91058938194011e-07	-0.804888	0.153	0.24	0.0174516062091164
PSAP	6.13320803681309e-102	-0.803089	0.826	0.988	1.81089100494943e-97
FGD2	3.25649005249215e-33	-0.803058	0.404	0.626	9.61511252898831e-29
NSUN5	3.9217310885814e-08	-0.801075	0.11	0.196	0.00115793032121454
INTS3	1.96202232606114e-07	-0.800638	0.175	0.263	0.00579306711992813
[truncated: 3,424 more rows]

## Sheet: Supplementary Table 7
Supplementary Table 7. Differential expression analysis of cMo_ISG15+STAT1+ subpopulations in peripheral blood 24 h after trauma
[truncated: 1,484 more rows]

[truncated: 6 more sheets: Supplementary Table 8, Supplementary Table 9, Supplementary Table 10, Supplementary Table 11, Supplementary Table 12, Supplementary Table 13]
